# Supplementary material for: The Pathogenic Effects of Fusobacterium nucleatum on the Proliferation, Osteogenic Differentiation, and Transcriptome of Osteoblasts
Source: Front Cell Dev Biol. 2020 Sep 11;8:807. doi: 10.3389/fcell.2020.00807 (PMC7517582; doi:10.3389/fcell.2020.00807)
Supplement: TABLE S3 — Sample collection and groups information. [file Table_3.XLS]

## Sheet: Sheet1
#SampleID	COND1	COND2
D1_c1	D1_co	co
D1_c2	D1_co	co
D1_c3	D1_co	co
D1_f1	D1_fn	fn
D1_f2	D1_fn	fn
D1_f3	D1_fn	fn
D3_c1	D3_co	co
D3_c2	D3_co	co
D3_c3	D3_co	co
D3_f1	D3_fn	fn
D3_f2	D3_fn	fn
D3_f3	D3_fn	fn
D7_c1	D7_co	co
D7_c2	D7_co	co
D7_c3	D7_co	co
D7_f1	D7_fn	fn
D7_f2	D7_fn	fn
D7_f3	D7_fn	fn
D14_c1	D14_co	co
D14_c2	D14_co	co
D14_c3	D14_co	co
D14_f1	D14_fn	fn
D14_f2	D14_fn	fn
D14_f3	D14_fn	fn
D21_c1	D21_co	co
D21_c2	D21_co	co
D21_c3	D21_co	co
D21_f1	D21_fn	fn
D21_f2	D21_fn	fn
D21_f3	D21_fn	fn
D28_c1	D28_co	co
D28_c2	D28_co	co
D28_c3	D28_co	co
D28_f1	D28_fn	fn
D28_f2	D28_fn	fn
D28_f3	D28_fn	fn
