# Supplementary material for: The Pathogenic Effects of Fusobacterium nucleatum on the Proliferation, Osteogenic Differentiation, and Transcriptome of Osteoblasts
Source: Front Cell Dev Biol. 2020 Sep 11;8:807. doi: 10.3389/fcell.2020.00807 (PMC7517582; doi:10.3389/fcell.2020.00807)
Supplement: TABLE S4 — Reads statistics of sequencing data and reference genome comparison. [file Table_4.XLS]

## Sheet: Sheet1
Sample	Valid reads	Mapped reads	Unique Mapped reads	Multi Mapped reads	PE Mapped reads	Reads map to sense strand	Reads map to antisense strand	Non-splice reads	Splice reads
D1_c1	59965560	56680628(94.52%)	47890249(79.86%)	8790379(14.66%)	54421698(90.75%)	26969254(44.97%)	26717432(44.55%)	30530465(50.91%)	23156221(38.62%)
D1_c2	50600234	47446701(93.77%)	39861419(78.78%)	7585282(14.99%)	45306884(89.54%)	22548323(44.56%)	22365146(44.20%)	25697746(50.79%)	19215723(37.98%)
D1_c3	62102484	57901523(93.24%)	48852329(78.66%)	9049194(14.57%)	54944328(88.47%)	27684224(44.58%)	27448018(44.20%)	32435496(52.23%)	22696746(36.55%)
D1_f1	62506302	58519806(93.62%)	49034179(78.45%)	9485627(15.18%)	55801924(89.27%)	27976022(44.76%)	27694114(44.31%)	32733571(52.37%)	22936565(36.69%)
D1_f2	54150342	50636897(93.51%)	42333947(78.18%)	8302950(15.33%)	48212384(89.03%)	24098291(44.50%)	23860441(44.06%)	28609734(52.83%)	19348998(35.73%)
D1_f3	64402036	59908787(93.02%)	50294561(78.09%)	9614226(14.93%)	56749822(88.12%)	28669937(44.52%)	28395861(44.09%)	34331010(53.31%)	22734788(35.30%)
D3_c1	61261222	57188617(93.35%)	48827899(79.70%)	8360718(13.65%)	54530462(89.01%)	27486703(44.87%)	27331405(44.61%)	30811253(50.29%)	24006855(39.19%)
D3_c2	61173370	57111717(93.36%)	48492639(79.27%)	8619078(14.09%)	54278774(88.73%)	27439507(44.86%)	27232953(44.52%)	31290878(51.15%)	23381582(38.22%)
D3_c3	57332680	53482408(93.28%)	45287723(78.99%)	8194685(14.29%)	51064088(89.07%)	25689134(44.81%)	25453979(44.40%)	30238123(52.74%)	20904990(36.46%)
D3_f1	59893640	56097641(93.66%)	47785504(79.78%)	8312137(13.88%)	53604796(89.50%)	27000417(45.08%)	26780338(44.71%)	31565609(52.70%)	22215146(37.09%)
D3_f2	62438496	58371524(93.49%)	49227373(78.84%)	9144151(14.65%)	55567346(89.00%)	27892465(44.67%)	27622389(44.24%)	33245847(53.25%)	22269007(35.67%)
D3_f3	63180658	59086619(93.52%)	50207950(79.47%)	8878669(14.05%)	56573052(89.54%)	28331949(44.84%)	28106047(44.49%)	33313296(52.73%)	23124700(36.60%)
D7_c1	64201346	59907629(93.31%)	51232294(79.80%)	8675335(13.51%)	57042616(88.85%)	28934767(45.07%)	28767638(44.81%)	33153917(51.64%)	24548488(38.24%)
D7_c2	48127988	44737594(92.96%)	38094728(79.15%)	6642866(13.80%)	42315432(87.92%)	21540748(44.76%)	21399567(44.46%)	26546102(55.16%)	16394213(34.06%)
D7_c3	49988792	46840651(93.70%)	40009175(80.04%)	6831476(13.67%)	44823422(89.67%)	22461226(44.93%)	22261172(44.53%)	26269392(52.55%)	18453006(36.91%)
D7_f1	61568716	57332355(93.12%)	48941349(79.49%)	8391006(13.63%)	54652350(88.77%)	27557938(44.76%)	27369243(44.45%)	32905019(53.44%)	22022162(35.77%)
D7_f2	54103048	50198803(92.78%)	43146060(79.75%)	7052743(13.04%)	47626294(88.03%)	24201574(44.73%)	24057153(44.47%)	30152785(55.73%)	18105942(33.47%)
D7_f3	63262104	59156931(93.51%)	50590742(79.97%)	8566189(13.54%)	56616302(89.49%)	28369441(44.84%)	28198500(44.57%)	33124264(52.36%)	23443677(37.06%)
D14_c1	52964284	49488096(93.44%)	42142494(79.57%)	7345602(13.87%)	47205938(89.13%)	23717569(44.78%)	23555947(44.48%)	28008598(52.88%)	19264918(36.37%)
D14_c2	61152180	57099571(93.37%)	48506732(79.32%)	8592839(14.05%)	54525136(89.16%)	27479425(44.94%)	27261139(44.58%)	32542408(53.22%)	22198156(36.30%)
D14_c3	53139832	49560384(93.26%)	42454965(79.89%)	7105419(13.37%)	47230618(88.88%)	23877418(44.93%)	23739349(44.67%)	27974698(52.64%)	19642069(36.96%)
D14_f1	57644442	54015099(93.70%)	46231939(80.20%)	7783160(13.50%)	51703174(89.69%)	25945652(45.01%)	25741144(44.66%)	30148689(52.30%)	21538107(37.36%)
D14_f2	63881288	59730649(93.50%)	51102927(80.00%)	8627722(13.51%)	57100480(89.39%)	28674200(44.89%)	28459595(44.55%)	35460605(55.51%)	21673190(33.93%)
D14_f3	60812144	56782078(93.37%)	48560740(79.85%)	8221338(13.52%)	54291530(89.28%)	27252811(44.81%)	27065360(44.51%)	32214554(52.97%)	22103617(36.35%)
D21_c1	50904118	47723614(93.75%)	40722546(80.00%)	7001068(13.75%)	45696048(89.77%)	22833250(44.86%)	22681580(44.56%)	27756716(54.53%)	17758114(34.89%)
D21_c2	45633686	42690837(93.55%)	36183624(79.29%)	6507213(14.26%)	40777336(89.36%)	20420933(44.75%)	20267094(44.41%)	24175870(52.98%)	16512157(36.18%)
D21_c3	51042054	47495030(93.05%)	40499773(79.35%)	6995257(13.70%)	45194314(88.54%)	22900316(44.87%)	22758180(44.59%)	28750661(56.33%)	16907835(33.13%)
D21_f1	55480728	51777406(93.33%)	44183148(79.64%)	7594258(13.69%)	49418582(89.07%)	24817496(44.73%)	24633687(44.40%)	30230045(54.49%)	19221138(34.64%)
D21_f2	61837540	57733517(93.36%)	49251079(79.65%)	8482438(13.72%)	55104478(89.11%)	27747405(44.87%)	27522674(44.51%)	34963083(56.54%)	20306996(32.84%)
D21_f3	61777274	57436359(92.97%)	48773713(78.95%)	8662646(14.02%)	54780882(88.67%)	27458972(44.45%)	27259843(44.13%)	33360106(54.00%)	21358709(34.57%)
D28_c1	47243560	44079416(93.30%)	37620756(79.63%)	6458660(13.67%)	41960594(88.82%)	21189413(44.85%)	21021088(44.50%)	25405636(53.78%)	16804865(35.57%)
D28_c2	62416418	58111195(93.10%)	48733514(78.08%)	9377681(15.02%)	55157432(88.37%)	27786602(44.52%)	27587743(44.20%)	33978390(54.44%)	21395955(34.28%)
D28_c3	60860904	56723262(93.20%)	48011719(78.89%)	8711543(14.31%)	54192238(89.04%)	27014169(44.39%)	26854331(44.12%)	33982247(55.84%)	19886253(32.67%)
D28_f1	63254378	59188505(93.57%)	50468956(79.79%)	8719549(13.78%)	56618626(89.51%)	28370432(44.85%)	28139345(44.49%)	32805062(51.86%)	23704715(37.48%)
D28_f2	63534016	59127468(93.06%)	49720198(78.26%)	9407270(14.81%)	56242752(88.52%)	28286515(44.52%)	28052561(44.15%)	36877083(58.04%)	19461993(30.63%)
D28_f3	61070450	57061184(93.44%)	48255276(79.02%)	8805908(14.42%)	54606838(89.42%)	27289160(44.68%)	27081681(44.34%)	34136068(55.90%)	20234773(33.13%)
