# Supplementary material for: The Pathogenic Effects of Fusobacterium nucleatum on the Proliferation, Osteogenic Differentiation, and Transcriptome of Osteoblasts
Source: Front Cell Dev Biol. 2020 Sep 11;8:807. doi: 10.3389/fcell.2020.00807 (PMC7517582; doi:10.3389/fcell.2020.00807)
Supplement: TABLE S5 — Statistics of species annotation information. [file Table_5.XLS]

## Sheet: Sheet1
Item	Number
Chromosome	23
Genes(G)	32623
Transcripts(T)	40808
Average T/G	1.3
GO Annoated	23657
KEGG Annoated	15929
