# Supplementary material for: The Pathogenic Effects of Fusobacterium nucleatum on the Proliferation, Osteogenic Differentiation, and Transcriptome of Osteoblasts
Source: Front Cell Dev Biol. 2020 Sep 11;8:807. doi: 10.3389/fcell.2020.00807 (PMC7517582; doi:10.3389/fcell.2020.00807)
Supplement: TABLE S6 — Functional enrichment results of 235 common DEGs among six time points by STRING database analysis (Go terms and KEGG pathways). [file Table_6.XLSX]

## Sheet: KEGG
#term ID	term description	observed gene count	background gene count	false discovery rate	matching proteins in your network (IDs)	matching proteins in your network (labels)
rno04668	TNF signaling pathway	15	105	2.75e-11	ENSRNOP00000003778,ENSRNOP00000003940,ENSRNOP00000007702,ENSRNOP00000009448,ENSRNOP00000009894,ENSRNOP00000013732,ENSRNOP00000019377,ENSRNOP00000021730,ENSRNOP00000022128,ENSRNOP00000022190,ENSRNOP00000022478,ENSRNOP00000025221,ENSRNOP00000025913,ENSRNOP00000038520,ENSRNOP00000065542	Bcl3,Birc3,Ccl2,Ccl20,Csf1,Cx3cl1,Cxcl1,Cxcl3,Il6,Map3k8,Nfkbia,Socs3,Tnfaip3,Tnfrsf1b,Vcam1
rno04060	Cytokine-cytokine receptor interaction	17	217	2.37e-09	ENSRNOP00000000256,ENSRNOP00000009448,ENSRNOP00000011509,ENSRNOP00000013732,ENSRNOP00000016036,ENSRNOP00000017746,ENSRNOP00000019673,ENSRNOP00000021730,ENSRNOP00000022128,ENSRNOP00000022478,ENSRNOP00000025221,ENSRNOP00000039644,ENSRNOP00000040411,ENSRNOP00000052371,ENSRNOP00000058883,ENSRNOP00000059574,ENSRNOP00000065845	Ccl2,Ccl20,Ccl7,Csf1,Csf1r,Csf3,Cx3cl1,Cxcl12,Figf,Il13ra1,Il17rb,Il1r1,Il6,Lifr,Osmr,Tnfrsf1b,Tnfrsf9
rno04657	IL-17 signaling pathway	12	90	5.43e-09	ENSRNOP00000000256,ENSRNOP00000003778,ENSRNOP00000003823,ENSRNOP00000009448,ENSRNOP00000009894,ENSRNOP00000011509,ENSRNOP00000013732,ENSRNOP00000018776,ENSRNOP00000021730,ENSRNOP00000038520,ENSRNOP00000065542,ENSRNOP00000065845	Ccl2,Ccl20,Ccl7,Csf3,Cxcl1,Cxcl3,Cxcl6,Il17rb,Il6,Lcn2,Nfkbia,Tnfaip3
rno05133	Pertussis	10	68	5.6e-08	ENSRNOP00000003823,ENSRNOP00000009817,ENSRNOP00000013732,ENSRNOP00000016330,ENSRNOP00000017060,ENSRNOP00000017065,ENSRNOP00000017385,ENSRNOP00000052903,ENSRNOP00000066885,ENSRNOP00000067662	C1qa,C1qb,C1qc,C1r,C1s,C3,Cxcl6,Il6,Nos2,Serping1
rno05150	Staphylococcus aureus infection	9	47	5.6e-08	ENSRNOP00000000477,ENSRNOP00000016330,ENSRNOP00000017060,ENSRNOP00000017065,ENSRNOP00000017385,ENSRNOP00000028780,ENSRNOP00000048774,ENSRNOP00000052903,ENSRNOP00000066885	C1qa,C1qb,C1qc,C1r,C1s,C3,Cfb,Fcgr1a,RT1-Da
rno05142	Chagas disease (American trypanosomiasis)	10	99	1.18e-06	ENSRNOP00000009448,ENSRNOP00000009894,ENSRNOP00000013025,ENSRNOP00000013732,ENSRNOP00000017060,ENSRNOP00000017065,ENSRNOP00000017385,ENSRNOP00000064990,ENSRNOP00000066885,ENSRNOP00000067662	Bdkrb2,C1qa,C1qb,C1qc,C3,Ccl2,Il6,Nfkbia,Nos2,Tlr2
rno04610	Complement and coagulation cascades	9	77	1.55e-06	ENSRNOP00000000477,ENSRNOP00000009817,ENSRNOP00000016330,ENSRNOP00000017060,ENSRNOP00000017065,ENSRNOP00000017385,ENSRNOP00000052903,ENSRNOP00000064990,ENSRNOP00000066885	Bdkrb2,C1qa,C1qb,C1qc,C1r,C1s,C3,Cfb,Serping1
rno05134	Legionellosis	7	51	1.55e-05	ENSRNOP00000003778,ENSRNOP00000009894,ENSRNOP00000013025,ENSRNOP00000013732,ENSRNOP00000026235,ENSRNOP00000038520,ENSRNOP00000066885	C3,Cxcl1,Cxcl3,Il6,Nfkb2,Nfkbia,Tlr2
rno05144	Malaria	7	51	1.55e-05	ENSRNOP00000009448,ENSRNOP00000011509,ENSRNOP00000013025,ENSRNOP00000013732,ENSRNOP00000019377,ENSRNOP00000066041,ENSRNOP00000067037	Ccl2,Comp,Csf3,Il6,Thbs1,Tlr2,Vcam1
rno05323	Rheumatoid arthritis	8	82	2.12e-05	ENSRNOP00000003823,ENSRNOP00000009448,ENSRNOP00000013025,ENSRNOP00000013732,ENSRNOP00000021730,ENSRNOP00000025221,ENSRNOP00000048774,ENSRNOP00000059574	Ccl2,Ccl20,Csf1,Cxcl12,Cxcl6,Il6,RT1-Da,Tlr2
rno05322	Systemic lupus erythematosus	8	84	2.28e-05	ENSRNOP00000016330,ENSRNOP00000017060,ENSRNOP00000017065,ENSRNOP00000017385,ENSRNOP00000028780,ENSRNOP00000048774,ENSRNOP00000052903,ENSRNOP00000066885	C1qa,C1qb,C1qc,C1r,C1s,C3,Fcgr1a,RT1-Da
rno04064	NF-kappa B signaling pathway	8	89	3.13e-05	ENSRNOP00000007702,ENSRNOP00000009894,ENSRNOP00000019377,ENSRNOP00000019673,ENSRNOP00000019787,ENSRNOP00000026235,ENSRNOP00000059574,ENSRNOP00000065542	Birc3,Cxcl12,Il1r1,Lbp,Nfkb2,Nfkbia,Tnfaip3,Vcam1
rno04151	PI3K-Akt signaling pathway	13	326	0.00013	ENSRNOP00000001679,ENSRNOP00000003716,ENSRNOP00000011509,ENSRNOP00000012700,ENSRNOP00000013025,ENSRNOP00000013732,ENSRNOP00000019299,ENSRNOP00000025221,ENSRNOP00000039644,ENSRNOP00000040411,ENSRNOP00000058883,ENSRNOP00000066041,ENSRNOP00000067037	Col6a1,Comp,Csf1,Csf1r,Csf3,Ereg,Fgf7,Figf,Il6,Myb,Osmr,Thbs1,Tlr2
rno04640	Hematopoietic cell lineage	7	86	0.00022	ENSRNOP00000011509,ENSRNOP00000013732,ENSRNOP00000019673,ENSRNOP00000025221,ENSRNOP00000028780,ENSRNOP00000040411,ENSRNOP00000048774	Csf1,Csf1r,Csf3,Fcgr1a,Il1r1,Il6,RT1-Da
rno04062	Chemokine signaling pathway	9	168	0.0003	ENSRNOP00000000256,ENSRNOP00000003778,ENSRNOP00000003823,ENSRNOP00000009448,ENSRNOP00000009894,ENSRNOP00000021730,ENSRNOP00000022128,ENSRNOP00000038520,ENSRNOP00000059574	Ccl2,Ccl20,Ccl7,Cx3cl1,Cxcl1,Cxcl12,Cxcl3,Cxcl6,Nfkbia
rno05140	Leishmaniasis	6	68	0.0005	ENSRNOP00000009894,ENSRNOP00000013025,ENSRNOP00000028780,ENSRNOP00000048774,ENSRNOP00000066885,ENSRNOP00000067662	C3,Fcgr1a,Nfkbia,Nos2,RT1-Da,Tlr2
rno04145	Phagosome	8	158	0.0011	ENSRNOP00000013025,ENSRNOP00000024736,ENSRNOP00000028780,ENSRNOP00000048774,ENSRNOP00000052903,ENSRNOP00000066041,ENSRNOP00000066885,ENSRNOP00000067037	C1r,C3,Comp,Fcgr1a,Mrc1,RT1-Da,Thbs1,Tlr2
rno04380	Osteoclast differentiation	7	116	0.0011	ENSRNOP00000003940,ENSRNOP00000009894,ENSRNOP00000019673,ENSRNOP00000025221,ENSRNOP00000026235,ENSRNOP00000028780,ENSRNOP00000040411	Csf1,Csf1r,Fcgr1a,Il1r1,Nfkb2,Nfkbia,Socs3
rno05152	Tuberculosis	8	159	0.0011	ENSRNOP00000013025,ENSRNOP00000013732,ENSRNOP00000019787,ENSRNOP00000024736,ENSRNOP00000028780,ENSRNOP00000048774,ENSRNOP00000066885,ENSRNOP00000067662	C3,Fcgr1a,Il6,Lbp,Mrc1,Nos2,RT1-Da,Tlr2
rno05200	Pathways in cancer	14	501	0.0016	ENSRNOP00000002313,ENSRNOP00000007702,ENSRNOP00000009894,ENSRNOP00000010579,ENSRNOP00000012700,ENSRNOP00000013732,ENSRNOP00000017746,ENSRNOP00000026235,ENSRNOP00000033874,ENSRNOP00000040411,ENSRNOP00000058883,ENSRNOP00000059574,ENSRNOP00000064990,ENSRNOP00000067662	Bdkrb2,Birc3,Csf1r,Cxcl12,Epas1,Fgf7,Figf,Il13ra1,Il6,Mgst1,Nfkb2,Nfkbia,Nos2,Runx1
rno05020	Prion diseases	4	33	0.0025	ENSRNOP00000013732,ENSRNOP00000017060,ENSRNOP00000017065,ENSRNOP00000017385	C1qa,C1qb,C1qc,Il6
rno04621	NOD-like receptor signaling pathway	7	150	0.0037	ENSRNOP00000003778,ENSRNOP00000007702,ENSRNOP00000009448,ENSRNOP00000009894,ENSRNOP00000013732,ENSRNOP00000038520,ENSRNOP00000065542	Birc3,Ccl2,Cxcl1,Cxcl3,Il6,Nfkbia,Tnfaip3
rno05202	Transcriptional misregulation in cancer	7	164	0.0059	ENSRNOP00000002313,ENSRNOP00000007702,ENSRNOP00000013732,ENSRNOP00000028780,ENSRNOP00000040411,ENSRNOP00000040930,ENSRNOP00000047414	Birc3,Csf1r,Erg,Fcgr1a,Il6,Nfkbiz,Runx1
rno05132	Salmonella infection	5	79	0.0061	ENSRNOP00000003778,ENSRNOP00000013732,ENSRNOP00000019787,ENSRNOP00000038520,ENSRNOP00000067662	Cxcl1,Cxcl3,Il6,Lbp,Nos2
rno04620	Toll-like receptor signaling pathway	5	88	0.0093	ENSRNOP00000009894,ENSRNOP00000013025,ENSRNOP00000013732,ENSRNOP00000019787,ENSRNOP00000022190	Il6,Lbp,Map3k8,Nfkbia,Tlr2
rno05146	Amoebiasis	5	93	0.0111	ENSRNOP00000013025,ENSRNOP00000013732,ENSRNOP00000019673,ENSRNOP00000056600,ENSRNOP00000067662	Il1r1,Il6,Nos2,Serpinb1a,Tlr2
rno05168	Herpes simplex infection	7	188	0.0111	ENSRNOP00000003940,ENSRNOP00000009448,ENSRNOP00000009894,ENSRNOP00000013025,ENSRNOP00000013732,ENSRNOP00000048774,ENSRNOP00000066885	C3,Ccl2,Il6,Nfkbia,RT1-Da,Socs3,Tlr2
rno04630	Jak-STAT signaling pathway	6	146	0.0137	ENSRNOP00000003940,ENSRNOP00000011509,ENSRNOP00000013732,ENSRNOP00000016036,ENSRNOP00000017746,ENSRNOP00000039644	Csf3,Il13ra1,Il6,Lifr,Osmr,Socs3
rno04659	Th17 cell differentiation	5	101	0.0143	ENSRNOP00000002313,ENSRNOP00000009894,ENSRNOP00000013732,ENSRNOP00000019673,ENSRNOP00000048774	Il1r1,Il6,Nfkbia,RT1-Da,Runx1
rno05145	Toxoplasmosis	5	106	0.0169	ENSRNOP00000007702,ENSRNOP00000009894,ENSRNOP00000013025,ENSRNOP00000048774,ENSRNOP00000067662	Birc3,Nfkbia,Nos2,RT1-Da,Tlr2
rno04010	MAPK signaling pathway	8	287	0.0252	ENSRNOP00000003716,ENSRNOP00000012700,ENSRNOP00000019673,ENSRNOP00000022190,ENSRNOP00000025221,ENSRNOP00000026235,ENSRNOP00000040411,ENSRNOP00000058883	Csf1,Csf1r,Ereg,Fgf7,Figf,Il1r1,Map3k8,Nfkb2
rno04216	Ferroptosis	3	38	0.0297	ENSRNOP00000013066,ENSRNOP00000016083,ENSRNOP00000026531	Cp,Slc11a2,Slc39a14
rno05418	Fluid shear stress and atherosclerosis	5	135	0.0409	ENSRNOP00000009448,ENSRNOP00000010579,ENSRNOP00000012075,ENSRNOP00000019377,ENSRNOP00000019673	Ass1,Ccl2,Il1r1,Mgst1,Vcam1
rno04672	Intestinal immune network for IgA production	3	44	0.041	ENSRNOP00000013732,ENSRNOP00000048774,ENSRNOP00000059574	Cxcl12,Il6,RT1-Da
rno05166	HTLV-I infection	7	262	0.0473	ENSRNOP00000009894,ENSRNOP00000013732,ENSRNOP00000019299,ENSRNOP00000019377,ENSRNOP00000019673,ENSRNOP00000026235,ENSRNOP00000048774	Il1r1,Il6,Myb,Nfkb2,Nfkbia,RT1-Da,Vcam1

## Sheet: Component(GO)
#term ID	term description	observed gene count	background gene count	false discovery rate	matching proteins in your network (IDs)	matching proteins in your network (labels)
GO:0005615	extracellular space	37	631	4.86e-17	ENSRNOP00000000256,ENSRNOP00000003716,ENSRNOP00000003778,ENSRNOP00000003823,ENSRNOP00000004320,ENSRNOP00000007004,ENSRNOP00000007747,ENSRNOP00000009448,ENSRNOP00000009817,ENSRNOP00000010031,ENSRNOP00000012700,ENSRNOP00000013732,ENSRNOP00000016083,ENSRNOP00000016330,ENSRNOP00000017060,ENSRNOP00000018359,ENSRNOP00000018776,ENSRNOP00000019377,ENSRNOP00000019673,ENSRNOP00000019787,ENSRNOP00000020728,…	Acan,Angptl4,Bmp6,C1qb,C1s,C3,Ccl2,Ccl20,Ccl7,Chi3l1,Cp,Csf1,Cx3cl1,Cxcl1,Cxcl3,Cxcl6,Eln,Ereg,Fbln5,Fgf7,Figf,Grem1,Hp,Hpx,Il1r1,Il6,Lbp,Lcn2,Lgals3bp,Lyz2,Msln,Nos2,RGD1305645,Serpinb1a,Serping1,Stc1,Vcam1
GO:0044421	extracellular region part	38	705	1.11e-16	ENSRNOP00000000256,ENSRNOP00000003716,ENSRNOP00000003778,ENSRNOP00000003823,ENSRNOP00000004320,ENSRNOP00000007004,ENSRNOP00000007747,ENSRNOP00000009448,ENSRNOP00000009817,ENSRNOP00000010031,ENSRNOP00000012700,ENSRNOP00000013732,ENSRNOP00000016083,ENSRNOP00000016330,ENSRNOP00000017060,ENSRNOP00000018359,ENSRNOP00000018776,ENSRNOP00000019377,ENSRNOP00000019673,ENSRNOP00000019787,ENSRNOP00000020728,…	Acan,Angptl4,Bmp6,C1qb,C1s,C3,Ccl2,Ccl20,Ccl7,Chi3l1,Comp,Cp,Csf1,Cx3cl1,Cxcl1,Cxcl3,Cxcl6,Eln,Ereg,Fbln5,Fgf7,Figf,Grem1,Hp,Hpx,Il1r1,Il6,Lbp,Lcn2,Lgals3bp,Lyz2,Msln,Nos2,RGD1305645,Serpinb1a,Serping1,Stc1,Vcam1
GO:0005576	extracellular region	45	1052	1.5e-16	ENSRNOP00000000256,ENSRNOP00000003412,ENSRNOP00000003716,ENSRNOP00000003778,ENSRNOP00000003823,ENSRNOP00000004320,ENSRNOP00000006203,ENSRNOP00000007004,ENSRNOP00000007747,ENSRNOP00000009448,ENSRNOP00000009817,ENSRNOP00000010031,ENSRNOP00000012700,ENSRNOP00000013732,ENSRNOP00000016083,ENSRNOP00000016330,ENSRNOP00000017060,ENSRNOP00000017065,ENSRNOP00000017385,ENSRNOP00000018359,ENSRNOP00000018695,…	Acan,Angptl4,Bmp6,C1qa,C1qb,C1qc,C1s,C3,Ccl2,Ccl20,Ccl7,Chi3l1,Comp,Cp,Csf1,Cx3cl1,Cxcl1,Cxcl3,Cxcl6,Eln,Enpp3,Ereg,Fbln5,Fgf7,Fibin,Figf,Grem1,Hp,Hpx,Il1r1,Il6,Lbp,Lcn2,Lgals3bp,Litaf,Ltbp2,Lyz2,Msln,Nos2,RGD1305645,Serpinb1a,Serping1,Stc1,Vcam1,Wfdc18
GO:0016020	membrane	53	3864	0.0333	ENSRNOP00000000697,ENSRNOP00000003412,ENSRNOP00000003716,ENSRNOP00000004094,ENSRNOP00000004320,ENSRNOP00000005612,ENSRNOP00000005881,ENSRNOP00000006517,ENSRNOP00000008026,ENSRNOP00000009894,ENSRNOP00000010561,ENSRNOP00000010579,ENSRNOP00000011237,ENSRNOP00000011432,ENSRNOP00000012075,ENSRNOP00000012314,ENSRNOP00000012655,ENSRNOP00000013116,ENSRNOP00000013732,ENSRNOP00000014821,ENSRNOP00000016036,…	Abcb4,Ass1,Bdkrb2,Bst1,Chdh,Chn2,Chst3,Cp,Csf1,Cx3cl1,Cxadr,Cyp1b1,Cyp7b1,Dgat2,Eno3,Enpp3,Epha3,Ereg,Figf,Fmo1,Gch1,Has2,Il1r1,Il6,Lbp,Lgals3bp,Lifr,Litaf,Lsamp,Mgst1,Micall2,Msln,Murc,Nfkbia,Nos2,Osmr,Pdpn,Ppap2b,Ppp1r14c,RGD1305645,Scn1a,Slc11a2,Slc16a1,Slc16a2,Slc1a1,Stc1,Steap4,Ston2,Tnfrsf1b,Tril,Ugcg,Vcam1,Zc3h12a

## Sheet: Biology process(GO)
#term ID	term description	observed gene count	background gene count	false discovery rate	matching proteins in your network (IDs)	matching proteins in your network (labels)
GO:0002376	immune system process	36	654	7.92e-15	ENSRNOP00000000256,ENSRNOP00000002313,ENSRNOP00000003778,ENSRNOP00000003823,ENSRNOP00000005881,ENSRNOP00000009448,ENSRNOP00000009817,ENSRNOP00000009894,ENSRNOP00000012075,ENSRNOP00000012314,ENSRNOP00000013116,ENSRNOP00000013732,ENSRNOP00000014821,ENSRNOP00000016330,ENSRNOP00000017060,ENSRNOP00000017065,ENSRNOP00000017385,ENSRNOP00000018359,ENSRNOP00000018695,ENSRNOP00000018776,ENSRNOP00000019377,…	Ass1,Bdkrb2,Bmp6,C1qa,C1qb,C1qc,C1s,C3,Ccl2,Ccl20,Ccl7,Cebpd,Csf1,Cx3cl1,Cxadr,Cxcl1,Cxcl3,Cxcl6,Cyp7b1,Enpp3,Gch1,Hp,Il6,Lbp,Lcn2,Map3k8,Nfkbia,Pdpn,Runx1,Serping1,Sod2,Ston2,Tnfrsf1b,Tril,Vcam1,Zc3h12a
GO:0006952	defense response	32	487	7.92e-15	ENSRNOP00000000256,ENSRNOP00000003778,ENSRNOP00000003823,ENSRNOP00000007747,ENSRNOP00000009448,ENSRNOP00000009817,ENSRNOP00000012075,ENSRNOP00000012314,ENSRNOP00000013732,ENSRNOP00000014821,ENSRNOP00000016330,ENSRNOP00000017060,ENSRNOP00000017065,ENSRNOP00000017385,ENSRNOP00000018359,ENSRNOP00000018776,ENSRNOP00000019377,ENSRNOP00000019673,ENSRNOP00000019787,ENSRNOP00000020316,ENSRNOP00000021730,…	Ass1,Bdkrb2,Bmp6,C1qa,C1qb,C1qc,C1s,C3,Ccl2,Ccl20,Ccl7,Chi3l1,Csf1,Cx3cl1,Cxcl1,Cxcl3,Cxcl6,Epha3,Gch1,Hp,Il1r1,Il6,Lbp,Lcn2,Lyz2,Nos2,Pdpn,Serping1,Tnfrsf1b,Tril,Vcam1,Zc3h12a
GO:0002684	positive regulation of immune system process	26	298	8.44e-15	ENSRNOP00000000256,ENSRNOP00000002313,ENSRNOP00000003716,ENSRNOP00000003778,ENSRNOP00000003823,ENSRNOP00000004094,ENSRNOP00000009448,ENSRNOP00000009817,ENSRNOP00000009894,ENSRNOP00000012314,ENSRNOP00000013732,ENSRNOP00000016330,ENSRNOP00000017060,ENSRNOP00000017065,ENSRNOP00000017385,ENSRNOP00000018695,ENSRNOP00000019377,ENSRNOP00000019673,ENSRNOP00000019787,ENSRNOP00000021730,ENSRNOP00000022128,…	Bst1,C1qa,C1qb,C1qc,C1s,C3,Ccl2,Ccl20,Ccl7,Cx3cl1,Cxcl1,Cxcl3,Cxcl6,Enpp3,Ereg,Figf,Hpx,Il1r1,Il6,Lbp,Nfkbia,Runx1,Serping1,Tril,Vcam1,Zc3h12a
GO:0006954	inflammatory response	24	250	1.67e-14	ENSRNOP00000000256,ENSRNOP00000003778,ENSRNOP00000003823,ENSRNOP00000009448,ENSRNOP00000012075,ENSRNOP00000012314,ENSRNOP00000013732,ENSRNOP00000018359,ENSRNOP00000019377,ENSRNOP00000019673,ENSRNOP00000019787,ENSRNOP00000020316,ENSRNOP00000021730,ENSRNOP00000022128,ENSRNOP00000022478,ENSRNOP00000025221,ENSRNOP00000037327,ENSRNOP00000038520,ENSRNOP00000043263,ENSRNOP00000049003,ENSRNOP00000064990,…	Ass1,Bdkrb2,Bmp6,C3,Ccl2,Ccl20,Ccl7,Chi3l1,Csf1,Cx3cl1,Cxcl1,Cxcl3,Cxcl6,Epha3,Hp,Il1r1,Il6,Lbp,Nos2,Pdpn,Tnfrsf1b,Tril,Vcam1,Zc3h12a
GO:0032496	response to lipopolysaccharide	23	251	1.45e-13	ENSRNOP00000003412,ENSRNOP00000003778,ENSRNOP00000003823,ENSRNOP00000003940,ENSRNOP00000009448,ENSRNOP00000009894,ENSRNOP00000010579,ENSRNOP00000012075,ENSRNOP00000012314,ENSRNOP00000013732,ENSRNOP00000014821,ENSRNOP00000018776,ENSRNOP00000019377,ENSRNOP00000019787,ENSRNOP00000021730,ENSRNOP00000022478,ENSRNOP00000025794,ENSRNOP00000033874,ENSRNOP00000038520,ENSRNOP00000043263,ENSRNOP00000044613,…	Ass1,Ccl2,Ccl20,Cxcl1,Cxcl3,Cxcl6,Epas1,Epha3,Fmo1,Gch1,Hp,Il6,Lbp,Lcn2,Litaf,Mgst1,Nfkbia,Nos2,Socs3,Sod2,Tnfrsf1b,Vcam1,Zc3h12a
GO:0034097	response to cytokine	28	417	1.45e-13	ENSRNOP00000000256,ENSRNOP00000003716,ENSRNOP00000003778,ENSRNOP00000003823,ENSRNOP00000003940,ENSRNOP00000006517,ENSRNOP00000009448,ENSRNOP00000009894,ENSRNOP00000012075,ENSRNOP00000012314,ENSRNOP00000013732,ENSRNOP00000014821,ENSRNOP00000016036,ENSRNOP00000018776,ENSRNOP00000019377,ENSRNOP00000019673,ENSRNOP00000021730,ENSRNOP00000022128,ENSRNOP00000022478,ENSRNOP00000026531,ENSRNOP00000033874,…	Ass1,Ccl2,Ccl20,Ccl7,Chi3l1,Cx3cl1,Cxcl1,Cxcl3,Cxcl6,Cyp1b1,Epas1,Epha3,Ereg,Figf,Gch1,Has2,Il1r1,Il6,Lcn2,Lifr,Nfkbia,Nos2,Osmr,Slc11a2,Socs3,Tnfrsf1b,Vcam1,Zc3h12a
GO:0006950	response to stress	51	1597	2.52e-13	ENSRNOP00000000256,ENSRNOP00000000697,ENSRNOP00000003778,ENSRNOP00000003823,ENSRNOP00000003940,ENSRNOP00000005612,ENSRNOP00000006517,ENSRNOP00000007747,ENSRNOP00000009448,ENSRNOP00000009817,ENSRNOP00000010031,ENSRNOP00000010579,ENSRNOP00000012075,ENSRNOP00000012314,ENSRNOP00000012700,ENSRNOP00000013732,ENSRNOP00000014631,ENSRNOP00000014821,ENSRNOP00000016330,ENSRNOP00000017060,ENSRNOP00000017065,…	Angptl4,Ass1,Bdkrb2,Bmp6,C1qa,C1qb,C1qc,C1s,C3,Ccl2,Ccl20,Ccl7,Chi3l1,Chst3,Csf1,Cx3cl1,Cxcl1,Cxcl3,Cxcl6,Cyp1b1,Eln,Eno3,Epas1,Epha3,Fgf7,Figf,Fmo1,Gch1,Has2,Hp,Il1r1,Il6,Lbp,Lcn2,Lyz2,Map3k8,Mgst1,Nabp1,Nek6,Nos2,Pdpn,RGD1305645,Serping1,Slc11a2,Socs3,Sod2,Stc1,Tnfrsf1b,Tril,Vcam1,Zc3h12a
GO:0071345	cellular response to cytokine stimulus	25	331	2.86e-13	ENSRNOP00000000256,ENSRNOP00000003716,ENSRNOP00000003778,ENSRNOP00000003823,ENSRNOP00000003940,ENSRNOP00000006517,ENSRNOP00000009448,ENSRNOP00000009894,ENSRNOP00000012075,ENSRNOP00000012314,ENSRNOP00000013732,ENSRNOP00000016036,ENSRNOP00000018776,ENSRNOP00000019377,ENSRNOP00000019673,ENSRNOP00000021730,ENSRNOP00000022128,ENSRNOP00000022478,ENSRNOP00000026531,ENSRNOP00000033874,ENSRNOP00000038520,…	Ass1,Ccl2,Ccl20,Ccl7,Chi3l1,Cx3cl1,Cxcl1,Cxcl3,Cxcl6,Cyp1b1,Epas1,Ereg,Has2,Il1r1,Il6,Lcn2,Lifr,Nfkbia,Nos2,Osmr,Slc11a2,Socs3,Tnfrsf1b,Vcam1,Zc3h12a
GO:0034612	response to tumor necrosis factor	17	111	3.39e-13	ENSRNOP00000000256,ENSRNOP00000006517,ENSRNOP00000009448,ENSRNOP00000009894,ENSRNOP00000012075,ENSRNOP00000012314,ENSRNOP00000013732,ENSRNOP00000014821,ENSRNOP00000018776,ENSRNOP00000019377,ENSRNOP00000021730,ENSRNOP00000022128,ENSRNOP00000022478,ENSRNOP00000026531,ENSRNOP00000061222,ENSRNOP00000065787,ENSRNOP00000067662	Ass1,Ccl2,Ccl20,Ccl7,Chi3l1,Cx3cl1,Cyp1b1,Gch1,Has2,Il6,Lcn2,Nfkbia,Nos2,Slc11a2,Tnfrsf1b,Vcam1,Zc3h12a
GO:0002682	regulation of immune system process	28	455	5.31e-13	ENSRNOP00000000256,ENSRNOP00000002313,ENSRNOP00000003716,ENSRNOP00000003778,ENSRNOP00000003823,ENSRNOP00000004094,ENSRNOP00000009448,ENSRNOP00000009817,ENSRNOP00000009894,ENSRNOP00000012314,ENSRNOP00000013732,ENSRNOP00000016330,ENSRNOP00000017060,ENSRNOP00000017065,ENSRNOP00000017385,ENSRNOP00000018622,ENSRNOP00000018695,ENSRNOP00000019377,ENSRNOP00000019673,ENSRNOP00000019787,ENSRNOP00000021730,…	Bst1,C1qa,C1qb,C1qc,C1s,C3,Ccl2,Ccl20,Ccl7,Cx3cl1,Cxcl1,Cxcl3,Cxcl6,Enpp3,Ereg,Figf,Grem1,Hpx,Il1r1,Il6,Lbp,Nfkbia,Rbp1,Runx1,Serping1,Tril,Vcam1,Zc3h12a
GO:0050896	response to stimulus	78	3604	8.57e-13	ENSRNOP00000000256,ENSRNOP00000000697,ENSRNOP00000002313,ENSRNOP00000003412,ENSRNOP00000003716,ENSRNOP00000003778,ENSRNOP00000003823,ENSRNOP00000003859,ENSRNOP00000003940,ENSRNOP00000005612,ENSRNOP00000006203,ENSRNOP00000006517,ENSRNOP00000007738,ENSRNOP00000007747,ENSRNOP00000008026,ENSRNOP00000009448,ENSRNOP00000009817,ENSRNOP00000009894,ENSRNOP00000010031,ENSRNOP00000010579,ENSRNOP00000011237,…	Abcb4,Acan,Angptl4,Ass1,Bdkrb2,Bmp6,C1qa,C1qb,C1qc,C1s,C3,Casq2,Ccl2,Ccl20,Ccl7,Chi3l1,Chn2,Chst3,Cp,Csf1,Cx3cl1,Cxadr,Cxcl1,Cxcl3,Cxcl6,Cyp1b1,Cyp7b1,Dgat2,Eln,Eno3,Enpp3,Epas1,Epha3,Ereg,Fgf7,Fibin,Figf,Fmo1,Gch1,Grem1,Has2,Hp,Il1r1,Il6,Lbp,Lcn2,Lifr,Litaf,Ltbp2,Lyz2,Map3k8,Mgst1,Nabp1,Nek6,Nfkbia,Nos2,Osmr,Pde4b,Pdpn,Plcl1,Ppap2b,Ppm1e,RGD1305645,Rbp1,Runx1,Scn1a,Serping1,Slc11a2,Slc16a1,Slc1a…
GO:0071356	cellular response to tumor necrosis factor	16	101	1.15e-12	ENSRNOP00000000256,ENSRNOP00000006517,ENSRNOP00000009448,ENSRNOP00000009894,ENSRNOP00000012075,ENSRNOP00000012314,ENSRNOP00000013732,ENSRNOP00000018776,ENSRNOP00000019377,ENSRNOP00000021730,ENSRNOP00000022128,ENSRNOP00000022478,ENSRNOP00000026531,ENSRNOP00000061222,ENSRNOP00000065787,ENSRNOP00000067662	Ass1,Ccl2,Ccl20,Ccl7,Chi3l1,Cx3cl1,Cyp1b1,Has2,Il6,Lcn2,Nfkbia,Nos2,Slc11a2,Tnfrsf1b,Vcam1,Zc3h12a
GO:0009617	response to bacterium	24	335	2.14e-12	ENSRNOP00000003412,ENSRNOP00000003778,ENSRNOP00000003823,ENSRNOP00000003940,ENSRNOP00000007747,ENSRNOP00000009448,ENSRNOP00000009894,ENSRNOP00000010579,ENSRNOP00000012075,ENSRNOP00000012314,ENSRNOP00000013732,ENSRNOP00000014821,ENSRNOP00000018776,ENSRNOP00000019377,ENSRNOP00000019787,ENSRNOP00000021730,ENSRNOP00000022478,ENSRNOP00000025794,ENSRNOP00000033874,ENSRNOP00000038520,ENSRNOP00000043263,…	Ass1,Ccl2,Ccl20,Cxcl1,Cxcl3,Cxcl6,Epas1,Epha3,Fmo1,Gch1,Hp,Il6,Lbp,Lcn2,Litaf,Lyz2,Mgst1,Nfkbia,Nos2,Socs3,Sod2,Tnfrsf1b,Vcam1,Zc3h12a
GO:0009605	response to external stimulus	39	1060	9.27e-12	ENSRNOP00000000256,ENSRNOP00000003412,ENSRNOP00000003778,ENSRNOP00000003823,ENSRNOP00000003940,ENSRNOP00000007747,ENSRNOP00000008026,ENSRNOP00000009448,ENSRNOP00000009894,ENSRNOP00000010579,ENSRNOP00000012075,ENSRNOP00000012314,ENSRNOP00000013116,ENSRNOP00000013732,ENSRNOP00000014821,ENSRNOP00000016083,ENSRNOP00000018359,ENSRNOP00000018622,ENSRNOP00000018776,ENSRNOP00000019377,ENSRNOP00000019787,…	Acan,Ass1,Bmp6,C3,Ccl2,Ccl20,Ccl7,Chi3l1,Cp,Cx3cl1,Cxadr,Cxcl1,Cxcl3,Cxcl6,Cyp1b1,Cyp7b1,Eln,Epas1,Epha3,Fmo1,Gch1,Hp,Il6,Lbp,Lcn2,Litaf,Lyz2,Mgst1,Nfkbia,Nos2,Rbp1,Scn1a,Slc16a1,Socs3,Sod2,Stc1,Tnfrsf1b,Vcam1,Zc3h12a
GO:0033993	response to lipid	33	772	1.96e-11	ENSRNOP00000003412,ENSRNOP00000003778,ENSRNOP00000003823,ENSRNOP00000003940,ENSRNOP00000006203,ENSRNOP00000009448,ENSRNOP00000009894,ENSRNOP00000010579,ENSRNOP00000012075,ENSRNOP00000012314,ENSRNOP00000013732,ENSRNOP00000014821,ENSRNOP00000017060,ENSRNOP00000018359,ENSRNOP00000018622,ENSRNOP00000018776,ENSRNOP00000019377,ENSRNOP00000019787,ENSRNOP00000020728,ENSRNOP00000021730,ENSRNOP00000022478,…	Abcb4,Ass1,Bmp6,C1qb,C3,Ccl2,Ccl20,Cxcl1,Cxcl3,Cxcl6,Cyp1b1,Dgat2,Eln,Epas1,Epha3,Fibin,Fmo1,Gch1,Hp,Il6,Lbp,Lcn2,Litaf,Mgst1,Nfkbia,Nos2,Rbp1,Socs3,Sod2,Stc1,Tnfrsf1b,Vcam1,Zc3h12a
GO:0006955	immune response	24	386	3.22e-11	ENSRNOP00000000256,ENSRNOP00000003778,ENSRNOP00000003823,ENSRNOP00000009448,ENSRNOP00000009817,ENSRNOP00000012075,ENSRNOP00000013732,ENSRNOP00000014821,ENSRNOP00000016330,ENSRNOP00000017060,ENSRNOP00000017065,ENSRNOP00000017385,ENSRNOP00000018359,ENSRNOP00000018695,ENSRNOP00000018776,ENSRNOP00000019787,ENSRNOP00000021730,ENSRNOP00000022128,ENSRNOP00000022478,ENSRNOP00000025221,ENSRNOP00000037327,…	Ass1,Bdkrb2,Bmp6,C1qa,C1qb,C1qc,C1s,C3,Ccl2,Ccl20,Ccl7,Csf1,Cx3cl1,Cxcl1,Cxcl3,Cxcl6,Enpp3,Gch1,Il6,Lbp,Lcn2,Serping1,Tnfrsf1b,Tril
GO:0070887	cellular response to chemical stimulus	43	1365	5.37e-11	ENSRNOP00000000256,ENSRNOP00000003412,ENSRNOP00000003716,ENSRNOP00000003778,ENSRNOP00000003823,ENSRNOP00000003859,ENSRNOP00000003940,ENSRNOP00000006517,ENSRNOP00000009448,ENSRNOP00000009894,ENSRNOP00000010579,ENSRNOP00000012075,ENSRNOP00000012314,ENSRNOP00000012700,ENSRNOP00000013116,ENSRNOP00000013732,ENSRNOP00000016036,ENSRNOP00000018359,ENSRNOP00000018776,ENSRNOP00000019377,ENSRNOP00000019673,…	Abcb4,Acan,Ass1,Bdkrb2,Bmp6,Ccl2,Ccl20,Ccl7,Chi3l1,Cx3cl1,Cxadr,Cxcl1,Cxcl3,Cxcl6,Cyp1b1,Cyp7b1,Dgat2,Eln,Epas1,Ereg,Fgf7,Has2,Hp,Il1r1,Il6,Lbp,Lcn2,Lifr,Litaf,Ltbp2,Mgst1,Nfkbia,Nos2,Osmr,Ppm1e,Slc11a2,Slc16a1,Socs3,Sod2,Stc1,Tnfrsf1b,Vcam1,Zc3h12a
GO:0010033	response to organic substance	49	1770	7.92e-11	ENSRNOP00000000256,ENSRNOP00000003412,ENSRNOP00000003716,ENSRNOP00000003778,ENSRNOP00000003823,ENSRNOP00000003940,ENSRNOP00000006203,ENSRNOP00000006517,ENSRNOP00000009448,ENSRNOP00000009894,ENSRNOP00000010579,ENSRNOP00000012075,ENSRNOP00000012314,ENSRNOP00000012700,ENSRNOP00000013116,ENSRNOP00000013732,ENSRNOP00000014821,ENSRNOP00000016036,ENSRNOP00000016330,ENSRNOP00000017060,ENSRNOP00000018359,…	Abcb4,Acan,Ass1,Bmp6,C1qb,C1s,C3,Ccl2,Ccl20,Ccl7,Chi3l1,Cx3cl1,Cxcl1,Cxcl3,Cxcl6,Cyp1b1,Cyp7b1,Dgat2,Eln,Epas1,Epha3,Ereg,Fgf7,Fibin,Figf,Fmo1,Gch1,Has2,Hp,Il1r1,Il6,Lbp,Lcn2,Lifr,Litaf,Ltbp2,Mgst1,Nfkbia,Nos2,Osmr,Rbp1,Slc11a2,Slc16a1,Socs3,Sod2,Stc1,Tnfrsf1b,Vcam1,Zc3h12a
GO:0042221	response to chemical	56	2261	9.16e-11	ENSRNOP00000000256,ENSRNOP00000003412,ENSRNOP00000003716,ENSRNOP00000003778,ENSRNOP00000003823,ENSRNOP00000003859,ENSRNOP00000003940,ENSRNOP00000005612,ENSRNOP00000006203,ENSRNOP00000006517,ENSRNOP00000009448,ENSRNOP00000009894,ENSRNOP00000010579,ENSRNOP00000012075,ENSRNOP00000012314,ENSRNOP00000012700,ENSRNOP00000013116,ENSRNOP00000013732,ENSRNOP00000014821,ENSRNOP00000016036,ENSRNOP00000016083,…	Abcb4,Acan,Ass1,Bdkrb2,Bmp6,C1qa,C1qb,C1s,C3,Ccl2,Ccl20,Ccl7,Chi3l1,Cp,Cx3cl1,Cxadr,Cxcl1,Cxcl3,Cxcl6,Cyp1b1,Cyp7b1,Dgat2,Eln,Eno3,Epas1,Epha3,Ereg,Fgf7,Fibin,Figf,Fmo1,Gch1,Has2,Hp,Il1r1,Il6,Lbp,Lcn2,Lifr,Litaf,Ltbp2,Mgst1,Nfkbia,Nos2,Osmr,Ppm1e,Rbp1,Slc11a2,Slc16a1,Slc1a1,Socs3,Sod2,Stc1,Tnfrsf1b,Vcam1,Zc3h12a
GO:0071222	cellular response to lipopolysaccharide	14	103	2.14e-10	ENSRNOP00000003412,ENSRNOP00000003823,ENSRNOP00000009448,ENSRNOP00000009894,ENSRNOP00000012075,ENSRNOP00000012314,ENSRNOP00000013732,ENSRNOP00000018776,ENSRNOP00000019787,ENSRNOP00000021730,ENSRNOP00000022478,ENSRNOP00000033874,ENSRNOP00000038520,ENSRNOP00000067662	Ass1,Ccl2,Ccl20,Cxcl3,Cxcl6,Epas1,Il6,Lbp,Lcn2,Litaf,Nfkbia,Nos2,Tnfrsf1b,Zc3h12a
GO:0019221	cytokine-mediated signaling pathway	15	138	5.91e-10	ENSRNOP00000000256,ENSRNOP00000003716,ENSRNOP00000003778,ENSRNOP00000003823,ENSRNOP00000003940,ENSRNOP00000009448,ENSRNOP00000009894,ENSRNOP00000013732,ENSRNOP00000016036,ENSRNOP00000019673,ENSRNOP00000021730,ENSRNOP00000022128,ENSRNOP00000022478,ENSRNOP00000038520,ENSRNOP00000039644	Ccl2,Ccl20,Ccl7,Cx3cl1,Cxcl1,Cxcl3,Cxcl6,Ereg,Il1r1,Il6,Lifr,Nfkbia,Osmr,Socs3,Tnfrsf1b
GO:0071310	cellular response to organic substance	37	1129	7e-10	ENSRNOP00000000256,ENSRNOP00000003412,ENSRNOP00000003716,ENSRNOP00000003778,ENSRNOP00000003823,ENSRNOP00000003940,ENSRNOP00000006517,ENSRNOP00000009448,ENSRNOP00000009894,ENSRNOP00000012075,ENSRNOP00000012314,ENSRNOP00000012700,ENSRNOP00000013732,ENSRNOP00000016036,ENSRNOP00000018359,ENSRNOP00000018776,ENSRNOP00000019377,ENSRNOP00000019673,ENSRNOP00000019787,ENSRNOP00000020728,ENSRNOP00000021730,…	Abcb4,Acan,Ass1,Bmp6,Ccl2,Ccl20,Ccl7,Chi3l1,Cx3cl1,Cxcl1,Cxcl3,Cxcl6,Cyp1b1,Dgat2,Eln,Epas1,Ereg,Fgf7,Has2,Il1r1,Il6,Lbp,Lcn2,Lifr,Litaf,Ltbp2,Nfkbia,Nos2,Osmr,Slc11a2,Slc16a1,Socs3,Sod2,Stc1,Tnfrsf1b,Vcam1,Zc3h12a
GO:0051716	cellular response to stimulus	60	2719	9.78e-10	ENSRNOP00000000256,ENSRNOP00000000697,ENSRNOP00000003412,ENSRNOP00000003716,ENSRNOP00000003778,ENSRNOP00000003823,ENSRNOP00000003859,ENSRNOP00000003940,ENSRNOP00000006203,ENSRNOP00000006517,ENSRNOP00000007738,ENSRNOP00000009448,ENSRNOP00000009894,ENSRNOP00000010579,ENSRNOP00000011237,ENSRNOP00000012075,ENSRNOP00000012314,ENSRNOP00000012655,ENSRNOP00000012700,ENSRNOP00000013116,ENSRNOP00000013732,…	Abcb4,Acan,Ass1,Bdkrb2,Bmp6,Casq2,Ccl2,Ccl20,Ccl7,Chi3l1,Chn2,Chst3,Cx3cl1,Cxadr,Cxcl1,Cxcl3,Cxcl6,Cyp1b1,Cyp7b1,Dgat2,Eln,Epas1,Epha3,Ereg,Fgf7,Fibin,Figf,Grem1,Has2,Hp,Il1r1,Il6,Lbp,Lcn2,Lifr,Litaf,Ltbp2,Map3k8,Mgst1,Nabp1,Nek6,Nfkbia,Nos2,Osmr,Pde4b,Pdpn,Plcl1,Ppap2b,Ppm1e,RGD1305645,Slc11a2,Slc16a1,Socs3,Sod2,Stc1,Tifa,Tnfrsf1b,Tril,Vcam1,Zc3h12a
GO:0070555	response to interleukin-1	13	97	1.22e-09	ENSRNOP00000000256,ENSRNOP00000006517,ENSRNOP00000009448,ENSRNOP00000012314,ENSRNOP00000013732,ENSRNOP00000018776,ENSRNOP00000019673,ENSRNOP00000021730,ENSRNOP00000022128,ENSRNOP00000033874,ENSRNOP00000058883,ENSRNOP00000065787,ENSRNOP00000067662	Ccl2,Ccl20,Ccl7,Chi3l1,Cx3cl1,Epas1,Figf,Has2,Il1r1,Il6,Lcn2,Nos2,Zc3h12a
GO:0071347	cellular response to interleukin-1	12	75	1.22e-09	ENSRNOP00000000256,ENSRNOP00000006517,ENSRNOP00000009448,ENSRNOP00000012314,ENSRNOP00000013732,ENSRNOP00000018776,ENSRNOP00000019673,ENSRNOP00000021730,ENSRNOP00000022128,ENSRNOP00000033874,ENSRNOP00000065787,ENSRNOP00000067662	Ccl2,Ccl20,Ccl7,Chi3l1,Cx3cl1,Epas1,Has2,Il1r1,Il6,Lcn2,Nos2,Zc3h12a
GO:0065007	biological regulation	84	4801	2.27e-09	ENSRNOP00000000256,ENSRNOP00000000697,ENSRNOP00000002313,ENSRNOP00000003412,ENSRNOP00000003716,ENSRNOP00000003778,ENSRNOP00000003823,ENSRNOP00000003859,ENSRNOP00000003940,ENSRNOP00000004094,ENSRNOP00000005881,ENSRNOP00000006203,ENSRNOP00000006517,ENSRNOP00000007004,ENSRNOP00000007738,ENSRNOP00000008026,ENSRNOP00000009448,ENSRNOP00000009817,ENSRNOP00000009894,ENSRNOP00000010031,ENSRNOP00000010561,…	Abcb4,Acan,Angptl4,Ass1,Bdkrb2,Bmp6,Bst1,C1qa,C1qb,C1qc,C1s,C3,Casq2,Ccl2,Ccl20,Ccl7,Cebpd,Chdh,Chi3l1,Chn2,Chst3,Cp,Csf1,Cx3cl1,Cxadr,Cxcl1,Cxcl3,Cxcl6,Cyp1b1,Dgat2,Enpp3,Epas1,Epha3,Ereg,Fbln5,Fgf7,Fibin,Figf,Gch1,Gda,Grem1,Has2,Hpx,Il1r1,Il6,Lbp,Lcn2,Lifr,Litaf,Ltbp2,Map3k8,Murc,Nabp1,Nek6,Nfkbia,Nos2,Osmr,Pde4b,Pdpn,Plcl1,Ppap2b,Ppm1e,Ppp1r14c,RGD1305645,Rbp1,Runx1,Scn1a,Serpinb1a,Serping1,Sl…
GO:1901700	response to oxygen-containing compound	37	1217	4.65e-09	ENSRNOP00000000256,ENSRNOP00000003412,ENSRNOP00000003716,ENSRNOP00000003778,ENSRNOP00000003823,ENSRNOP00000003940,ENSRNOP00000006203,ENSRNOP00000009448,ENSRNOP00000009894,ENSRNOP00000010579,ENSRNOP00000012075,ENSRNOP00000012314,ENSRNOP00000013116,ENSRNOP00000013732,ENSRNOP00000014821,ENSRNOP00000016330,ENSRNOP00000018359,ENSRNOP00000018776,ENSRNOP00000019377,ENSRNOP00000019673,ENSRNOP00000019787,…	Abcb4,Acan,Ass1,Bmp6,C1s,C3,Ccl2,Ccl20,Ccl7,Cxcl1,Cxcl3,Cxcl6,Cyp1b1,Cyp7b1,Dgat2,Eln,Epas1,Epha3,Ereg,Fibin,Fmo1,Gch1,Hp,Il1r1,Il6,Lbp,Lcn2,Litaf,Mgst1,Nfkbia,Nos2,Socs3,Sod2,Stc1,Tnfrsf1b,Vcam1,Zc3h12a
GO:0050789	regulation of biological process	79	4461	7.07e-09	ENSRNOP00000000256,ENSRNOP00000000697,ENSRNOP00000002313,ENSRNOP00000003412,ENSRNOP00000003716,ENSRNOP00000003778,ENSRNOP00000003823,ENSRNOP00000003859,ENSRNOP00000003940,ENSRNOP00000004094,ENSRNOP00000005881,ENSRNOP00000006203,ENSRNOP00000006517,ENSRNOP00000007004,ENSRNOP00000007738,ENSRNOP00000008026,ENSRNOP00000009448,ENSRNOP00000009817,ENSRNOP00000009894,ENSRNOP00000010031,ENSRNOP00000010561,…	Abcb4,Acan,Angptl4,Ass1,Bdkrb2,Bmp6,Bst1,C1qa,C1qb,C1qc,C1s,C3,Casq2,Ccl2,Ccl20,Ccl7,Cebpd,Chi3l1,Chn2,Chst3,Csf1,Cx3cl1,Cxadr,Cxcl1,Cxcl3,Cxcl6,Cyp1b1,Dgat2,Enpp3,Epas1,Epha3,Ereg,Fbln5,Fgf7,Fibin,Figf,Gch1,Gda,Grem1,Has2,Hpx,Il1r1,Il6,Lbp,Lcn2,Lifr,Litaf,Ltbp2,Map3k8,Murc,Nabp1,Nek6,Nfkbia,Nos2,Osmr,Pde4b,Pdpn,Plcl1,Ppap2b,Ppm1e,Ppp1r14c,RGD1305645,Rbp1,Runx1,Scn1a,Serpinb1a,Serping1,Slc16a1,Sl…
GO:0051704	multi-organism process	31	885	7.1e-09	ENSRNOP00000002313,ENSRNOP00000003412,ENSRNOP00000003716,ENSRNOP00000003778,ENSRNOP00000003823,ENSRNOP00000003940,ENSRNOP00000007747,ENSRNOP00000009448,ENSRNOP00000009894,ENSRNOP00000010579,ENSRNOP00000012075,ENSRNOP00000012314,ENSRNOP00000012655,ENSRNOP00000013732,ENSRNOP00000014821,ENSRNOP00000018776,ENSRNOP00000019377,ENSRNOP00000019673,ENSRNOP00000019787,ENSRNOP00000020728,ENSRNOP00000021730,…	Ass1,Ccl2,Ccl20,Chn2,Cxadr,Cxcl1,Cxcl3,Cxcl6,Epas1,Epha3,Ereg,Fmo1,Gch1,Hp,Il1r1,Il6,Lbp,Lcn2,Litaf,Lyz2,Mgst1,Nfkbia,Nos2,Runx1,Socs3,Sod2,Stc1,Tdrp,Tnfrsf1b,Vcam1,Zc3h12a
GO:0045087	innate immune response	16	217	1.82e-08	ENSRNOP00000000256,ENSRNOP00000009448,ENSRNOP00000009817,ENSRNOP00000012075,ENSRNOP00000014821,ENSRNOP00000016330,ENSRNOP00000017060,ENSRNOP00000017065,ENSRNOP00000017385,ENSRNOP00000018776,ENSRNOP00000019787,ENSRNOP00000021730,ENSRNOP00000022128,ENSRNOP00000025221,ENSRNOP00000037327,ENSRNOP00000066885	Ass1,C1qa,C1qb,C1qc,C1s,C3,Ccl2,Ccl20,Ccl7,Csf1,Cx3cl1,Gch1,Lbp,Lcn2,Serping1,Tril
GO:0048518	positive regulation of biological process	53	2425	2.66e-08	ENSRNOP00000000256,ENSRNOP00000000697,ENSRNOP00000002313,ENSRNOP00000003412,ENSRNOP00000003716,ENSRNOP00000003778,ENSRNOP00000003823,ENSRNOP00000003859,ENSRNOP00000004094,ENSRNOP00000006517,ENSRNOP00000009448,ENSRNOP00000009817,ENSRNOP00000009894,ENSRNOP00000010561,ENSRNOP00000012075,ENSRNOP00000012314,ENSRNOP00000012700,ENSRNOP00000013732,ENSRNOP00000014631,ENSRNOP00000014821,ENSRNOP00000016330,…	Abcb4,Ass1,Bmp6,Bst1,C1qa,C1qb,C1qc,C1s,C3,Casq2,Ccl2,Ccl20,Ccl7,Cebpd,Chi3l1,Chst3,Cx3cl1,Cxcl1,Cxcl3,Cxcl6,Cyp1b1,Dgat2,Enpp3,Epas1,Ereg,Fgf7,Figf,Gch1,Gda,Grem1,Has2,Hpx,Il1r1,Il6,Lbp,Lcn2,Litaf,Map3k8,Murc,Nek6,Nfkbia,Nos2,Pdpn,Ppm1e,Runx1,Serping1,Slc1a1,Sod2,Stc1,Tnfrsf1b,Tril,Vcam1,Zc3h12a
GO:0048583	regulation of response to stimulus	41	1609	5.82e-08	ENSRNOP00000000256,ENSRNOP00000002313,ENSRNOP00000003412,ENSRNOP00000003716,ENSRNOP00000003778,ENSRNOP00000003823,ENSRNOP00000003940,ENSRNOP00000007004,ENSRNOP00000009448,ENSRNOP00000009817,ENSRNOP00000009894,ENSRNOP00000010561,ENSRNOP00000011237,ENSRNOP00000012314,ENSRNOP00000012700,ENSRNOP00000013732,ENSRNOP00000014821,ENSRNOP00000016330,ENSRNOP00000017060,ENSRNOP00000017065,ENSRNOP00000017385,…	Bmp6,C1qa,C1qb,C1qc,C1s,C3,Casq2,Ccl2,Ccl20,Ccl7,Chi3l1,Csf1,Cx3cl1,Cxcl1,Cxcl3,Cxcl6,Cyp1b1,Enpp3,Ereg,Fbln5,Fgf7,Figf,Gch1,Grem1,Hpx,Il1r1,Il6,Litaf,Map3k8,Murc,Nfkbia,Nos2,Pdpn,Ppap2b,Runx1,Serping1,Socs3,Stc1,Tnfrsf1b,Tril,Zc3h12a
GO:0048731	system development	47	2034	5.82e-08	ENSRNOP00000000697,ENSRNOP00000002313,ENSRNOP00000003716,ENSRNOP00000003823,ENSRNOP00000003940,ENSRNOP00000005881,ENSRNOP00000006517,ENSRNOP00000009448,ENSRNOP00000009894,ENSRNOP00000010031,ENSRNOP00000010561,ENSRNOP00000010579,ENSRNOP00000011135,ENSRNOP00000012075,ENSRNOP00000012314,ENSRNOP00000012700,ENSRNOP00000013732,ENSRNOP00000016036,ENSRNOP00000016083,ENSRNOP00000016330,ENSRNOP00000017060,…	Acan,Angptl4,Ass1,Bmp6,C1qb,C1s,C3,Ccl2,Cebpd,Chi3l1,Chst3,Cp,Csf1,Cttnbp2,Cx3cl1,Cxadr,Cxcl6,Cyp1b1,Dgat2,Eln,Epas1,Epha3,Ereg,Fgf7,Figf,Grem1,Has2,Hp,Il1r1,Il6,Lbp,Lifr,Mgst1,Micall2,Msln,Murc,Nfkbia,Pdpn,RGD1305645,Runx1,Socs3,Sod2,Stc1,Ston2,Tnfrsf1b,Vcam1,Zc3h12a
GO:0071396	cellular response to lipid	19	359	6.54e-08	ENSRNOP00000003412,ENSRNOP00000003823,ENSRNOP00000009448,ENSRNOP00000009894,ENSRNOP00000012075,ENSRNOP00000012314,ENSRNOP00000013732,ENSRNOP00000018776,ENSRNOP00000019787,ENSRNOP00000020728,ENSRNOP00000021730,ENSRNOP00000022478,ENSRNOP00000022557,ENSRNOP00000030301,ENSRNOP00000033874,ENSRNOP00000038520,ENSRNOP00000042556,ENSRNOP00000061222,ENSRNOP00000067662	Abcb4,Ass1,Ccl2,Ccl20,Cxcl3,Cxcl6,Cyp1b1,Dgat2,Eln,Epas1,Il6,Lbp,Lcn2,Litaf,Nfkbia,Nos2,Stc1,Tnfrsf1b,Zc3h12a
GO:0048584	positive regulation of response to stimulus	29	869	7.69e-08	ENSRNOP00000000256,ENSRNOP00000002313,ENSRNOP00000003412,ENSRNOP00000003716,ENSRNOP00000003778,ENSRNOP00000003823,ENSRNOP00000009448,ENSRNOP00000009817,ENSRNOP00000009894,ENSRNOP00000012314,ENSRNOP00000013732,ENSRNOP00000016330,ENSRNOP00000017060,ENSRNOP00000017065,ENSRNOP00000017385,ENSRNOP00000018359,ENSRNOP00000019673,ENSRNOP00000020316,ENSRNOP00000021730,ENSRNOP00000022128,ENSRNOP00000022190,…	Bmp6,C1qa,C1qb,C1qc,C1s,C3,Ccl2,Ccl20,Ccl7,Chi3l1,Cx3cl1,Cxcl1,Cxcl3,Cxcl6,Cyp1b1,Ereg,Figf,Grem1,Hpx,Il1r1,Il6,Litaf,Map3k8,Nfkbia,Pdpn,Runx1,Serping1,Tril,Zc3h12a
GO:0007568	aging	18	322	7.73e-08	ENSRNOP00000003412,ENSRNOP00000003940,ENSRNOP00000005612,ENSRNOP00000009448,ENSRNOP00000009817,ENSRNOP00000012075,ENSRNOP00000013732,ENSRNOP00000016083,ENSRNOP00000017060,ENSRNOP00000019377,ENSRNOP00000022128,ENSRNOP00000022478,ENSRNOP00000025794,ENSRNOP00000030301,ENSRNOP00000030526,ENSRNOP00000042691,ENSRNOP00000049003,ENSRNOP00000067662	Acan,Ass1,C1qb,Ccl2,Cp,Cx3cl1,Eln,Eno3,Hp,Il6,Litaf,Nos2,RGD1305645,Serping1,Socs3,Sod2,Tnfrsf1b,Vcam1
GO:0050794	regulation of cellular process	73	4191	9.65e-08	ENSRNOP00000000256,ENSRNOP00000000697,ENSRNOP00000002313,ENSRNOP00000003412,ENSRNOP00000003716,ENSRNOP00000003778,ENSRNOP00000003823,ENSRNOP00000003859,ENSRNOP00000003940,ENSRNOP00000004094,ENSRNOP00000005881,ENSRNOP00000006203,ENSRNOP00000006517,ENSRNOP00000007004,ENSRNOP00000007738,ENSRNOP00000009448,ENSRNOP00000009817,ENSRNOP00000009894,ENSRNOP00000010031,ENSRNOP00000010561,ENSRNOP00000011237,…	Abcb4,Acan,Angptl4,Ass1,Bdkrb2,Bmp6,Bst1,C3,Casq2,Ccl2,Ccl20,Ccl7,Cebpd,Chi3l1,Chn2,Chst3,Csf1,Cx3cl1,Cxadr,Cxcl1,Cxcl3,Cxcl6,Cyp1b1,Dgat2,Enpp3,Epas1,Epha3,Ereg,Fbln5,Fgf7,Fibin,Figf,Gch1,Gda,Grem1,Has2,Hpx,Il1r1,Il6,Lbp,Lcn2,Lifr,Litaf,Ltbp2,Map3k8,Murc,Nabp1,Nek6,Nfkbia,Nos2,Osmr,Pde4b,Pdpn,Plcl1,Ppap2b,Ppm1e,Ppp1r14c,RGD1305645,Rbp1,Runx1,Serpinb1a,Serping1,Slc16a1,Socs3,Sod2,Stc1,Ston2,Tifa,…
GO:0032502	developmental process	54	2616	1.1e-07	ENSRNOP00000000697,ENSRNOP00000002313,ENSRNOP00000003412,ENSRNOP00000003716,ENSRNOP00000003823,ENSRNOP00000003940,ENSRNOP00000005612,ENSRNOP00000005881,ENSRNOP00000006517,ENSRNOP00000009448,ENSRNOP00000009817,ENSRNOP00000009894,ENSRNOP00000010031,ENSRNOP00000010561,ENSRNOP00000010579,ENSRNOP00000011135,ENSRNOP00000011432,ENSRNOP00000012075,ENSRNOP00000012314,ENSRNOP00000012655,ENSRNOP00000012700,…	Acan,Angptl4,Ass1,Bmp6,C1qb,C1s,C3,Ccl2,Cebpd,Chi3l1,Chn2,Chst3,Cp,Csf1,Csrp2,Cttnbp2,Cx3cl1,Cxadr,Cxcl6,Cyp1b1,Dgat2,Eln,Eno3,Epas1,Epha3,Ereg,Fgf7,Figf,Grem1,Has2,Hp,Il1r1,Il6,Lbp,Lifr,Litaf,Mgst1,Micall2,Msln,Murc,Nfkbia,Nos2,Pdpn,RGD1305645,Runx1,Serping1,Socs3,Sod2,Stc1,Steap4,Ston2,Tnfrsf1b,Vcam1,Zc3h12a
GO:1990869	cellular response to chemokine	8	34	1.57e-07	ENSRNOP00000000256,ENSRNOP00000003778,ENSRNOP00000003823,ENSRNOP00000009448,ENSRNOP00000012314,ENSRNOP00000021730,ENSRNOP00000022128,ENSRNOP00000038520	Ccl2,Ccl20,Ccl7,Cx3cl1,Cxcl1,Cxcl3,Cxcl6,Zc3h12a
GO:0051384	response to glucocorticoid	15	227	2.1e-07	ENSRNOP00000003778,ENSRNOP00000003940,ENSRNOP00000006203,ENSRNOP00000009448,ENSRNOP00000012075,ENSRNOP00000013732,ENSRNOP00000017060,ENSRNOP00000018359,ENSRNOP00000020728,ENSRNOP00000030301,ENSRNOP00000042556,ENSRNOP00000049003,ENSRNOP00000061222,ENSRNOP00000066885,ENSRNOP00000067662	Abcb4,Ass1,Bmp6,C1qb,C3,Ccl2,Cxcl1,Cyp1b1,Eln,Fibin,Hp,Il6,Nos2,Socs3,Stc1
GO:0009628	response to abiotic stimulus	27	803	2.23e-07	ENSRNOP00000000256,ENSRNOP00000003778,ENSRNOP00000003823,ENSRNOP00000003940,ENSRNOP00000008026,ENSRNOP00000009448,ENSRNOP00000009894,ENSRNOP00000010031,ENSRNOP00000013732,ENSRNOP00000018359,ENSRNOP00000019377,ENSRNOP00000019673,ENSRNOP00000020316,ENSRNOP00000020728,ENSRNOP00000021403,ENSRNOP00000022128,ENSRNOP00000025794,ENSRNOP00000026531,ENSRNOP00000030301,ENSRNOP00000033874,ENSRNOP00000042691,…	Acan,Angptl4,Bdkrb2,Bmp6,Ccl2,Ccl7,Chi3l1,Cx3cl1,Cxcl1,Cxcl6,Eln,Epas1,Figf,Fmo1,Hp,Il1r1,Il6,Nabp1,Nfkbia,Nos2,Pdpn,Scn1a,Slc11a2,Socs3,Sod2,Stc1,Vcam1
GO:0050778	positive regulation of immune response	13	160	2.23e-07	ENSRNOP00000003716,ENSRNOP00000009817,ENSRNOP00000009894,ENSRNOP00000012314,ENSRNOP00000013732,ENSRNOP00000016330,ENSRNOP00000017060,ENSRNOP00000017065,ENSRNOP00000017385,ENSRNOP00000019673,ENSRNOP00000024710,ENSRNOP00000037327,ENSRNOP00000066885	C1qa,C1qb,C1qc,C1s,C3,Ereg,Hpx,Il1r1,Il6,Nfkbia,Serping1,Tril,Zc3h12a
GO:0060326	cell chemotaxis	10	76	2.23e-07	ENSRNOP00000000256,ENSRNOP00000003778,ENSRNOP00000003823,ENSRNOP00000009448,ENSRNOP00000013116,ENSRNOP00000019377,ENSRNOP00000021730,ENSRNOP00000022128,ENSRNOP00000038520,ENSRNOP00000041873	Ccl2,Ccl20,Ccl7,Cx3cl1,Cxadr,Cxcl1,Cxcl3,Cxcl6,Cyp7b1,Vcam1
GO:0030593	neutrophil chemotaxis	7	23	3.08e-07	ENSRNOP00000000256,ENSRNOP00000003778,ENSRNOP00000009448,ENSRNOP00000021730,ENSRNOP00000022128,ENSRNOP00000038520,ENSRNOP00000041873	Ccl2,Ccl20,Ccl7,Cx3cl1,Cxadr,Cxcl1,Cxcl3
GO:0048856	anatomical structure development	50	2396	3.2e-07	ENSRNOP00000000697,ENSRNOP00000002313,ENSRNOP00000003716,ENSRNOP00000003823,ENSRNOP00000003940,ENSRNOP00000005612,ENSRNOP00000005881,ENSRNOP00000006517,ENSRNOP00000009448,ENSRNOP00000009894,ENSRNOP00000010031,ENSRNOP00000010561,ENSRNOP00000010579,ENSRNOP00000011135,ENSRNOP00000012075,ENSRNOP00000012314,ENSRNOP00000012655,ENSRNOP00000012700,ENSRNOP00000013732,ENSRNOP00000016036,ENSRNOP00000016083,…	Acan,Angptl4,Ass1,Bmp6,C1qb,C1s,C3,Ccl2,Cebpd,Chi3l1,Chn2,Chst3,Cp,Csf1,Csrp2,Cttnbp2,Cx3cl1,Cxadr,Cxcl6,Cyp1b1,Dgat2,Eln,Eno3,Epas1,Epha3,Ereg,Fgf7,Figf,Grem1,Has2,Hp,Il1r1,Il6,Lbp,Lifr,Mgst1,Micall2,Msln,Murc,Nfkbia,Pdpn,RGD1305645,Runx1,Socs3,Sod2,Stc1,Ston2,Tnfrsf1b,Vcam1,Zc3h12a
GO:0007275	multicellular organism development	48	2257	3.84e-07	ENSRNOP00000000697,ENSRNOP00000002313,ENSRNOP00000003716,ENSRNOP00000003823,ENSRNOP00000003940,ENSRNOP00000005881,ENSRNOP00000006517,ENSRNOP00000009448,ENSRNOP00000009894,ENSRNOP00000010031,ENSRNOP00000010561,ENSRNOP00000010579,ENSRNOP00000011135,ENSRNOP00000012075,ENSRNOP00000012314,ENSRNOP00000012700,ENSRNOP00000013732,ENSRNOP00000016036,ENSRNOP00000016083,ENSRNOP00000016330,ENSRNOP00000017060,…	Acan,Angptl4,Ass1,Bmp6,C1qb,C1s,C3,Ccl2,Cebpd,Chi3l1,Chst3,Cp,Csf1,Csrp2,Cttnbp2,Cx3cl1,Cxadr,Cxcl6,Cyp1b1,Dgat2,Eln,Epas1,Epha3,Ereg,Fgf7,Figf,Grem1,Has2,Hp,Il1r1,Il6,Lbp,Lifr,Mgst1,Micall2,Msln,Murc,Nfkbia,Pdpn,RGD1305645,Runx1,Socs3,Sod2,Stc1,Ston2,Tnfrsf1b,Vcam1,Zc3h12a
GO:0032501	multicellular organismal process	56	2936	6.51e-07	ENSRNOP00000000697,ENSRNOP00000002313,ENSRNOP00000003716,ENSRNOP00000003823,ENSRNOP00000003940,ENSRNOP00000005881,ENSRNOP00000006517,ENSRNOP00000008026,ENSRNOP00000009448,ENSRNOP00000009817,ENSRNOP00000009894,ENSRNOP00000010031,ENSRNOP00000010561,ENSRNOP00000010579,ENSRNOP00000011135,ENSRNOP00000012075,ENSRNOP00000012314,ENSRNOP00000012655,ENSRNOP00000012700,ENSRNOP00000013116,ENSRNOP00000013732,…	Acan,Angptl4,Ass1,Bdkrb2,Bmp6,C1qb,C1s,C3,Ccl2,Cebpd,Chi3l1,Chn2,Chst3,Cp,Csf1,Csrp2,Cttnbp2,Cx3cl1,Cxadr,Cxcl6,Cyp1b1,Cyp7b1,Dgat2,Eln,Epas1,Epha3,Ereg,Fgf7,Figf,Gch1,Grem1,Has2,Hp,Il1r1,Il6,Lbp,Lifr,Mgst1,Micall2,Msln,Murc,Nfkbia,Nos2,Pdpn,RGD1305645,Runx1,Scn1a,Serping1,Socs3,Sod2,Stc1,Ston2,Tdrp,Tnfrsf1b,Vcam1,Zc3h12a
GO:0032101	regulation of response to external stimulus	16	297	7.92e-07	ENSRNOP00000000256,ENSRNOP00000003778,ENSRNOP00000003823,ENSRNOP00000009448,ENSRNOP00000009817,ENSRNOP00000009894,ENSRNOP00000012314,ENSRNOP00000018359,ENSRNOP00000018695,ENSRNOP00000020316,ENSRNOP00000022128,ENSRNOP00000022478,ENSRNOP00000035888,ENSRNOP00000038520,ENSRNOP00000058883,ENSRNOP00000067662	Bmp6,Ccl2,Ccl7,Cx3cl1,Cxcl1,Cxcl3,Cxcl6,Enpp3,Figf,Grem1,Nfkbia,Nos2,Pdpn,Serping1,Tnfrsf1b,Zc3h12a
GO:0002688	regulation of leukocyte chemotaxis	8	45	8.27e-07	ENSRNOP00000000256,ENSRNOP00000003778,ENSRNOP00000003823,ENSRNOP00000009448,ENSRNOP00000022128,ENSRNOP00000035888,ENSRNOP00000038520,ENSRNOP00000058883	Ccl2,Ccl7,Cx3cl1,Cxcl1,Cxcl3,Cxcl6,Figf,Grem1
GO:0065008	regulation of biological quality	42	1883	1.01e-06	ENSRNOP00000000256,ENSRNOP00000002313,ENSRNOP00000003778,ENSRNOP00000006517,ENSRNOP00000008026,ENSRNOP00000009448,ENSRNOP00000009817,ENSRNOP00000009894,ENSRNOP00000010031,ENSRNOP00000011432,ENSRNOP00000012075,ENSRNOP00000012314,ENSRNOP00000012700,ENSRNOP00000013732,ENSRNOP00000014821,ENSRNOP00000016083,ENSRNOP00000018359,ENSRNOP00000018622,ENSRNOP00000018776,ENSRNOP00000019673,ENSRNOP00000019787,…	Abcb4,Angptl4,Ass1,Bdkrb2,Bmp6,C3,Casq2,Ccl2,Ccl7,Chdh,Cp,Cx3cl1,Cxadr,Cxcl1,Cxcl3,Cyp1b1,Dgat2,Epha3,Fgf7,Gch1,Has2,Hpx,Il1r1,Il6,Lbp,Lcn2,Nfkbia,Nos2,Pdpn,Rbp1,Runx1,Scn1a,Serping1,Slc11a2,Slc16a1,Slc16a2,Slc1a1,Sod2,Stc1,Steap4,Tnfrsf1b,Zc3h12a
GO:1901701	cellular response to oxygen-containing compound	23	647	1.01e-06	ENSRNOP00000000256,ENSRNOP00000003412,ENSRNOP00000003823,ENSRNOP00000009448,ENSRNOP00000009894,ENSRNOP00000010579,ENSRNOP00000012075,ENSRNOP00000012314,ENSRNOP00000013732,ENSRNOP00000018776,ENSRNOP00000019673,ENSRNOP00000019787,ENSRNOP00000020728,ENSRNOP00000021730,ENSRNOP00000022478,ENSRNOP00000022557,ENSRNOP00000025794,ENSRNOP00000030301,ENSRNOP00000033874,ENSRNOP00000038520,ENSRNOP00000042556,…	Abcb4,Ass1,Ccl2,Ccl20,Ccl7,Cxcl3,Cxcl6,Cyp1b1,Dgat2,Eln,Epas1,Il1r1,Il6,Lbp,Lcn2,Litaf,Mgst1,Nfkbia,Nos2,Sod2,Stc1,Tnfrsf1b,Zc3h12a
GO:0065009	regulation of molecular function	36	1462	1.07e-06	ENSRNOP00000000256,ENSRNOP00000003716,ENSRNOP00000003778,ENSRNOP00000003823,ENSRNOP00000003859,ENSRNOP00000003940,ENSRNOP00000009448,ENSRNOP00000009817,ENSRNOP00000009894,ENSRNOP00000010031,ENSRNOP00000012314,ENSRNOP00000012655,ENSRNOP00000012700,ENSRNOP00000013732,ENSRNOP00000014631,ENSRNOP00000014821,ENSRNOP00000018359,ENSRNOP00000020728,ENSRNOP00000021730,ENSRNOP00000021846,ENSRNOP00000022046,…	Angptl4,Bmp6,C3,Casq2,Ccl2,Ccl20,Ccl7,Chi3l1,Chn2,Csf1,Cx3cl1,Cxcl1,Cxcl3,Cxcl6,Cyp1b1,Epha3,Ereg,Fgf7,Figf,Gch1,Grem1,Il6,Map3k8,Nek6,Nfkbia,Nos2,Ppm1e,Ppp1r14c,Serpinb1a,Serping1,Socs3,Sod2,Stc1,Tnfrsf1b,Wfdc18,Zc3h12a
GO:0070098	chemokine-mediated signaling pathway	7	30	1.18e-06	ENSRNOP00000000256,ENSRNOP00000003778,ENSRNOP00000003823,ENSRNOP00000009448,ENSRNOP00000021730,ENSRNOP00000022128,ENSRNOP00000038520	Ccl2,Ccl20,Ccl7,Cx3cl1,Cxcl1,Cxcl3,Cxcl6
GO:0030595	leukocyte chemotaxis	8	49	1.36e-06	ENSRNOP00000000256,ENSRNOP00000003778,ENSRNOP00000009448,ENSRNOP00000013116,ENSRNOP00000021730,ENSRNOP00000022128,ENSRNOP00000038520,ENSRNOP00000041873	Ccl2,Ccl20,Ccl7,Cx3cl1,Cxadr,Cxcl1,Cxcl3,Cyp7b1
GO:0050776	regulation of immune response	14	233	1.56e-06	ENSRNOP00000003716,ENSRNOP00000009817,ENSRNOP00000009894,ENSRNOP00000012314,ENSRNOP00000013732,ENSRNOP00000016330,ENSRNOP00000017060,ENSRNOP00000017065,ENSRNOP00000017385,ENSRNOP00000018695,ENSRNOP00000019673,ENSRNOP00000024710,ENSRNOP00000037327,ENSRNOP00000066885	C1qa,C1qb,C1qc,C1s,C3,Enpp3,Ereg,Hpx,Il1r1,Il6,Nfkbia,Serping1,Tril,Zc3h12a
GO:0050900	leukocyte migration	9	77	2.48e-06	ENSRNOP00000000256,ENSRNOP00000003778,ENSRNOP00000009448,ENSRNOP00000013116,ENSRNOP00000019377,ENSRNOP00000021730,ENSRNOP00000022128,ENSRNOP00000038520,ENSRNOP00000041873	Ccl2,Ccl20,Ccl7,Cx3cl1,Cxadr,Cxcl1,Cxcl3,Cyp7b1,Vcam1
GO:0051270	regulation of cellular component movement	18	426	2.9e-06	ENSRNOP00000000256,ENSRNOP00000000697,ENSRNOP00000003778,ENSRNOP00000003823,ENSRNOP00000006517,ENSRNOP00000009448,ENSRNOP00000012314,ENSRNOP00000019673,ENSRNOP00000020316,ENSRNOP00000020728,ENSRNOP00000021730,ENSRNOP00000021846,ENSRNOP00000022128,ENSRNOP00000035888,ENSRNOP00000038520,ENSRNOP00000042691,ENSRNOP00000058883,ENSRNOP00000061222	Acan,Casq2,Ccl2,Ccl20,Ccl7,Chst3,Cx3cl1,Cxcl1,Cxcl3,Cxcl6,Cyp1b1,Figf,Grem1,Has2,Il1r1,Pdpn,Stc1,Zc3h12a
GO:0007165	signal transduction	40	1825	3.19e-06	ENSRNOP00000000256,ENSRNOP00000003716,ENSRNOP00000003778,ENSRNOP00000003823,ENSRNOP00000003940,ENSRNOP00000006203,ENSRNOP00000007738,ENSRNOP00000009448,ENSRNOP00000009894,ENSRNOP00000011237,ENSRNOP00000012314,ENSRNOP00000012655,ENSRNOP00000012700,ENSRNOP00000013732,ENSRNOP00000014631,ENSRNOP00000016036,ENSRNOP00000018359,ENSRNOP00000018776,ENSRNOP00000019377,ENSRNOP00000019673,ENSRNOP00000020316,…	Bdkrb2,Bmp6,Casq2,Ccl2,Ccl20,Ccl7,Chi3l1,Chn2,Cx3cl1,Cxcl1,Cxcl3,Cxcl6,Cyp1b1,Epha3,Ereg,Fgf7,Fibin,Figf,Grem1,Il1r1,Il6,Lcn2,Lifr,Ltbp2,Map3k8,Nek6,Nfkbia,Nos2,Osmr,Pde4b,Pdpn,Plcl1,Ppap2b,Socs3,Sod2,Tifa,Tnfrsf1b,Tril,Vcam1,Zc3h12a
GO:0002690	positive regulation of leukocyte chemotaxis	7	37	3.76e-06	ENSRNOP00000000256,ENSRNOP00000003778,ENSRNOP00000003823,ENSRNOP00000009448,ENSRNOP00000022128,ENSRNOP00000038520,ENSRNOP00000058883	Ccl2,Ccl7,Cx3cl1,Cxcl1,Cxcl3,Cxcl6,Figf
GO:0002526	acute inflammatory response	8	58	3.99e-06	ENSRNOP00000003778,ENSRNOP00000012075,ENSRNOP00000013732,ENSRNOP00000019377,ENSRNOP00000019787,ENSRNOP00000043263,ENSRNOP00000049003,ENSRNOP00000064990	Ass1,Bdkrb2,Cxcl1,Epha3,Hp,Il6,Lbp,Vcam1
GO:0001817	regulation of cytokine production	13	215	4.08e-06	ENSRNOP00000003412,ENSRNOP00000003716,ENSRNOP00000009448,ENSRNOP00000012314,ENSRNOP00000013732,ENSRNOP00000019673,ENSRNOP00000019787,ENSRNOP00000021730,ENSRNOP00000022128,ENSRNOP00000037327,ENSRNOP00000058883,ENSRNOP00000061222,ENSRNOP00000067662	Ccl2,Ccl20,Cx3cl1,Cyp1b1,Ereg,Figf,Il1r1,Il6,Lbp,Litaf,Nos2,Tril,Zc3h12a
GO:0002685	regulation of leukocyte migration	9	83	4.08e-06	ENSRNOP00000000256,ENSRNOP00000003778,ENSRNOP00000003823,ENSRNOP00000009448,ENSRNOP00000021730,ENSRNOP00000022128,ENSRNOP00000035888,ENSRNOP00000038520,ENSRNOP00000058883	Ccl2,Ccl20,Ccl7,Cx3cl1,Cxcl1,Cxcl3,Cxcl6,Figf,Grem1
GO:0023052	signaling	42	2006	4.55e-06	ENSRNOP00000000256,ENSRNOP00000003716,ENSRNOP00000003778,ENSRNOP00000003823,ENSRNOP00000003940,ENSRNOP00000006203,ENSRNOP00000007738,ENSRNOP00000008026,ENSRNOP00000009448,ENSRNOP00000009894,ENSRNOP00000011237,ENSRNOP00000012314,ENSRNOP00000012655,ENSRNOP00000012700,ENSRNOP00000013732,ENSRNOP00000014631,ENSRNOP00000016036,ENSRNOP00000018359,ENSRNOP00000018776,ENSRNOP00000019377,ENSRNOP00000019673,…	Bdkrb2,Bmp6,Casq2,Ccl2,Ccl20,Ccl7,Chi3l1,Chn2,Cx3cl1,Cxadr,Cxcl1,Cxcl3,Cxcl6,Cyp1b1,Epha3,Ereg,Fgf7,Fibin,Figf,Grem1,Il1r1,Il6,Lcn2,Lifr,Ltbp2,Map3k8,Nek6,Nfkbia,Nos2,Osmr,Pde4b,Pdpn,Plcl1,Ppap2b,Scn1a,Socs3,Sod2,Tifa,Tnfrsf1b,Tril,Vcam1,Zc3h12a
GO:0007154	cell communication	43	2085	4.64e-06	ENSRNOP00000000256,ENSRNOP00000003716,ENSRNOP00000003778,ENSRNOP00000003823,ENSRNOP00000003940,ENSRNOP00000006203,ENSRNOP00000007738,ENSRNOP00000008026,ENSRNOP00000009448,ENSRNOP00000009894,ENSRNOP00000011237,ENSRNOP00000012314,ENSRNOP00000012655,ENSRNOP00000012700,ENSRNOP00000013732,ENSRNOP00000014631,ENSRNOP00000016036,ENSRNOP00000018359,ENSRNOP00000018776,ENSRNOP00000019377,ENSRNOP00000019673,…	Bdkrb2,Bmp6,Casq2,Ccl2,Ccl20,Ccl7,Chi3l1,Chn2,Cx3cl1,Cxadr,Cxcl1,Cxcl3,Cxcl6,Cyp1b1,Eln,Epha3,Ereg,Fgf7,Fibin,Figf,Grem1,Il1r1,Il6,Lcn2,Lifr,Ltbp2,Map3k8,Nek6,Nfkbia,Nos2,Osmr,Pde4b,Pdpn,Plcl1,Ppap2b,Scn1a,Socs3,Sod2,Tifa,Tnfrsf1b,Tril,Vcam1,Zc3h12a
GO:0007166	cell surface receptor signaling pathway	24	775	4.82e-06	ENSRNOP00000000256,ENSRNOP00000003716,ENSRNOP00000003778,ENSRNOP00000003823,ENSRNOP00000003940,ENSRNOP00000009448,ENSRNOP00000009894,ENSRNOP00000011237,ENSRNOP00000012314,ENSRNOP00000012700,ENSRNOP00000013732,ENSRNOP00000016036,ENSRNOP00000018359,ENSRNOP00000018776,ENSRNOP00000019673,ENSRNOP00000021730,ENSRNOP00000022128,ENSRNOP00000022478,ENSRNOP00000035888,ENSRNOP00000038437,ENSRNOP00000038520,…	Bmp6,Ccl2,Ccl20,Ccl7,Cx3cl1,Cxcl1,Cxcl3,Cxcl6,Epha3,Ereg,Fgf7,Figf,Grem1,Il1r1,Il6,Lcn2,Lifr,Ltbp2,Nfkbia,Osmr,Ppap2b,Socs3,Tnfrsf1b,Zc3h12a
GO:0051272	positive regulation of cellular component movement	14	263	5.45e-06	ENSRNOP00000000256,ENSRNOP00000000697,ENSRNOP00000003778,ENSRNOP00000003823,ENSRNOP00000006517,ENSRNOP00000009448,ENSRNOP00000012314,ENSRNOP00000019673,ENSRNOP00000020316,ENSRNOP00000021730,ENSRNOP00000022128,ENSRNOP00000038520,ENSRNOP00000058883,ENSRNOP00000061222	Ccl2,Ccl20,Ccl7,Chst3,Cx3cl1,Cxcl1,Cxcl3,Cxcl6,Cyp1b1,Figf,Has2,Il1r1,Pdpn,Zc3h12a
GO:0009987	cellular process	87	6022	5.69e-06	ENSRNOP00000000256,ENSRNOP00000000697,ENSRNOP00000002313,ENSRNOP00000003412,ENSRNOP00000003691,ENSRNOP00000003716,ENSRNOP00000003778,ENSRNOP00000003823,ENSRNOP00000003859,ENSRNOP00000003940,ENSRNOP00000005612,ENSRNOP00000005881,ENSRNOP00000006203,ENSRNOP00000006517,ENSRNOP00000007004,ENSRNOP00000007738,ENSRNOP00000007747,ENSRNOP00000008026,ENSRNOP00000009448,ENSRNOP00000009894,ENSRNOP00000010031,…	Abcb4,Acan,Angptl4,Ass1,Bdkrb2,Bmp6,C1s,C3,Casq2,Ccl2,Ccl20,Ccl7,Cebpd,Chdh,Chi3l1,Chn2,Chst3,Comp,Cp,Csf1,Csrp2,Cx3cl1,Cxadr,Cxcl1,Cxcl3,Cxcl6,Cyp1b1,Cyp7b1,Dgat2,Eln,Eno3,Enpp3,Epas1,Epha3,Ereg,Fbln5,Fgf7,Fibin,Figf,Fmo1,Gch1,Gda,Grem1,Has2,Hp,Hpx,Il1r1,Il6,Lbp,Lcn2,Lifr,Litaf,Ltbp2,Lyz2,Map3k8,Mgst1,Micall2,Murc,Nabp1,Nek6,Nfkbia,Nos2,Osmr,Pde4b,Pdpn,Plcl1,Ppap2b,Ppm1e,RGD1305645,Rbp1,Runx1,Sc…
GO:0042493	response to drug	26	906	5.69e-06	ENSRNOP00000000256,ENSRNOP00000003778,ENSRNOP00000003859,ENSRNOP00000003940,ENSRNOP00000005612,ENSRNOP00000006203,ENSRNOP00000009448,ENSRNOP00000009894,ENSRNOP00000010579,ENSRNOP00000012075,ENSRNOP00000012314,ENSRNOP00000013116,ENSRNOP00000013732,ENSRNOP00000018776,ENSRNOP00000019377,ENSRNOP00000019673,ENSRNOP00000020272,ENSRNOP00000025794,ENSRNOP00000030301,ENSRNOP00000042556,ENSRNOP00000042691,…	Abcb4,Acan,Ass1,Bdkrb2,C3,Ccl2,Ccl7,Cxcl1,Cyp1b1,Cyp7b1,Eln,Eno3,Fibin,Hp,Il1r1,Il6,Lcn2,Mgst1,Nfkbia,Nos2,Ppm1e,Slc1a1,Socs3,Sod2,Vcam1,Zc3h12a
GO:0002687	positive regulation of leukocyte migration	8	63	6.32e-06	ENSRNOP00000000256,ENSRNOP00000003778,ENSRNOP00000003823,ENSRNOP00000009448,ENSRNOP00000021730,ENSRNOP00000022128,ENSRNOP00000038520,ENSRNOP00000058883	Ccl2,Ccl20,Ccl7,Cx3cl1,Cxcl1,Cxcl3,Cxcl6,Figf
GO:0042127	regulation of cell population proliferation	23	730	6.32e-06	ENSRNOP00000003716,ENSRNOP00000003778,ENSRNOP00000003823,ENSRNOP00000004094,ENSRNOP00000006517,ENSRNOP00000009448,ENSRNOP00000009894,ENSRNOP00000012700,ENSRNOP00000013732,ENSRNOP00000018359,ENSRNOP00000018695,ENSRNOP00000019377,ENSRNOP00000020316,ENSRNOP00000022128,ENSRNOP00000022478,ENSRNOP00000025794,ENSRNOP00000030526,ENSRNOP00000035888,ENSRNOP00000038520,ENSRNOP00000041873,ENSRNOP00000058883,…	Bdkrb2,Bmp6,Bst1,Ccl2,Cx3cl1,Cxadr,Cxcl1,Cxcl3,Cxcl6,Cyp1b1,Enpp3,Ereg,Fgf7,Figf,Grem1,Has2,Il6,Nfkbia,Pdpn,RGD1305645,Sod2,Tnfrsf1b,Vcam1
GO:0048878	chemical homeostasis	21	619	6.8e-06	ENSRNOP00000003778,ENSRNOP00000006517,ENSRNOP00000009448,ENSRNOP00000010031,ENSRNOP00000011432,ENSRNOP00000012700,ENSRNOP00000013732,ENSRNOP00000016083,ENSRNOP00000018359,ENSRNOP00000018622,ENSRNOP00000018776,ENSRNOP00000019673,ENSRNOP00000020728,ENSRNOP00000022557,ENSRNOP00000024710,ENSRNOP00000025794,ENSRNOP00000026531,ENSRNOP00000027234,ENSRNOP00000038520,ENSRNOP00000042556,ENSRNOP00000064990	Abcb4,Angptl4,Bdkrb2,Bmp6,Ccl2,Cp,Cxcl1,Cxcl3,Dgat2,Fgf7,Has2,Hpx,Il1r1,Il6,Lcn2,Rbp1,Slc11a2,Slc16a1,Sod2,Stc1,Steap4
GO:0006958	complement activation, classical pathway	6	25	7.92e-06	ENSRNOP00000009817,ENSRNOP00000016330,ENSRNOP00000017060,ENSRNOP00000017065,ENSRNOP00000017385,ENSRNOP00000066885	C1qa,C1qb,C1qc,C1s,C3,Serping1
GO:0002253	activation of immune response	9	92	7.93e-06	ENSRNOP00000009817,ENSRNOP00000009894,ENSRNOP00000012314,ENSRNOP00000016330,ENSRNOP00000017060,ENSRNOP00000017065,ENSRNOP00000017385,ENSRNOP00000037327,ENSRNOP00000066885	C1qa,C1qb,C1qc,C1s,C3,Nfkbia,Serping1,Tril,Zc3h12a
GO:0030334	regulation of cell migration	16	366	8.22e-06	ENSRNOP00000000256,ENSRNOP00000003778,ENSRNOP00000003823,ENSRNOP00000006517,ENSRNOP00000009448,ENSRNOP00000012314,ENSRNOP00000019673,ENSRNOP00000020316,ENSRNOP00000020728,ENSRNOP00000021730,ENSRNOP00000022128,ENSRNOP00000035888,ENSRNOP00000038520,ENSRNOP00000042691,ENSRNOP00000058883,ENSRNOP00000061222	Acan,Ccl2,Ccl20,Ccl7,Cx3cl1,Cxcl1,Cxcl3,Cxcl6,Cyp1b1,Figf,Grem1,Has2,Il1r1,Pdpn,Stc1,Zc3h12a
GO:0010469	regulation of signaling receptor activity	15	325	9.97e-06	ENSRNOP00000000256,ENSRNOP00000003716,ENSRNOP00000003778,ENSRNOP00000003823,ENSRNOP00000009448,ENSRNOP00000012700,ENSRNOP00000013732,ENSRNOP00000018359,ENSRNOP00000020728,ENSRNOP00000021730,ENSRNOP00000022128,ENSRNOP00000025221,ENSRNOP00000035888,ENSRNOP00000038520,ENSRNOP00000058883	Bmp6,Ccl2,Ccl20,Ccl7,Csf1,Cx3cl1,Cxcl1,Cxcl3,Cxcl6,Ereg,Fgf7,Figf,Grem1,Il6,Stc1
GO:0030335	positive regulation of cell migration	13	240	1.1e-05	ENSRNOP00000000256,ENSRNOP00000003778,ENSRNOP00000003823,ENSRNOP00000006517,ENSRNOP00000009448,ENSRNOP00000012314,ENSRNOP00000019673,ENSRNOP00000020316,ENSRNOP00000021730,ENSRNOP00000022128,ENSRNOP00000038520,ENSRNOP00000058883,ENSRNOP00000061222	Ccl2,Ccl20,Ccl7,Cx3cl1,Cxcl1,Cxcl3,Cxcl6,Cyp1b1,Figf,Has2,Il1r1,Pdpn,Zc3h12a
GO:0051239	regulation of multicellular organismal process	32	1346	1.1e-05	ENSRNOP00000002313,ENSRNOP00000003412,ENSRNOP00000003716,ENSRNOP00000003823,ENSRNOP00000006517,ENSRNOP00000009448,ENSRNOP00000009817,ENSRNOP00000009894,ENSRNOP00000012314,ENSRNOP00000013732,ENSRNOP00000014821,ENSRNOP00000018359,ENSRNOP00000018622,ENSRNOP00000019673,ENSRNOP00000019787,ENSRNOP00000020272,ENSRNOP00000020316,ENSRNOP00000020728,ENSRNOP00000021730,ENSRNOP00000021846,ENSRNOP00000022128,…	Bmp6,Casq2,Ccl2,Ccl20,Cebpd,Chi3l1,Cx3cl1,Cxadr,Cxcl6,Cyp1b1,Epas1,Epha3,Ereg,Figf,Gch1,Grem1,Has2,Il1r1,Il6,Lbp,Litaf,Nfkbia,Nos2,Pdpn,Rbp1,Runx1,Serping1,Slc1a1,Stc1,Tnfrsf1b,Tril,Zc3h12a
GO:0048513	animal organ development	33	1420	1.14e-05	ENSRNOP00000002313,ENSRNOP00000003716,ENSRNOP00000003823,ENSRNOP00000003940,ENSRNOP00000005881,ENSRNOP00000006517,ENSRNOP00000009448,ENSRNOP00000009894,ENSRNOP00000010561,ENSRNOP00000010579,ENSRNOP00000011135,ENSRNOP00000012075,ENSRNOP00000012700,ENSRNOP00000013732,ENSRNOP00000016036,ENSRNOP00000016083,ENSRNOP00000017060,ENSRNOP00000018359,ENSRNOP00000019787,ENSRNOP00000020316,ENSRNOP00000020728,…	Acan,Ass1,Bmp6,C1qb,Ccl2,Cebpd,Chi3l1,Cp,Csf1,Cttnbp2,Cxadr,Cxcl6,Cyp1b1,Dgat2,Ereg,Fgf7,Grem1,Has2,Hp,Il6,Lbp,Lifr,Mgst1,Msln,Murc,Nfkbia,Pdpn,Runx1,Socs3,Sod2,Stc1,Ston2,Tnfrsf1b
GO:0055072	iron ion homeostasis	7	47	1.25e-05	ENSRNOP00000011432,ENSRNOP00000016083,ENSRNOP00000018359,ENSRNOP00000018776,ENSRNOP00000024710,ENSRNOP00000025794,ENSRNOP00000026531	Bmp6,Cp,Hpx,Lcn2,Slc11a2,Sod2,Steap4
GO:0010212	response to ionizing radiation	9	99	1.29e-05	ENSRNOP00000000256,ENSRNOP00000003778,ENSRNOP00000003823,ENSRNOP00000003940,ENSRNOP00000009448,ENSRNOP00000019377,ENSRNOP00000021403,ENSRNOP00000025794,ENSRNOP00000049003	Ccl2,Ccl7,Cxcl1,Cxcl6,Hp,Nabp1,Socs3,Sod2,Vcam1
GO:0016477	cell migration	14	293	1.54e-05	ENSRNOP00000000256,ENSRNOP00000003778,ENSRNOP00000003823,ENSRNOP00000009448,ENSRNOP00000013116,ENSRNOP00000019377,ENSRNOP00000020316,ENSRNOP00000021730,ENSRNOP00000022128,ENSRNOP00000035888,ENSRNOP00000038520,ENSRNOP00000041873,ENSRNOP00000043263,ENSRNOP00000061222	Ccl2,Ccl20,Ccl7,Cx3cl1,Cxadr,Cxcl1,Cxcl3,Cxcl6,Cyp1b1,Cyp7b1,Epha3,Grem1,Pdpn,Vcam1
GO:0048522	positive regulation of cellular process	43	2201	1.56e-05	ENSRNOP00000000256,ENSRNOP00000000697,ENSRNOP00000002313,ENSRNOP00000003412,ENSRNOP00000003716,ENSRNOP00000003778,ENSRNOP00000003823,ENSRNOP00000003859,ENSRNOP00000004094,ENSRNOP00000006517,ENSRNOP00000009448,ENSRNOP00000009894,ENSRNOP00000010561,ENSRNOP00000012075,ENSRNOP00000012314,ENSRNOP00000012700,ENSRNOP00000013732,ENSRNOP00000014631,ENSRNOP00000018359,ENSRNOP00000018776,ENSRNOP00000019377,…	Abcb4,Ass1,Bmp6,Bst1,C3,Casq2,Ccl2,Ccl20,Ccl7,Cebpd,Chi3l1,Chst3,Cx3cl1,Cxcl1,Cxcl3,Cxcl6,Cyp1b1,Dgat2,Epas1,Ereg,Fgf7,Figf,Gda,Grem1,Has2,Hpx,Il1r1,Il6,Lbp,Lcn2,Litaf,Map3k8,Murc,Nek6,Nfkbia,Nos2,Pdpn,Ppm1e,Runx1,Sod2,Tnfrsf1b,Vcam1,Zc3h12a
GO:0006935	chemotaxis	11	172	1.73e-05	ENSRNOP00000000256,ENSRNOP00000003778,ENSRNOP00000003823,ENSRNOP00000009448,ENSRNOP00000013116,ENSRNOP00000019377,ENSRNOP00000021730,ENSRNOP00000022128,ENSRNOP00000038520,ENSRNOP00000041873,ENSRNOP00000066885	C3,Ccl2,Ccl20,Ccl7,Cx3cl1,Cxadr,Cxcl1,Cxcl3,Cxcl6,Cyp7b1,Vcam1
GO:0042592	homeostatic process	23	790	1.93e-05	ENSRNOP00000003778,ENSRNOP00000006517,ENSRNOP00000009448,ENSRNOP00000010031,ENSRNOP00000011432,ENSRNOP00000012700,ENSRNOP00000013732,ENSRNOP00000016083,ENSRNOP00000018359,ENSRNOP00000018622,ENSRNOP00000018776,ENSRNOP00000019673,ENSRNOP00000020728,ENSRNOP00000022557,ENSRNOP00000024710,ENSRNOP00000025794,ENSRNOP00000026531,ENSRNOP00000027234,ENSRNOP00000038520,ENSRNOP00000041873,ENSRNOP00000042556,…	Abcb4,Angptl4,Bdkrb2,Bmp6,Ccl2,Cp,Cxadr,Cxcl1,Cxcl3,Dgat2,Epha3,Fgf7,Has2,Hpx,Il1r1,Il6,Lcn2,Rbp1,Slc11a2,Slc16a1,Sod2,Stc1,Steap4
GO:0002252	immune effector process	10	142	2.39e-05	ENSRNOP00000003823,ENSRNOP00000009817,ENSRNOP00000013732,ENSRNOP00000016330,ENSRNOP00000017060,ENSRNOP00000017065,ENSRNOP00000017385,ENSRNOP00000018695,ENSRNOP00000019787,ENSRNOP00000066885	C1qa,C1qb,C1qc,C1s,C3,Cxcl6,Enpp3,Il6,Lbp,Serping1
GO:0002460	adaptive immune response based on somatic recombination of immune receptors built from immunoglobulin superfamily domains	7	55	2.86e-05	ENSRNOP00000009817,ENSRNOP00000013732,ENSRNOP00000016330,ENSRNOP00000017060,ENSRNOP00000017065,ENSRNOP00000017385,ENSRNOP00000066885	C1qa,C1qb,C1qc,C1s,C3,Il6,Serping1
GO:0072376	protein activation cascade	6	34	3.07e-05	ENSRNOP00000009817,ENSRNOP00000016330,ENSRNOP00000017060,ENSRNOP00000017065,ENSRNOP00000017385,ENSRNOP00000066885	C1qa,C1qb,C1qc,C1s,C3,Serping1
GO:0010332	response to gamma radiation	6	37	4.68e-05	ENSRNOP00000000256,ENSRNOP00000003778,ENSRNOP00000003823,ENSRNOP00000003940,ENSRNOP00000009448,ENSRNOP00000025794	Ccl2,Ccl7,Cxcl1,Cxcl6,Socs3,Sod2
GO:0070482	response to oxygen levels	14	327	4.68e-05	ENSRNOP00000003940,ENSRNOP00000009448,ENSRNOP00000010031,ENSRNOP00000019377,ENSRNOP00000020316,ENSRNOP00000020728,ENSRNOP00000022128,ENSRNOP00000025794,ENSRNOP00000026531,ENSRNOP00000030301,ENSRNOP00000033874,ENSRNOP00000049003,ENSRNOP00000058883,ENSRNOP00000064990	Angptl4,Bdkrb2,Ccl2,Cx3cl1,Eln,Epas1,Figf,Hp,Pdpn,Slc11a2,Socs3,Sod2,Stc1,Vcam1
GO:0010035	response to inorganic substance	17	486	5.07e-05	ENSRNOP00000006203,ENSRNOP00000012075,ENSRNOP00000012314,ENSRNOP00000013732,ENSRNOP00000016083,ENSRNOP00000017385,ENSRNOP00000018359,ENSRNOP00000018776,ENSRNOP00000019377,ENSRNOP00000019673,ENSRNOP00000025794,ENSRNOP00000026531,ENSRNOP00000030301,ENSRNOP00000049003,ENSRNOP00000061222,ENSRNOP00000066885,ENSRNOP00000067662	Ass1,Bmp6,C1qa,C3,Cp,Cyp1b1,Eln,Fibin,Hp,Il1r1,Il6,Lcn2,Nos2,Slc11a2,Sod2,Vcam1,Zc3h12a
GO:0048247	lymphocyte chemotaxis	5	20	5.11e-05	ENSRNOP00000000256,ENSRNOP00000009448,ENSRNOP00000013116,ENSRNOP00000021730,ENSRNOP00000022128	Ccl2,Ccl20,Ccl7,Cx3cl1,Cyp7b1
GO:0001666	response to hypoxia	13	284	5.14e-05	ENSRNOP00000003940,ENSRNOP00000009448,ENSRNOP00000010031,ENSRNOP00000019377,ENSRNOP00000020728,ENSRNOP00000022128,ENSRNOP00000025794,ENSRNOP00000026531,ENSRNOP00000030301,ENSRNOP00000033874,ENSRNOP00000049003,ENSRNOP00000058883,ENSRNOP00000064990	Angptl4,Bdkrb2,Ccl2,Cx3cl1,Eln,Epas1,Figf,Hp,Slc11a2,Socs3,Sod2,Stc1,Vcam1
GO:0050790	regulation of catalytic activity	24	914	5.44e-05	ENSRNOP00000000256,ENSRNOP00000003716,ENSRNOP00000003859,ENSRNOP00000003940,ENSRNOP00000009448,ENSRNOP00000009817,ENSRNOP00000010031,ENSRNOP00000012655,ENSRNOP00000013732,ENSRNOP00000014631,ENSRNOP00000014821,ENSRNOP00000021730,ENSRNOP00000022046,ENSRNOP00000022128,ENSRNOP00000022190,ENSRNOP00000022478,ENSRNOP00000025794,ENSRNOP00000035888,ENSRNOP00000043263,ENSRNOP00000052774,ENSRNOP00000056600,…	Angptl4,C3,Ccl2,Ccl20,Ccl7,Chi3l1,Chn2,Cx3cl1,Epha3,Ereg,Gch1,Grem1,Il6,Map3k8,Nek6,Nos2,Ppm1e,Ppp1r14c,Serpinb1a,Serping1,Socs3,Sod2,Tnfrsf1b,Wfdc18
GO:1905954	positive regulation of lipid localization	6	40	6.33e-05	ENSRNOP00000002313,ENSRNOP00000009894,ENSRNOP00000012314,ENSRNOP00000018359,ENSRNOP00000042556,ENSRNOP00000066885	Abcb4,Bmp6,C3,Nfkbia,Runx1,Zc3h12a
GO:0002443	leukocyte mediated immunity	7	65	6.91e-05	ENSRNOP00000003823,ENSRNOP00000009817,ENSRNOP00000016330,ENSRNOP00000017060,ENSRNOP00000017065,ENSRNOP00000017385,ENSRNOP00000066885	C1qa,C1qb,C1qc,C1s,C3,Cxcl6,Serping1
GO:0009611	response to wounding	13	294	7.03e-05	ENSRNOP00000000697,ENSRNOP00000005612,ENSRNOP00000009448,ENSRNOP00000009817,ENSRNOP00000012700,ENSRNOP00000013732,ENSRNOP00000020316,ENSRNOP00000021730,ENSRNOP00000022128,ENSRNOP00000025794,ENSRNOP00000030526,ENSRNOP00000066885,ENSRNOP00000067662	C3,Ccl2,Ccl20,Chst3,Cx3cl1,Eno3,Fgf7,Il6,Nos2,Pdpn,RGD1305645,Serping1,Sod2
GO:0030155	regulation of cell adhesion	12	248	7.03e-05	ENSRNOP00000002313,ENSRNOP00000006517,ENSRNOP00000009448,ENSRNOP00000012075,ENSRNOP00000012314,ENSRNOP00000013732,ENSRNOP00000019377,ENSRNOP00000020316,ENSRNOP00000022128,ENSRNOP00000035888,ENSRNOP00000043263,ENSRNOP00000061222	Ass1,Ccl2,Cx3cl1,Cyp1b1,Epha3,Grem1,Has2,Il6,Pdpn,Runx1,Vcam1,Zc3h12a
GO:0032103	positive regulation of response to external stimulus	9	128	7.12e-05	ENSRNOP00000000256,ENSRNOP00000003778,ENSRNOP00000003823,ENSRNOP00000009448,ENSRNOP00000009894,ENSRNOP00000018359,ENSRNOP00000022128,ENSRNOP00000038520,ENSRNOP00000058883	Bmp6,Ccl2,Ccl7,Cx3cl1,Cxcl1,Cxcl3,Cxcl6,Figf,Nfkbia
GO:0071622	regulation of granulocyte chemotaxis	5	23	8.45e-05	ENSRNOP00000003778,ENSRNOP00000003823,ENSRNOP00000009448,ENSRNOP00000022128,ENSRNOP00000038520	Ccl2,Cx3cl1,Cxcl1,Cxcl3,Cxcl6
GO:0040011	locomotion	15	404	9.09e-05	ENSRNOP00000000256,ENSRNOP00000003778,ENSRNOP00000003823,ENSRNOP00000009448,ENSRNOP00000013116,ENSRNOP00000019377,ENSRNOP00000020316,ENSRNOP00000021730,ENSRNOP00000022128,ENSRNOP00000035888,ENSRNOP00000038520,ENSRNOP00000041873,ENSRNOP00000043263,ENSRNOP00000061222,ENSRNOP00000066885	C3,Ccl2,Ccl20,Ccl7,Cx3cl1,Cxadr,Cxcl1,Cxcl3,Cxcl6,Cyp1b1,Cyp7b1,Epha3,Grem1,Pdpn,Vcam1
GO:0048869	cellular developmental process	33	1592	9.19e-05	ENSRNOP00000000697,ENSRNOP00000002313,ENSRNOP00000003716,ENSRNOP00000003823,ENSRNOP00000005881,ENSRNOP00000006517,ENSRNOP00000009448,ENSRNOP00000010031,ENSRNOP00000010561,ENSRNOP00000010579,ENSRNOP00000011432,ENSRNOP00000012314,ENSRNOP00000012655,ENSRNOP00000013732,ENSRNOP00000016036,ENSRNOP00000016330,ENSRNOP00000018359,ENSRNOP00000019673,ENSRNOP00000020316,ENSRNOP00000020728,ENSRNOP00000022128,…	Acan,Angptl4,Bmp6,C1s,Ccl2,Cebpd,Chn2,Chst3,Csf1,Csrp2,Cx3cl1,Cxadr,Cxcl6,Epas1,Epha3,Ereg,Figf,Grem1,Has2,Il1r1,Il6,Lifr,Mgst1,Micall2,Murc,Pdpn,RGD1305645,Runx1,Sod2,Stc1,Steap4,Ston2,Zc3h12a
GO:0050793	regulation of developmental process	26	1096	0.00011	ENSRNOP00000000256,ENSRNOP00000002313,ENSRNOP00000003716,ENSRNOP00000003823,ENSRNOP00000006517,ENSRNOP00000009448,ENSRNOP00000009894,ENSRNOP00000012314,ENSRNOP00000013732,ENSRNOP00000018359,ENSRNOP00000018622,ENSRNOP00000018695,ENSRNOP00000019673,ENSRNOP00000020316,ENSRNOP00000022128,ENSRNOP00000022478,ENSRNOP00000025794,ENSRNOP00000033874,ENSRNOP00000035888,ENSRNOP00000041873,ENSRNOP00000043263,…	Bmp6,C3,Ccl2,Ccl7,Cebpd,Chi3l1,Cx3cl1,Cxadr,Cxcl6,Cyp1b1,Enpp3,Epas1,Epha3,Ereg,Figf,Grem1,Has2,Il1r1,Il6,Nfkbia,Pdpn,Rbp1,Runx1,Sod2,Tnfrsf1b,Zc3h12a
GO:0046916	cellular transition metal ion homeostasis	6	46	0.00012	ENSRNOP00000011432,ENSRNOP00000016083,ENSRNOP00000018359,ENSRNOP00000018776,ENSRNOP00000024710,ENSRNOP00000026531	Bmp6,Cp,Hpx,Lcn2,Slc11a2,Steap4
GO:0031667	response to nutrient levels	16	475	0.00014	ENSRNOP00000003940,ENSRNOP00000009448,ENSRNOP00000012075,ENSRNOP00000012314,ENSRNOP00000013732,ENSRNOP00000016083,ENSRNOP00000018622,ENSRNOP00000018776,ENSRNOP00000019377,ENSRNOP00000020728,ENSRNOP00000025794,ENSRNOP00000027234,ENSRNOP00000030301,ENSRNOP00000049003,ENSRNOP00000061222,ENSRNOP00000067662	Ass1,Ccl2,Cp,Cyp1b1,Eln,Hp,Il6,Lcn2,Nos2,Rbp1,Slc16a1,Socs3,Sod2,Stc1,Vcam1,Zc3h12a
GO:0071548	response to dexamethasone	7	74	0.00014	ENSRNOP00000006203,ENSRNOP00000009448,ENSRNOP00000012075,ENSRNOP00000013732,ENSRNOP00000030301,ENSRNOP00000061222,ENSRNOP00000067662	Ass1,Ccl2,Cyp1b1,Eln,Fibin,Il6,Nos2
GO:0007584	response to nutrient	12	274	0.00016	ENSRNOP00000009448,ENSRNOP00000012075,ENSRNOP00000016083,ENSRNOP00000018622,ENSRNOP00000019377,ENSRNOP00000020728,ENSRNOP00000025794,ENSRNOP00000027234,ENSRNOP00000030301,ENSRNOP00000049003,ENSRNOP00000061222,ENSRNOP00000067662	Ass1,Ccl2,Cp,Cyp1b1,Eln,Hp,Nos2,Rbp1,Slc16a1,Sod2,Stc1,Vcam1
GO:0010646	regulation of cell communication	31	1486	0.00016	ENSRNOP00000000256,ENSRNOP00000002313,ENSRNOP00000003412,ENSRNOP00000003716,ENSRNOP00000003778,ENSRNOP00000003823,ENSRNOP00000003940,ENSRNOP00000009448,ENSRNOP00000009894,ENSRNOP00000010561,ENSRNOP00000011237,ENSRNOP00000012314,ENSRNOP00000012700,ENSRNOP00000013732,ENSRNOP00000018359,ENSRNOP00000020728,ENSRNOP00000021730,ENSRNOP00000021846,ENSRNOP00000022128,ENSRNOP00000022190,ENSRNOP00000024710,…	Bmp6,C3,Casq2,Ccl2,Ccl20,Ccl7,Chi3l1,Csf1,Cx3cl1,Cxadr,Cxcl1,Cxcl3,Cxcl6,Cyp1b1,Ereg,Fgf7,Figf,Grem1,Hpx,Il6,Litaf,Map3k8,Murc,Nfkbia,Plcl1,Ppap2b,Runx1,Slc16a1,Socs3,Stc1,Zc3h12a
GO:0030154	cell differentiation	32	1561	0.00016	ENSRNOP00000000697,ENSRNOP00000002313,ENSRNOP00000003716,ENSRNOP00000003823,ENSRNOP00000005881,ENSRNOP00000006517,ENSRNOP00000009448,ENSRNOP00000010031,ENSRNOP00000010561,ENSRNOP00000010579,ENSRNOP00000011432,ENSRNOP00000012314,ENSRNOP00000012655,ENSRNOP00000013732,ENSRNOP00000016036,ENSRNOP00000016330,ENSRNOP00000018359,ENSRNOP00000019673,ENSRNOP00000020316,ENSRNOP00000020728,ENSRNOP00000022128,…	Acan,Angptl4,Bmp6,C1s,Ccl2,Cebpd,Chn2,Chst3,Csf1,Csrp2,Cx3cl1,Cxadr,Cxcl6,Epas1,Epha3,Ereg,Figf,Grem1,Has2,Il1r1,Il6,Lifr,Mgst1,Micall2,Murc,Pdpn,Runx1,Sod2,Stc1,Steap4,Ston2,Zc3h12a
GO:0034341	response to interferon-gamma	6	49	0.00016	ENSRNOP00000000256,ENSRNOP00000009448,ENSRNOP00000012075,ENSRNOP00000014821,ENSRNOP00000021730,ENSRNOP00000022128	Ass1,Ccl2,Ccl20,Ccl7,Cx3cl1,Gch1
GO:0023051	regulation of signaling	31	1494	0.00017	ENSRNOP00000000256,ENSRNOP00000002313,ENSRNOP00000003412,ENSRNOP00000003716,ENSRNOP00000003778,ENSRNOP00000003823,ENSRNOP00000003940,ENSRNOP00000009448,ENSRNOP00000009894,ENSRNOP00000010561,ENSRNOP00000011237,ENSRNOP00000012314,ENSRNOP00000012700,ENSRNOP00000013732,ENSRNOP00000018359,ENSRNOP00000020728,ENSRNOP00000021730,ENSRNOP00000021846,ENSRNOP00000022128,ENSRNOP00000022190,ENSRNOP00000024710,…	Bmp6,C3,Casq2,Ccl2,Ccl20,Ccl7,Chi3l1,Csf1,Cx3cl1,Cxadr,Cxcl1,Cxcl3,Cxcl6,Cyp1b1,Ereg,Fgf7,Figf,Grem1,Hpx,Il6,Litaf,Map3k8,Murc,Nfkbia,Plcl1,Ppap2b,Runx1,Slc16a1,Socs3,Stc1,Zc3h12a
GO:0072359	circulatory system development	13	327	0.00018	ENSRNOP00000003716,ENSRNOP00000006517,ENSRNOP00000010031,ENSRNOP00000012314,ENSRNOP00000020316,ENSRNOP00000022478,ENSRNOP00000025794,ENSRNOP00000030301,ENSRNOP00000033874,ENSRNOP00000035888,ENSRNOP00000041873,ENSRNOP00000058883,ENSRNOP00000061222	Angptl4,Cxadr,Cyp1b1,Eln,Epas1,Ereg,Figf,Grem1,Has2,Pdpn,Sod2,Tnfrsf1b,Zc3h12a
GO:0001944	vasculature development	10	189	0.00019	ENSRNOP00000003716,ENSRNOP00000006517,ENSRNOP00000010031,ENSRNOP00000012314,ENSRNOP00000020316,ENSRNOP00000030301,ENSRNOP00000033874,ENSRNOP00000035888,ENSRNOP00000058883,ENSRNOP00000061222	Angptl4,Cyp1b1,Eln,Epas1,Ereg,Figf,Grem1,Has2,Pdpn,Zc3h12a
GO:0009893	positive regulation of metabolic process	29	1358	0.0002	ENSRNOP00000000256,ENSRNOP00000002313,ENSRNOP00000003412,ENSRNOP00000003716,ENSRNOP00000006517,ENSRNOP00000009448,ENSRNOP00000009894,ENSRNOP00000010561,ENSRNOP00000012075,ENSRNOP00000012314,ENSRNOP00000013732,ENSRNOP00000014631,ENSRNOP00000014821,ENSRNOP00000018359,ENSRNOP00000018776,ENSRNOP00000021730,ENSRNOP00000022128,ENSRNOP00000022190,ENSRNOP00000022478,ENSRNOP00000022557,ENSRNOP00000024710,…	Ass1,Bmp6,C3,Ccl2,Ccl20,Ccl7,Cebpd,Chi3l1,Cx3cl1,Cyp1b1,Dgat2,Epas1,Ereg,Gch1,Grem1,Has2,Hpx,Il6,Lcn2,Litaf,Map3k8,Murc,Nek6,Nfkbia,Nos2,Runx1,Sod2,Tnfrsf1b,Zc3h12a
GO:0030198	extracellular matrix organization	6	52	0.00021	ENSRNOP00000006517,ENSRNOP00000007004,ENSRNOP00000030301,ENSRNOP00000035888,ENSRNOP00000061222,ENSRNOP00000067037	Comp,Cyp1b1,Eln,Fbln5,Grem1,Has2
GO:0014070	response to organic cyclic compound	22	878	0.00024	ENSRNOP00000003778,ENSRNOP00000003940,ENSRNOP00000006203,ENSRNOP00000009448,ENSRNOP00000009894,ENSRNOP00000012075,ENSRNOP00000012314,ENSRNOP00000013116,ENSRNOP00000013732,ENSRNOP00000016036,ENSRNOP00000016330,ENSRNOP00000017060,ENSRNOP00000018359,ENSRNOP00000020728,ENSRNOP00000027234,ENSRNOP00000030301,ENSRNOP00000042556,ENSRNOP00000042691,ENSRNOP00000049003,ENSRNOP00000061222,ENSRNOP00000066885,…	Abcb4,Acan,Ass1,Bmp6,C1qb,C1s,C3,Ccl2,Cxcl1,Cyp1b1,Cyp7b1,Eln,Fibin,Hp,Il6,Lifr,Nfkbia,Nos2,Slc16a1,Socs3,Stc1,Zc3h12a
GO:0033554	cellular response to stress	19	684	0.00024	ENSRNOP00000000697,ENSRNOP00000006517,ENSRNOP00000010579,ENSRNOP00000012075,ENSRNOP00000012314,ENSRNOP00000013732,ENSRNOP00000014631,ENSRNOP00000018776,ENSRNOP00000020728,ENSRNOP00000021403,ENSRNOP00000022190,ENSRNOP00000022478,ENSRNOP00000025794,ENSRNOP00000026531,ENSRNOP00000030301,ENSRNOP00000030526,ENSRNOP00000033874,ENSRNOP00000061222,ENSRNOP00000064990	Ass1,Bdkrb2,Chst3,Cyp1b1,Eln,Epas1,Has2,Il6,Lcn2,Map3k8,Mgst1,Nabp1,Nek6,RGD1305645,Slc11a2,Sod2,Stc1,Tnfrsf1b,Zc3h12a
GO:0032879	regulation of localization	29	1378	0.00025	ENSRNOP00000000256,ENSRNOP00000000697,ENSRNOP00000002313,ENSRNOP00000003778,ENSRNOP00000003823,ENSRNOP00000005881,ENSRNOP00000006517,ENSRNOP00000008026,ENSRNOP00000009448,ENSRNOP00000009894,ENSRNOP00000012314,ENSRNOP00000013732,ENSRNOP00000018359,ENSRNOP00000019673,ENSRNOP00000019787,ENSRNOP00000020316,ENSRNOP00000020728,ENSRNOP00000021730,ENSRNOP00000021846,ENSRNOP00000022128,ENSRNOP00000022478,…	Abcb4,Acan,Bmp6,C3,Casq2,Ccl2,Ccl20,Ccl7,Chst3,Cx3cl1,Cxcl1,Cxcl3,Cxcl6,Cyp1b1,Figf,Grem1,Has2,Il1r1,Il6,Lbp,Nfkbia,Pdpn,Runx1,Scn1a,Slc16a1,Stc1,Ston2,Tnfrsf1b,Zc3h12a
GO:0006879	cellular iron ion homeostasis	5	31	0.00026	ENSRNOP00000011432,ENSRNOP00000016083,ENSRNOP00000018359,ENSRNOP00000018776,ENSRNOP00000024710	Bmp6,Cp,Hpx,Lcn2,Steap4
GO:0035295	tube development	13	342	0.00027	ENSRNOP00000003716,ENSRNOP00000006517,ENSRNOP00000010031,ENSRNOP00000012075,ENSRNOP00000012314,ENSRNOP00000012700,ENSRNOP00000016083,ENSRNOP00000020316,ENSRNOP00000033874,ENSRNOP00000035888,ENSRNOP00000058883,ENSRNOP00000061222,ENSRNOP00000065787	Angptl4,Ass1,Chi3l1,Cp,Cyp1b1,Epas1,Ereg,Fgf7,Figf,Grem1,Has2,Pdpn,Zc3h12a
GO:0010038	response to metal ion	13	344	0.00028	ENSRNOP00000006203,ENSRNOP00000012075,ENSRNOP00000013732,ENSRNOP00000016083,ENSRNOP00000017385,ENSRNOP00000018359,ENSRNOP00000019377,ENSRNOP00000025794,ENSRNOP00000026531,ENSRNOP00000030301,ENSRNOP00000049003,ENSRNOP00000066885,ENSRNOP00000067662	Ass1,Bmp6,C1qa,C3,Cp,Eln,Fibin,Hp,Il6,Nos2,Slc11a2,Sod2,Vcam1
GO:0051240	positive regulation of multicellular organismal process	21	823	0.00028	ENSRNOP00000002313,ENSRNOP00000003716,ENSRNOP00000003823,ENSRNOP00000006517,ENSRNOP00000009448,ENSRNOP00000012314,ENSRNOP00000013732,ENSRNOP00000014821,ENSRNOP00000018359,ENSRNOP00000019673,ENSRNOP00000019787,ENSRNOP00000020272,ENSRNOP00000020316,ENSRNOP00000021730,ENSRNOP00000022128,ENSRNOP00000033874,ENSRNOP00000035888,ENSRNOP00000058883,ENSRNOP00000061222,ENSRNOP00000064025,ENSRNOP00000065787	Bmp6,Ccl2,Ccl20,Cebpd,Chi3l1,Cx3cl1,Cxcl6,Cyp1b1,Epas1,Ereg,Figf,Gch1,Grem1,Has2,Il1r1,Il6,Lbp,Pdpn,Runx1,Slc1a1,Zc3h12a
GO:0002697	regulation of immune effector process	8	120	0.00029	ENSRNOP00000009448,ENSRNOP00000009817,ENSRNOP00000012314,ENSRNOP00000013732,ENSRNOP00000018695,ENSRNOP00000019673,ENSRNOP00000024710,ENSRNOP00000037327	Ccl2,Enpp3,Hpx,Il1r1,Il6,Serping1,Tril,Zc3h12a
GO:0009966	regulation of signal transduction	27	1248	0.0003	ENSRNOP00000000256,ENSRNOP00000003412,ENSRNOP00000003716,ENSRNOP00000003778,ENSRNOP00000003823,ENSRNOP00000003940,ENSRNOP00000009448,ENSRNOP00000009894,ENSRNOP00000010561,ENSRNOP00000011237,ENSRNOP00000012314,ENSRNOP00000012700,ENSRNOP00000013732,ENSRNOP00000018359,ENSRNOP00000020728,ENSRNOP00000021730,ENSRNOP00000021846,ENSRNOP00000022128,ENSRNOP00000022190,ENSRNOP00000024710,ENSRNOP00000025221,…	Bmp6,C3,Casq2,Ccl2,Ccl20,Ccl7,Chi3l1,Csf1,Cx3cl1,Cxcl1,Cxcl3,Cxcl6,Cyp1b1,Ereg,Fgf7,Figf,Grem1,Hpx,Il6,Litaf,Map3k8,Murc,Nfkbia,Ppap2b,Socs3,Stc1,Zc3h12a
GO:0045766	positive regulation of angiogenesis	7	86	0.0003	ENSRNOP00000002313,ENSRNOP00000003716,ENSRNOP00000012314,ENSRNOP00000035888,ENSRNOP00000058883,ENSRNOP00000061222,ENSRNOP00000065787	Chi3l1,Cyp1b1,Ereg,Figf,Grem1,Runx1,Zc3h12a
GO:0009314	response to radiation	11	249	0.00032	ENSRNOP00000000256,ENSRNOP00000003778,ENSRNOP00000003823,ENSRNOP00000003940,ENSRNOP00000009448,ENSRNOP00000019377,ENSRNOP00000019673,ENSRNOP00000021403,ENSRNOP00000025794,ENSRNOP00000042691,ENSRNOP00000049003	Acan,Ccl2,Ccl7,Cxcl1,Cxcl6,Hp,Il1r1,Nabp1,Socs3,Sod2,Vcam1
GO:0031325	positive regulation of cellular metabolic process	27	1259	0.00034	ENSRNOP00000000256,ENSRNOP00000002313,ENSRNOP00000003412,ENSRNOP00000003716,ENSRNOP00000006517,ENSRNOP00000009448,ENSRNOP00000009894,ENSRNOP00000010561,ENSRNOP00000012075,ENSRNOP00000012314,ENSRNOP00000013732,ENSRNOP00000014631,ENSRNOP00000018359,ENSRNOP00000021730,ENSRNOP00000022128,ENSRNOP00000022190,ENSRNOP00000022478,ENSRNOP00000022557,ENSRNOP00000024710,ENSRNOP00000025794,ENSRNOP00000033874,…	Ass1,Bmp6,C3,Ccl2,Ccl20,Ccl7,Cebpd,Chi3l1,Cx3cl1,Cyp1b1,Dgat2,Epas1,Ereg,Grem1,Has2,Hpx,Il6,Litaf,Map3k8,Murc,Nek6,Nfkbia,Nos2,Runx1,Sod2,Tnfrsf1b,Zc3h12a
GO:0051173	positive regulation of nitrogen compound metabolic process	26	1184	0.00034	ENSRNOP00000000256,ENSRNOP00000002313,ENSRNOP00000003412,ENSRNOP00000003716,ENSRNOP00000006517,ENSRNOP00000009448,ENSRNOP00000009894,ENSRNOP00000010561,ENSRNOP00000012075,ENSRNOP00000012314,ENSRNOP00000013732,ENSRNOP00000014631,ENSRNOP00000018359,ENSRNOP00000021730,ENSRNOP00000022128,ENSRNOP00000022190,ENSRNOP00000022478,ENSRNOP00000024710,ENSRNOP00000025794,ENSRNOP00000033874,ENSRNOP00000035888,…	Ass1,Bmp6,C3,Ccl2,Ccl20,Ccl7,Cebpd,Chi3l1,Cx3cl1,Cyp1b1,Epas1,Ereg,Grem1,Has2,Hpx,Il6,Litaf,Map3k8,Murc,Nek6,Nfkbia,Nos2,Runx1,Sod2,Tnfrsf1b,Zc3h12a
GO:0097327	response to antineoplastic agent	8	126	0.00039	ENSRNOP00000006203,ENSRNOP00000009448,ENSRNOP00000012075,ENSRNOP00000012314,ENSRNOP00000013732,ENSRNOP00000030301,ENSRNOP00000061222,ENSRNOP00000067662	Ass1,Ccl2,Cyp1b1,Eln,Fibin,Il6,Nos2,Zc3h12a
GO:0007155	cell adhesion	12	309	0.00044	ENSRNOP00000004320,ENSRNOP00000007004,ENSRNOP00000019377,ENSRNOP00000020316,ENSRNOP00000022128,ENSRNOP00000026395,ENSRNOP00000031199,ENSRNOP00000040165,ENSRNOP00000041873,ENSRNOP00000042691,ENSRNOP00000061222,ENSRNOP00000067037	Acan,Comp,Cx3cl1,Cxadr,Cyp1b1,Fbln5,Lgals3bp,Lsamp,Micall2,Msln,Pdpn,Vcam1
GO:0006953	acute-phase response	5	36	0.00045	ENSRNOP00000012075,ENSRNOP00000013732,ENSRNOP00000019787,ENSRNOP00000043263,ENSRNOP00000049003	Ass1,Epha3,Hp,Il6,Lbp
GO:0051246	regulation of protein metabolic process	25	1137	0.00047	ENSRNOP00000000256,ENSRNOP00000003716,ENSRNOP00000003859,ENSRNOP00000003940,ENSRNOP00000009448,ENSRNOP00000009817,ENSRNOP00000009894,ENSRNOP00000012314,ENSRNOP00000013732,ENSRNOP00000014631,ENSRNOP00000018359,ENSRNOP00000021730,ENSRNOP00000022046,ENSRNOP00000022128,ENSRNOP00000022190,ENSRNOP00000022478,ENSRNOP00000022557,ENSRNOP00000024710,ENSRNOP00000035888,ENSRNOP00000052774,ENSRNOP00000056600,…	Bmp6,C3,Ccl2,Ccl20,Ccl7,Chi3l1,Cx3cl1,Cyp1b1,Dgat2,Ereg,Grem1,Hpx,Il6,Map3k8,Nek6,Nfkbia,Nos2,Ppm1e,Ppp1r14c,Serpinb1a,Serping1,Socs3,Tnfrsf1b,Wfdc18,Zc3h12a
GO:1902533	positive regulation of intracellular signal transduction	14	421	0.00048	ENSRNOP00000000256,ENSRNOP00000003412,ENSRNOP00000003823,ENSRNOP00000009448,ENSRNOP00000012314,ENSRNOP00000013732,ENSRNOP00000021730,ENSRNOP00000022128,ENSRNOP00000022190,ENSRNOP00000024710,ENSRNOP00000035888,ENSRNOP00000061222,ENSRNOP00000065787,ENSRNOP00000066885	C3,Ccl2,Ccl20,Ccl7,Chi3l1,Cx3cl1,Cxcl6,Cyp1b1,Grem1,Hpx,Il6,Litaf,Map3k8,Zc3h12a
GO:0032268	regulation of cellular protein metabolic process	24	1071	0.0005	ENSRNOP00000000256,ENSRNOP00000003716,ENSRNOP00000003859,ENSRNOP00000003940,ENSRNOP00000009448,ENSRNOP00000009817,ENSRNOP00000009894,ENSRNOP00000012314,ENSRNOP00000013732,ENSRNOP00000014631,ENSRNOP00000018359,ENSRNOP00000021730,ENSRNOP00000022046,ENSRNOP00000022128,ENSRNOP00000022190,ENSRNOP00000022478,ENSRNOP00000024710,ENSRNOP00000035888,ENSRNOP00000052774,ENSRNOP00000056600,ENSRNOP00000061222,…	Bmp6,C3,Ccl2,Ccl20,Ccl7,Chi3l1,Cx3cl1,Cyp1b1,Ereg,Grem1,Hpx,Il6,Map3k8,Nek6,Nfkbia,Nos2,Ppm1e,Ppp1r14c,Serpinb1a,Serping1,Socs3,Tnfrsf1b,Wfdc18,Zc3h12a
GO:0001819	positive regulation of cytokine production	8	132	0.00051	ENSRNOP00000003716,ENSRNOP00000009448,ENSRNOP00000013732,ENSRNOP00000019673,ENSRNOP00000019787,ENSRNOP00000021730,ENSRNOP00000058883,ENSRNOP00000061222	Ccl2,Ccl20,Cyp1b1,Ereg,Figf,Il1r1,Il6,Lbp
GO:0045765	regulation of angiogenesis	8	136	0.00062	ENSRNOP00000002313,ENSRNOP00000003716,ENSRNOP00000009448,ENSRNOP00000012314,ENSRNOP00000035888,ENSRNOP00000058883,ENSRNOP00000061222,ENSRNOP00000065787	Ccl2,Chi3l1,Cyp1b1,Ereg,Figf,Grem1,Runx1,Zc3h12a
GO:0051094	positive regulation of developmental process	18	676	0.00062	ENSRNOP00000002313,ENSRNOP00000003716,ENSRNOP00000003823,ENSRNOP00000006517,ENSRNOP00000012314,ENSRNOP00000013732,ENSRNOP00000018359,ENSRNOP00000019673,ENSRNOP00000020316,ENSRNOP00000022128,ENSRNOP00000022478,ENSRNOP00000033874,ENSRNOP00000035888,ENSRNOP00000058883,ENSRNOP00000061222,ENSRNOP00000064025,ENSRNOP00000065787,ENSRNOP00000066885	Bmp6,C3,Cebpd,Chi3l1,Cx3cl1,Cxcl6,Cyp1b1,Epas1,Ereg,Figf,Grem1,Has2,Il1r1,Il6,Pdpn,Runx1,Tnfrsf1b,Zc3h12a
GO:0071346	cellular response to interferon-gamma	5	39	0.00062	ENSRNOP00000000256,ENSRNOP00000009448,ENSRNOP00000012075,ENSRNOP00000021730,ENSRNOP00000022128	Ass1,Ccl2,Ccl20,Ccl7,Cx3cl1
GO:0042325	regulation of phosphorylation	18	678	0.00063	ENSRNOP00000000256,ENSRNOP00000003716,ENSRNOP00000003859,ENSRNOP00000003940,ENSRNOP00000009448,ENSRNOP00000012314,ENSRNOP00000013732,ENSRNOP00000014631,ENSRNOP00000018359,ENSRNOP00000021730,ENSRNOP00000022046,ENSRNOP00000022128,ENSRNOP00000022190,ENSRNOP00000024710,ENSRNOP00000035888,ENSRNOP00000065787,ENSRNOP00000066885,ENSRNOP00000067662	Bmp6,C3,Ccl2,Ccl20,Ccl7,Chi3l1,Cx3cl1,Ereg,Grem1,Hpx,Il6,Map3k8,Nek6,Nos2,Ppm1e,Ppp1r14c,Socs3,Zc3h12a
GO:0001568	blood vessel development	9	180	0.00067	ENSRNOP00000003716,ENSRNOP00000006517,ENSRNOP00000010031,ENSRNOP00000012314,ENSRNOP00000030301,ENSRNOP00000033874,ENSRNOP00000035888,ENSRNOP00000058883,ENSRNOP00000061222	Angptl4,Cyp1b1,Eln,Epas1,Ereg,Figf,Grem1,Has2,Zc3h12a
GO:1903037	regulation of leukocyte cell-cell adhesion	7	101	0.00069	ENSRNOP00000002313,ENSRNOP00000006517,ENSRNOP00000009448,ENSRNOP00000012075,ENSRNOP00000012314,ENSRNOP00000013732,ENSRNOP00000019377	Ass1,Ccl2,Has2,Il6,Runx1,Vcam1,Zc3h12a
GO:0001934	positive regulation of protein phosphorylation	14	440	0.00072	ENSRNOP00000000256,ENSRNOP00000003716,ENSRNOP00000009448,ENSRNOP00000012314,ENSRNOP00000013732,ENSRNOP00000014631,ENSRNOP00000018359,ENSRNOP00000021730,ENSRNOP00000022128,ENSRNOP00000022190,ENSRNOP00000024710,ENSRNOP00000035888,ENSRNOP00000065787,ENSRNOP00000066885	Bmp6,C3,Ccl2,Ccl20,Ccl7,Chi3l1,Cx3cl1,Ereg,Grem1,Hpx,Il6,Map3k8,Nek6,Zc3h12a
GO:0001932	regulation of protein phosphorylation	17	626	0.00077	ENSRNOP00000000256,ENSRNOP00000003716,ENSRNOP00000003859,ENSRNOP00000003940,ENSRNOP00000009448,ENSRNOP00000012314,ENSRNOP00000013732,ENSRNOP00000014631,ENSRNOP00000018359,ENSRNOP00000021730,ENSRNOP00000022128,ENSRNOP00000022190,ENSRNOP00000024710,ENSRNOP00000035888,ENSRNOP00000065787,ENSRNOP00000066885,ENSRNOP00000067662	Bmp6,C3,Ccl2,Ccl20,Ccl7,Chi3l1,Cx3cl1,Ereg,Grem1,Hpx,Il6,Map3k8,Nek6,Nos2,Ppm1e,Socs3,Zc3h12a
GO:0009891	positive regulation of biosynthetic process	19	757	0.00077	ENSRNOP00000002313,ENSRNOP00000003412,ENSRNOP00000003716,ENSRNOP00000006517,ENSRNOP00000009448,ENSRNOP00000009894,ENSRNOP00000010561,ENSRNOP00000012075,ENSRNOP00000012314,ENSRNOP00000013732,ENSRNOP00000018359,ENSRNOP00000021730,ENSRNOP00000022557,ENSRNOP00000025794,ENSRNOP00000033874,ENSRNOP00000035888,ENSRNOP00000061222,ENSRNOP00000064025,ENSRNOP00000067662	Ass1,Bmp6,Ccl2,Ccl20,Cebpd,Cyp1b1,Dgat2,Epas1,Ereg,Grem1,Has2,Il6,Litaf,Murc,Nfkbia,Nos2,Runx1,Sod2,Zc3h12a
GO:0022407	regulation of cell-cell adhesion	8	142	0.00077	ENSRNOP00000002313,ENSRNOP00000006517,ENSRNOP00000009448,ENSRNOP00000012075,ENSRNOP00000012314,ENSRNOP00000013732,ENSRNOP00000019377,ENSRNOP00000020316	Ass1,Ccl2,Has2,Il6,Pdpn,Runx1,Vcam1,Zc3h12a
GO:0045937	positive regulation of phosphate metabolic process	15	503	0.00077	ENSRNOP00000000256,ENSRNOP00000003716,ENSRNOP00000009448,ENSRNOP00000012314,ENSRNOP00000013732,ENSRNOP00000014631,ENSRNOP00000018359,ENSRNOP00000021730,ENSRNOP00000022128,ENSRNOP00000022190,ENSRNOP00000024710,ENSRNOP00000035888,ENSRNOP00000065787,ENSRNOP00000066885,ENSRNOP00000067662	Bmp6,C3,Ccl2,Ccl20,Ccl7,Chi3l1,Cx3cl1,Ereg,Grem1,Hpx,Il6,Map3k8,Nek6,Nos2,Zc3h12a
GO:0048523	negative regulation of cellular process	34	1880	0.00077	ENSRNOP00000002313,ENSRNOP00000003412,ENSRNOP00000003716,ENSRNOP00000003859,ENSRNOP00000003940,ENSRNOP00000009817,ENSRNOP00000009894,ENSRNOP00000010031,ENSRNOP00000012075,ENSRNOP00000012314,ENSRNOP00000013732,ENSRNOP00000016036,ENSRNOP00000018359,ENSRNOP00000018695,ENSRNOP00000020316,ENSRNOP00000020728,ENSRNOP00000021403,ENSRNOP00000021846,ENSRNOP00000022046,ENSRNOP00000022128,ENSRNOP00000022478,…	Acan,Angptl4,Ass1,Bdkrb2,Bmp6,C3,Casq2,Cebpd,Cx3cl1,Cxadr,Cyp1b1,Dgat2,Enpp3,Epas1,Ereg,Grem1,Il6,Lifr,Litaf,Nabp1,Nfkbia,Pdpn,Ppm1e,Ppp1r14c,RGD1305645,Runx1,Serpinb1a,Serping1,Socs3,Sod2,Stc1,Tnfrsf1b,Wfdc18,Zc3h12a
GO:0097237	cellular response to toxic substance	8	144	0.00084	ENSRNOP00000000256,ENSRNOP00000010579,ENSRNOP00000012314,ENSRNOP00000013732,ENSRNOP00000018776,ENSRNOP00000025794,ENSRNOP00000049003,ENSRNOP00000061222	Ccl7,Cyp1b1,Hp,Il6,Lcn2,Mgst1,Sod2,Zc3h12a
GO:1902531	regulation of intracellular signal transduction	18	704	0.00094	ENSRNOP00000000256,ENSRNOP00000003412,ENSRNOP00000003823,ENSRNOP00000003940,ENSRNOP00000009448,ENSRNOP00000010561,ENSRNOP00000012314,ENSRNOP00000013732,ENSRNOP00000018359,ENSRNOP00000021730,ENSRNOP00000021846,ENSRNOP00000022128,ENSRNOP00000022190,ENSRNOP00000024710,ENSRNOP00000035888,ENSRNOP00000061222,ENSRNOP00000065787,ENSRNOP00000066885	Bmp6,C3,Casq2,Ccl2,Ccl20,Ccl7,Chi3l1,Cx3cl1,Cxcl6,Cyp1b1,Grem1,Hpx,Il6,Litaf,Map3k8,Murc,Socs3,Zc3h12a
GO:0055065	metal ion homeostasis	12	342	0.00098	ENSRNOP00000003778,ENSRNOP00000009448,ENSRNOP00000011432,ENSRNOP00000016083,ENSRNOP00000018359,ENSRNOP00000018776,ENSRNOP00000020728,ENSRNOP00000024710,ENSRNOP00000025794,ENSRNOP00000026531,ENSRNOP00000038520,ENSRNOP00000064990	Bdkrb2,Bmp6,Ccl2,Cp,Cxcl1,Cxcl3,Hpx,Lcn2,Slc11a2,Sod2,Stc1,Steap4
GO:0008016	regulation of heart contraction	7	109	0.001	ENSRNOP00000012314,ENSRNOP00000014821,ENSRNOP00000020272,ENSRNOP00000020728,ENSRNOP00000021846,ENSRNOP00000041873,ENSRNOP00000067662	Casq2,Cxadr,Gch1,Nos2,Slc1a1,Stc1,Zc3h12a
GO:0085029	extracellular matrix assembly	3	7	0.001	ENSRNOP00000006517,ENSRNOP00000007004,ENSRNOP00000030301	Eln,Fbln5,Has2
GO:2000377	regulation of reactive oxygen species metabolic process	7	109	0.001	ENSRNOP00000007004,ENSRNOP00000012075,ENSRNOP00000012314,ENSRNOP00000013732,ENSRNOP00000014821,ENSRNOP00000025794,ENSRNOP00000061222	Ass1,Cyp1b1,Fbln5,Gch1,Il6,Sod2,Zc3h12a
GO:0032270	positive regulation of cellular protein metabolic process	17	649	0.0011	ENSRNOP00000000256,ENSRNOP00000003716,ENSRNOP00000009448,ENSRNOP00000009894,ENSRNOP00000012314,ENSRNOP00000013732,ENSRNOP00000014631,ENSRNOP00000018359,ENSRNOP00000021730,ENSRNOP00000022128,ENSRNOP00000022190,ENSRNOP00000022478,ENSRNOP00000024710,ENSRNOP00000035888,ENSRNOP00000061222,ENSRNOP00000065787,ENSRNOP00000066885	Bmp6,C3,Ccl2,Ccl20,Ccl7,Chi3l1,Cx3cl1,Cyp1b1,Ereg,Grem1,Hpx,Il6,Map3k8,Nek6,Nfkbia,Tnfrsf1b,Zc3h12a
GO:0048514	blood vessel morphogenesis	8	150	0.0011	ENSRNOP00000003716,ENSRNOP00000006517,ENSRNOP00000010031,ENSRNOP00000012314,ENSRNOP00000033874,ENSRNOP00000035888,ENSRNOP00000058883,ENSRNOP00000061222	Angptl4,Cyp1b1,Epas1,Ereg,Figf,Grem1,Has2,Zc3h12a
GO:0042060	wound healing	9	199	0.0012	ENSRNOP00000005612,ENSRNOP00000009817,ENSRNOP00000012700,ENSRNOP00000013732,ENSRNOP00000020316,ENSRNOP00000021730,ENSRNOP00000022128,ENSRNOP00000066885,ENSRNOP00000067662	C3,Ccl20,Cx3cl1,Eno3,Fgf7,Il6,Nos2,Pdpn,Serping1
GO:0031328	positive regulation of cellular biosynthetic process	18	728	0.0013	ENSRNOP00000002313,ENSRNOP00000003412,ENSRNOP00000003716,ENSRNOP00000006517,ENSRNOP00000009894,ENSRNOP00000010561,ENSRNOP00000012075,ENSRNOP00000012314,ENSRNOP00000013732,ENSRNOP00000018359,ENSRNOP00000021730,ENSRNOP00000022557,ENSRNOP00000025794,ENSRNOP00000033874,ENSRNOP00000035888,ENSRNOP00000061222,ENSRNOP00000064025,ENSRNOP00000067662	Ass1,Bmp6,Ccl20,Cebpd,Cyp1b1,Dgat2,Epas1,Ereg,Grem1,Has2,Il6,Litaf,Murc,Nfkbia,Nos2,Runx1,Sod2,Zc3h12a
GO:0035556	intracellular signal transduction	17	658	0.0013	ENSRNOP00000003940,ENSRNOP00000006203,ENSRNOP00000009894,ENSRNOP00000012655,ENSRNOP00000014631,ENSRNOP00000019377,ENSRNOP00000020316,ENSRNOP00000021730,ENSRNOP00000021846,ENSRNOP00000022190,ENSRNOP00000022478,ENSRNOP00000025794,ENSRNOP00000050087,ENSRNOP00000061222,ENSRNOP00000061870,ENSRNOP00000065787,ENSRNOP00000067662	Casq2,Ccl20,Chi3l1,Chn2,Cyp1b1,Fibin,Map3k8,Nek6,Nfkbia,Nos2,Pdpn,Plcl1,Socs3,Sod2,Tifa,Tnfrsf1b,Vcam1
GO:0050865	regulation of cell activation	9	200	0.0013	ENSRNOP00000002313,ENSRNOP00000004094,ENSRNOP00000009448,ENSRNOP00000012314,ENSRNOP00000013732,ENSRNOP00000018695,ENSRNOP00000019377,ENSRNOP00000019787,ENSRNOP00000020316	Bst1,Ccl2,Enpp3,Il6,Lbp,Pdpn,Runx1,Vcam1,Zc3h12a
GO:0070374	positive regulation of ERK1 and ERK2 cascade	7	115	0.0013	ENSRNOP00000000256,ENSRNOP00000009448,ENSRNOP00000013732,ENSRNOP00000021730,ENSRNOP00000022128,ENSRNOP00000065787,ENSRNOP00000066885	C3,Ccl2,Ccl20,Ccl7,Chi3l1,Cx3cl1,Il6
GO:1901654	response to ketone	10	249	0.0013	ENSRNOP00000003940,ENSRNOP00000006203,ENSRNOP00000009448,ENSRNOP00000012075,ENSRNOP00000013732,ENSRNOP00000030301,ENSRNOP00000042556,ENSRNOP00000061222,ENSRNOP00000066885,ENSRNOP00000067662	Abcb4,Ass1,C3,Ccl2,Cyp1b1,Eln,Fibin,Il6,Nos2,Socs3
GO:0031347	regulation of defense response	9	205	0.0015	ENSRNOP00000003716,ENSRNOP00000009817,ENSRNOP00000009894,ENSRNOP00000012314,ENSRNOP00000018695,ENSRNOP00000022478,ENSRNOP00000024710,ENSRNOP00000037327,ENSRNOP00000067662	Enpp3,Ereg,Hpx,Nfkbia,Nos2,Serping1,Tnfrsf1b,Tril,Zc3h12a
GO:0035690	cellular response to drug	10	254	0.0015	ENSRNOP00000000256,ENSRNOP00000003859,ENSRNOP00000009448,ENSRNOP00000012075,ENSRNOP00000012314,ENSRNOP00000013732,ENSRNOP00000018776,ENSRNOP00000025794,ENSRNOP00000030301,ENSRNOP00000061222	Ass1,Ccl2,Ccl7,Cyp1b1,Eln,Il6,Lcn2,Ppm1e,Sod2,Zc3h12a
GO:0071385	cellular response to glucocorticoid stimulus	6	81	0.0015	ENSRNOP00000009448,ENSRNOP00000012075,ENSRNOP00000013732,ENSRNOP00000020728,ENSRNOP00000030301,ENSRNOP00000061222	Ass1,Ccl2,Cyp1b1,Eln,Il6,Stc1
GO:1901222	regulation of NIK/NF-kappaB signaling	4	26	0.0017	ENSRNOP00000003412,ENSRNOP00000012314,ENSRNOP00000035888,ENSRNOP00000065787	Chi3l1,Grem1,Litaf,Zc3h12a
GO:0006875	cellular metal ion homeostasis	11	313	0.0018	ENSRNOP00000003778,ENSRNOP00000009448,ENSRNOP00000011432,ENSRNOP00000016083,ENSRNOP00000018359,ENSRNOP00000018776,ENSRNOP00000020728,ENSRNOP00000024710,ENSRNOP00000026531,ENSRNOP00000038520,ENSRNOP00000064990	Bdkrb2,Bmp6,Ccl2,Cp,Cxcl1,Cxcl3,Hpx,Lcn2,Slc11a2,Stc1,Steap4
GO:0009408	response to heat	6	85	0.0018	ENSRNOP00000003778,ENSRNOP00000003940,ENSRNOP00000009448,ENSRNOP00000013732,ENSRNOP00000019673,ENSRNOP00000049003	Ccl2,Cxcl1,Hp,Il1r1,Il6,Socs3
GO:0044092	negative regulation of molecular function	14	490	0.0018	ENSRNOP00000003859,ENSRNOP00000003940,ENSRNOP00000009817,ENSRNOP00000009894,ENSRNOP00000010031,ENSRNOP00000012314,ENSRNOP00000013732,ENSRNOP00000021846,ENSRNOP00000022046,ENSRNOP00000022478,ENSRNOP00000052774,ENSRNOP00000056600,ENSRNOP00000061222,ENSRNOP00000066885	Angptl4,C3,Casq2,Cyp1b1,Il6,Nfkbia,Ppm1e,Ppp1r14c,Serpinb1a,Serping1,Socs3,Tnfrsf1b,Wfdc18,Zc3h12a
GO:0050867	positive regulation of cell activation	7	123	0.0018	ENSRNOP00000002313,ENSRNOP00000004094,ENSRNOP00000009448,ENSRNOP00000013732,ENSRNOP00000019377,ENSRNOP00000019787,ENSRNOP00000020316	Bst1,Ccl2,Il6,Lbp,Pdpn,Runx1,Vcam1
GO:0051336	regulation of hydrolase activity	14	489	0.0018	ENSRNOP00000000256,ENSRNOP00000009448,ENSRNOP00000009817,ENSRNOP00000010031,ENSRNOP00000012655,ENSRNOP00000013732,ENSRNOP00000021730,ENSRNOP00000022046,ENSRNOP00000022128,ENSRNOP00000022478,ENSRNOP00000043263,ENSRNOP00000052774,ENSRNOP00000056600,ENSRNOP00000066885	Angptl4,C3,Ccl2,Ccl20,Ccl7,Chn2,Cx3cl1,Epha3,Il6,Ppp1r14c,Serpinb1a,Serping1,Tnfrsf1b,Wfdc18
GO:1903522	regulation of blood circulation	8	165	0.0018	ENSRNOP00000012314,ENSRNOP00000014821,ENSRNOP00000020272,ENSRNOP00000020728,ENSRNOP00000021846,ENSRNOP00000022128,ENSRNOP00000041873,ENSRNOP00000067662	Casq2,Cx3cl1,Cxadr,Gch1,Nos2,Slc1a1,Stc1,Zc3h12a
GO:0006826	iron ion transport	4	28	0.0021	ENSRNOP00000011432,ENSRNOP00000018776,ENSRNOP00000024710,ENSRNOP00000026531	Hpx,Lcn2,Slc11a2,Steap4
GO:0022409	positive regulation of cell-cell adhesion	6	87	0.0021	ENSRNOP00000002313,ENSRNOP00000006517,ENSRNOP00000009448,ENSRNOP00000013732,ENSRNOP00000019377,ENSRNOP00000020316	Ccl2,Has2,Il6,Pdpn,Runx1,Vcam1
GO:0031399	regulation of protein modification process	18	762	0.0021	ENSRNOP00000000256,ENSRNOP00000003716,ENSRNOP00000003859,ENSRNOP00000003940,ENSRNOP00000009448,ENSRNOP00000012314,ENSRNOP00000013732,ENSRNOP00000014631,ENSRNOP00000018359,ENSRNOP00000021730,ENSRNOP00000022046,ENSRNOP00000022128,ENSRNOP00000022190,ENSRNOP00000024710,ENSRNOP00000035888,ENSRNOP00000065787,ENSRNOP00000066885,ENSRNOP00000067662	Bmp6,C3,Ccl2,Ccl20,Ccl7,Chi3l1,Cx3cl1,Ereg,Grem1,Hpx,Il6,Map3k8,Nek6,Nos2,Ppm1e,Ppp1r14c,Socs3,Zc3h12a
GO:0044057	regulation of system process	12	378	0.0021	ENSRNOP00000002313,ENSRNOP00000012314,ENSRNOP00000013732,ENSRNOP00000014821,ENSRNOP00000018359,ENSRNOP00000020272,ENSRNOP00000020728,ENSRNOP00000021846,ENSRNOP00000022128,ENSRNOP00000022478,ENSRNOP00000041873,ENSRNOP00000067662	Bmp6,Casq2,Cx3cl1,Cxadr,Gch1,Il6,Nos2,Runx1,Slc1a1,Stc1,Tnfrsf1b,Zc3h12a
GO:0050801	ion homeostasis	13	437	0.0021	ENSRNOP00000003778,ENSRNOP00000009448,ENSRNOP00000011432,ENSRNOP00000016083,ENSRNOP00000018359,ENSRNOP00000018776,ENSRNOP00000020728,ENSRNOP00000022557,ENSRNOP00000024710,ENSRNOP00000025794,ENSRNOP00000026531,ENSRNOP00000038520,ENSRNOP00000064990	Bdkrb2,Bmp6,Ccl2,Cp,Cxcl1,Cxcl3,Dgat2,Hpx,Lcn2,Slc11a2,Sod2,Stc1,Steap4
GO:0048519	negative regulation of biological process	35	2096	0.0022	ENSRNOP00000002313,ENSRNOP00000003412,ENSRNOP00000003716,ENSRNOP00000003859,ENSRNOP00000003940,ENSRNOP00000009448,ENSRNOP00000009817,ENSRNOP00000009894,ENSRNOP00000010031,ENSRNOP00000012075,ENSRNOP00000012314,ENSRNOP00000013732,ENSRNOP00000016036,ENSRNOP00000018359,ENSRNOP00000018695,ENSRNOP00000020316,ENSRNOP00000020728,ENSRNOP00000021403,ENSRNOP00000021846,ENSRNOP00000022046,ENSRNOP00000022128,…	Acan,Angptl4,Ass1,Bdkrb2,Bmp6,C3,Casq2,Ccl2,Cebpd,Cx3cl1,Cxadr,Cyp1b1,Dgat2,Enpp3,Epas1,Ereg,Grem1,Il6,Lifr,Litaf,Nabp1,Nfkbia,Pdpn,Ppm1e,Ppp1r14c,RGD1305645,Runx1,Serpinb1a,Serping1,Socs3,Sod2,Stc1,Tnfrsf1b,Wfdc18,Zc3h12a
GO:0070848	response to growth factor	11	327	0.0023	ENSRNOP00000006517,ENSRNOP00000009448,ENSRNOP00000012700,ENSRNOP00000013732,ENSRNOP00000018359,ENSRNOP00000019377,ENSRNOP00000019673,ENSRNOP00000022478,ENSRNOP00000030301,ENSRNOP00000038437,ENSRNOP00000042691	Acan,Bmp6,Ccl2,Eln,Fgf7,Has2,Il1r1,Il6,Ltbp2,Tnfrsf1b,Vcam1
GO:0009967	positive regulation of signal transduction	16	638	0.0025	ENSRNOP00000000256,ENSRNOP00000003412,ENSRNOP00000003716,ENSRNOP00000003823,ENSRNOP00000009448,ENSRNOP00000012314,ENSRNOP00000013732,ENSRNOP00000018359,ENSRNOP00000021730,ENSRNOP00000022128,ENSRNOP00000022190,ENSRNOP00000024710,ENSRNOP00000035888,ENSRNOP00000061222,ENSRNOP00000065787,ENSRNOP00000066885	Bmp6,C3,Ccl2,Ccl20,Ccl7,Chi3l1,Cx3cl1,Cxcl6,Cyp1b1,Ereg,Grem1,Hpx,Il6,Litaf,Map3k8,Zc3h12a
GO:0000041	transition metal ion transport	5	58	0.0026	ENSRNOP00000011432,ENSRNOP00000016083,ENSRNOP00000018776,ENSRNOP00000024710,ENSRNOP00000026531	Cp,Hpx,Lcn2,Slc11a2,Steap4
GO:0002694	regulation of leukocyte activation	8	176	0.0026	ENSRNOP00000002313,ENSRNOP00000004094,ENSRNOP00000009448,ENSRNOP00000012314,ENSRNOP00000013732,ENSRNOP00000018695,ENSRNOP00000019377,ENSRNOP00000019787	Bst1,Ccl2,Enpp3,Il6,Lbp,Runx1,Vcam1,Zc3h12a
GO:0006825	copper ion transport	3	11	0.0026	ENSRNOP00000011432,ENSRNOP00000016083,ENSRNOP00000026531	Cp,Slc11a2,Steap4
GO:0019725	cellular homeostasis	14	512	0.0026	ENSRNOP00000003778,ENSRNOP00000009448,ENSRNOP00000011432,ENSRNOP00000013732,ENSRNOP00000016083,ENSRNOP00000018359,ENSRNOP00000018776,ENSRNOP00000019673,ENSRNOP00000020728,ENSRNOP00000022557,ENSRNOP00000024710,ENSRNOP00000026531,ENSRNOP00000038520,ENSRNOP00000064990	Bdkrb2,Bmp6,Ccl2,Cp,Cxcl1,Cxcl3,Dgat2,Hpx,Il1r1,Il6,Lcn2,Slc11a2,Stc1,Steap4
GO:0022603	regulation of anatomical structure morphogenesis	13	450	0.0026	ENSRNOP00000000256,ENSRNOP00000002313,ENSRNOP00000003716,ENSRNOP00000006517,ENSRNOP00000009448,ENSRNOP00000012314,ENSRNOP00000013732,ENSRNOP00000020316,ENSRNOP00000022478,ENSRNOP00000035888,ENSRNOP00000058883,ENSRNOP00000061222,ENSRNOP00000065787	Ccl2,Ccl7,Chi3l1,Cyp1b1,Ereg,Figf,Grem1,Has2,Il6,Pdpn,Runx1,Tnfrsf1b,Zc3h12a
GO:0035239	tube morphogenesis	9	226	0.0026	ENSRNOP00000003716,ENSRNOP00000006517,ENSRNOP00000010031,ENSRNOP00000012314,ENSRNOP00000020316,ENSRNOP00000033874,ENSRNOP00000035888,ENSRNOP00000058883,ENSRNOP00000061222	Angptl4,Cyp1b1,Epas1,Ereg,Figf,Grem1,Has2,Pdpn,Zc3h12a
GO:0055082	cellular chemical homeostasis	13	450	0.0026	ENSRNOP00000003778,ENSRNOP00000009448,ENSRNOP00000011432,ENSRNOP00000016083,ENSRNOP00000018359,ENSRNOP00000018776,ENSRNOP00000019673,ENSRNOP00000020728,ENSRNOP00000022557,ENSRNOP00000024710,ENSRNOP00000026531,ENSRNOP00000038520,ENSRNOP00000064990	Bdkrb2,Bmp6,Ccl2,Cp,Cxcl1,Cxcl3,Dgat2,Hpx,Il1r1,Lcn2,Slc11a2,Stc1,Steap4
GO:0009612	response to mechanical stimulus	8	180	0.0029	ENSRNOP00000008026,ENSRNOP00000009448,ENSRNOP00000009894,ENSRNOP00000013732,ENSRNOP00000018359,ENSRNOP00000042691,ENSRNOP00000065787,ENSRNOP00000067662	Acan,Bmp6,Ccl2,Chi3l1,Il6,Nfkbia,Nos2,Scn1a
GO:0033273	response to vitamin	7	135	0.0029	ENSRNOP00000009448,ENSRNOP00000018622,ENSRNOP00000020728,ENSRNOP00000025794,ENSRNOP00000030301,ENSRNOP00000049003,ENSRNOP00000067662	Ccl2,Eln,Hp,Nos2,Rbp1,Sod2,Stc1
GO:0010604	positive regulation of macromolecule metabolic process	24	1235	0.003	ENSRNOP00000000256,ENSRNOP00000002313,ENSRNOP00000003412,ENSRNOP00000003716,ENSRNOP00000006517,ENSRNOP00000009448,ENSRNOP00000009894,ENSRNOP00000010561,ENSRNOP00000012314,ENSRNOP00000013732,ENSRNOP00000014631,ENSRNOP00000018359,ENSRNOP00000018776,ENSRNOP00000021730,ENSRNOP00000022128,ENSRNOP00000022190,ENSRNOP00000022478,ENSRNOP00000024710,ENSRNOP00000033874,ENSRNOP00000035888,ENSRNOP00000061222,…	Bmp6,C3,Ccl2,Ccl20,Ccl7,Cebpd,Chi3l1,Cx3cl1,Cyp1b1,Epas1,Ereg,Grem1,Has2,Hpx,Il6,Lcn2,Litaf,Map3k8,Murc,Nek6,Nfkbia,Runx1,Tnfrsf1b,Zc3h12a
GO:0031099	regeneration	8	182	0.003	ENSRNOP00000000697,ENSRNOP00000003823,ENSRNOP00000003940,ENSRNOP00000005612,ENSRNOP00000009448,ENSRNOP00000009894,ENSRNOP00000016036,ENSRNOP00000049003	Ccl2,Chst3,Cxcl6,Eno3,Hp,Lifr,Nfkbia,Socs3
GO:0032370	positive regulation of lipid transport	4	32	0.003	ENSRNOP00000002313,ENSRNOP00000009894,ENSRNOP00000018359,ENSRNOP00000042556	Abcb4,Bmp6,Nfkbia,Runx1
GO:0002548	monocyte chemotaxis	3	12	0.0031	ENSRNOP00000000256,ENSRNOP00000021730,ENSRNOP00000022128	Ccl20,Ccl7,Cx3cl1
GO:0006024	glycosaminoglycan biosynthetic process	3	12	0.0031	ENSRNOP00000000697,ENSRNOP00000003691,ENSRNOP00000006517	Chst3,Has2,Ugdh
GO:0045123	cellular extravasation	3	12	0.0031	ENSRNOP00000009448,ENSRNOP00000019377,ENSRNOP00000022128	Ccl2,Cx3cl1,Vcam1
GO:0008285	negative regulation of cell population proliferation	10	288	0.0033	ENSRNOP00000003716,ENSRNOP00000013732,ENSRNOP00000018695,ENSRNOP00000020316,ENSRNOP00000025794,ENSRNOP00000030526,ENSRNOP00000035888,ENSRNOP00000041873,ENSRNOP00000061222,ENSRNOP00000064990	Bdkrb2,Cxadr,Cyp1b1,Enpp3,Ereg,Grem1,Il6,Pdpn,RGD1305645,Sod2
GO:0051179	localization	36	2237	0.0033	ENSRNOP00000000256,ENSRNOP00000003778,ENSRNOP00000003823,ENSRNOP00000004320,ENSRNOP00000005881,ENSRNOP00000006517,ENSRNOP00000007004,ENSRNOP00000008026,ENSRNOP00000009448,ENSRNOP00000009894,ENSRNOP00000011432,ENSRNOP00000013116,ENSRNOP00000013732,ENSRNOP00000016083,ENSRNOP00000018695,ENSRNOP00000018776,ENSRNOP00000019377,ENSRNOP00000019787,ENSRNOP00000020272,ENSRNOP00000020316,ENSRNOP00000021730,…	Abcb4,Ccl2,Ccl20,Ccl7,Chi3l1,Cp,Cx3cl1,Cxadr,Cxcl1,Cxcl3,Cxcl6,Cyp1b1,Cyp7b1,Dgat2,Enpp3,Epha3,Fbln5,Grem1,Has2,Hpx,Il6,Lbp,Lcn2,Lgals3bp,Micall2,Nfkbia,Nos2,Pdpn,Scn1a,Slc11a2,Slc16a1,Slc16a2,Slc1a1,Steap4,Ston2,Vcam1
GO:0009266	response to temperature stimulus	7	140	0.0034	ENSRNOP00000003778,ENSRNOP00000003940,ENSRNOP00000009448,ENSRNOP00000013732,ENSRNOP00000019673,ENSRNOP00000025794,ENSRNOP00000049003	Ccl2,Cxcl1,Hp,Il1r1,Il6,Socs3,Sod2
GO:2000379	positive regulation of reactive oxygen species metabolic process	5	63	0.0034	ENSRNOP00000012075,ENSRNOP00000012314,ENSRNOP00000013732,ENSRNOP00000025794,ENSRNOP00000061222	Ass1,Cyp1b1,Il6,Sod2,Zc3h12a
GO:0043370	regulation of CD4-positive, alpha-beta T cell differentiation	3	13	0.0036	ENSRNOP00000002313,ENSRNOP00000012314,ENSRNOP00000013732	Il6,Runx1,Zc3h12a
GO:0050679	positive regulation of epithelial cell proliferation	6	100	0.0036	ENSRNOP00000006517,ENSRNOP00000009448,ENSRNOP00000012700,ENSRNOP00000013732,ENSRNOP00000018359,ENSRNOP00000058883	Bmp6,Ccl2,Fgf7,Figf,Has2,Il6
GO:1903053	regulation of extracellular matrix organization	3	13	0.0036	ENSRNOP00000006517,ENSRNOP00000020316,ENSRNOP00000022478	Has2,Pdpn,Tnfrsf1b
GO:1903409	reactive oxygen species biosynthetic process	3	13	0.0036	ENSRNOP00000025794,ENSRNOP00000061222,ENSRNOP00000067662	Cyp1b1,Nos2,Sod2
GO:0043410	positive regulation of MAPK cascade	9	240	0.0037	ENSRNOP00000000256,ENSRNOP00000009448,ENSRNOP00000012314,ENSRNOP00000013732,ENSRNOP00000021730,ENSRNOP00000022128,ENSRNOP00000022190,ENSRNOP00000065787,ENSRNOP00000066885	C3,Ccl2,Ccl20,Ccl7,Chi3l1,Cx3cl1,Il6,Map3k8,Zc3h12a
GO:0071363	cellular response to growth factor stimulus	10	295	0.0038	ENSRNOP00000006517,ENSRNOP00000009448,ENSRNOP00000012700,ENSRNOP00000013732,ENSRNOP00000018359,ENSRNOP00000019377,ENSRNOP00000022478,ENSRNOP00000030301,ENSRNOP00000038437,ENSRNOP00000042691	Acan,Bmp6,Ccl2,Eln,Fgf7,Has2,Il6,Ltbp2,Tnfrsf1b,Vcam1
GO:0032355	response to estradiol	8	193	0.0041	ENSRNOP00000003778,ENSRNOP00000003940,ENSRNOP00000009448,ENSRNOP00000012075,ENSRNOP00000013732,ENSRNOP00000061222,ENSRNOP00000066885,ENSRNOP00000067662	Ass1,C3,Ccl2,Cxcl1,Cyp1b1,Il6,Nos2,Socs3
GO:0046427	positive regulation of receptor signaling pathway via JAK-STAT	4	36	0.0041	ENSRNOP00000003823,ENSRNOP00000013732,ENSRNOP00000024710,ENSRNOP00000061222	Cxcl6,Cyp1b1,Hpx,Il6
GO:0080134	regulation of response to stress	13	478	0.0041	ENSRNOP00000003716,ENSRNOP00000007004,ENSRNOP00000009448,ENSRNOP00000009817,ENSRNOP00000009894,ENSRNOP00000012314,ENSRNOP00000014821,ENSRNOP00000018695,ENSRNOP00000020316,ENSRNOP00000022478,ENSRNOP00000024710,ENSRNOP00000037327,ENSRNOP00000067662	Ccl2,Enpp3,Ereg,Fbln5,Gch1,Hpx,Nfkbia,Nos2,Pdpn,Serping1,Tnfrsf1b,Tril,Zc3h12a
GO:2000026	regulation of multicellular organismal development	19	889	0.0041	ENSRNOP00000002313,ENSRNOP00000003716,ENSRNOP00000003823,ENSRNOP00000009448,ENSRNOP00000009894,ENSRNOP00000012314,ENSRNOP00000013732,ENSRNOP00000018359,ENSRNOP00000018622,ENSRNOP00000019673,ENSRNOP00000020316,ENSRNOP00000022128,ENSRNOP00000033874,ENSRNOP00000035888,ENSRNOP00000041873,ENSRNOP00000043263,ENSRNOP00000058883,ENSRNOP00000061222,ENSRNOP00000065787	Bmp6,Ccl2,Chi3l1,Cx3cl1,Cxadr,Cxcl6,Cyp1b1,Epas1,Epha3,Ereg,Figf,Grem1,Il1r1,Il6,Nfkbia,Pdpn,Rbp1,Runx1,Zc3h12a
GO:0033591	response to L-ascorbic acid	3	14	0.0042	ENSRNOP00000025794,ENSRNOP00000030301,ENSRNOP00000049003	Eln,Hp,Sod2
GO:0051346	negative regulation of hydrolase activity	8	194	0.0042	ENSRNOP00000009817,ENSRNOP00000010031,ENSRNOP00000013732,ENSRNOP00000022046,ENSRNOP00000022478,ENSRNOP00000052774,ENSRNOP00000056600,ENSRNOP00000066885	Angptl4,C3,Il6,Ppp1r14c,Serpinb1a,Serping1,Tnfrsf1b,Wfdc18
GO:0019222	regulation of metabolic process	37	2365	0.0043	ENSRNOP00000000256,ENSRNOP00000002313,ENSRNOP00000003412,ENSRNOP00000003716,ENSRNOP00000003859,ENSRNOP00000003940,ENSRNOP00000006517,ENSRNOP00000007004,ENSRNOP00000009448,ENSRNOP00000009817,ENSRNOP00000009894,ENSRNOP00000010031,ENSRNOP00000010561,ENSRNOP00000012075,ENSRNOP00000012314,ENSRNOP00000013732,ENSRNOP00000014631,ENSRNOP00000014821,ENSRNOP00000018359,ENSRNOP00000018776,ENSRNOP00000021730,…	Angptl4,Ass1,Bmp6,C3,Ccl2,Ccl20,Ccl7,Cebpd,Chi3l1,Cx3cl1,Cyp1b1,Dgat2,Epas1,Ereg,Fbln5,Gch1,Grem1,Has2,Hpx,Il6,Lcn2,Litaf,Map3k8,Murc,Nek6,Nfkbia,Nos2,Ppm1e,Ppp1r14c,Runx1,Serpinb1a,Serping1,Socs3,Sod2,Tnfrsf1b,Wfdc18,Zc3h12a
GO:0045785	positive regulation of cell adhesion	7	151	0.0049	ENSRNOP00000002313,ENSRNOP00000006517,ENSRNOP00000009448,ENSRNOP00000013732,ENSRNOP00000019377,ENSRNOP00000020316,ENSRNOP00000022128	Ccl2,Cx3cl1,Has2,Il6,Pdpn,Runx1,Vcam1
GO:0071236	cellular response to antibiotic	6	108	0.0049	ENSRNOP00000000256,ENSRNOP00000012314,ENSRNOP00000013732,ENSRNOP00000018776,ENSRNOP00000025794,ENSRNOP00000061222	Ccl7,Cyp1b1,Il6,Lcn2,Sod2,Zc3h12a
GO:0071675	regulation of mononuclear cell migration	3	15	0.0049	ENSRNOP00000009448,ENSRNOP00000022128,ENSRNOP00000035888	Ccl2,Cx3cl1,Grem1
GO:0090023	positive regulation of neutrophil chemotaxis	3	15	0.0049	ENSRNOP00000003778,ENSRNOP00000003823,ENSRNOP00000038520	Cxcl1,Cxcl3,Cxcl6
GO:0002699	positive regulation of immune effector process	5	71	0.0052	ENSRNOP00000009448,ENSRNOP00000013732,ENSRNOP00000018695,ENSRNOP00000019673,ENSRNOP00000024710	Ccl2,Enpp3,Hpx,Il1r1,Il6
GO:0009410	response to xenobiotic stimulus	9	254	0.0052	ENSRNOP00000003778,ENSRNOP00000006203,ENSRNOP00000009448,ENSRNOP00000012075,ENSRNOP00000013732,ENSRNOP00000030301,ENSRNOP00000042556,ENSRNOP00000061222,ENSRNOP00000067662	Abcb4,Ass1,Ccl2,Cxcl1,Cyp1b1,Eln,Fibin,Il6,Nos2
GO:0031323	regulation of cellular metabolic process	35	2217	0.0052	ENSRNOP00000000256,ENSRNOP00000002313,ENSRNOP00000003412,ENSRNOP00000003716,ENSRNOP00000003859,ENSRNOP00000003940,ENSRNOP00000006517,ENSRNOP00000007004,ENSRNOP00000009448,ENSRNOP00000009817,ENSRNOP00000009894,ENSRNOP00000010561,ENSRNOP00000012075,ENSRNOP00000012314,ENSRNOP00000013732,ENSRNOP00000014631,ENSRNOP00000014821,ENSRNOP00000018359,ENSRNOP00000021730,ENSRNOP00000022046,ENSRNOP00000022128,…	Ass1,Bmp6,C3,Ccl2,Ccl20,Ccl7,Cebpd,Chi3l1,Cx3cl1,Cyp1b1,Dgat2,Epas1,Ereg,Fbln5,Gch1,Grem1,Has2,Hpx,Il6,Litaf,Map3k8,Murc,Nek6,Nfkbia,Nos2,Ppm1e,Ppp1r14c,Runx1,Serpinb1a,Serping1,Socs3,Sod2,Tnfrsf1b,Wfdc18,Zc3h12a
GO:0046425	regulation of receptor signaling pathway via JAK-STAT	5	71	0.0052	ENSRNOP00000003823,ENSRNOP00000003940,ENSRNOP00000013732,ENSRNOP00000024710,ENSRNOP00000061222	Cxcl6,Cyp1b1,Hpx,Il6,Socs3
GO:0002520	immune system development	8	204	0.0054	ENSRNOP00000002313,ENSRNOP00000005881,ENSRNOP00000013732,ENSRNOP00000020316,ENSRNOP00000025221,ENSRNOP00000025794,ENSRNOP00000064025,ENSRNOP00000066885	C3,Cebpd,Csf1,Il6,Pdpn,Runx1,Sod2,Ston2
GO:0007167	enzyme linked receptor protein signaling pathway	9	257	0.0054	ENSRNOP00000003716,ENSRNOP00000009448,ENSRNOP00000012700,ENSRNOP00000016036,ENSRNOP00000018359,ENSRNOP00000035888,ENSRNOP00000038437,ENSRNOP00000043263,ENSRNOP00000058883	Bmp6,Ccl2,Epha3,Ereg,Fgf7,Figf,Grem1,Lifr,Ltbp2
GO:0010647	positive regulation of cell communication	17	770	0.0054	ENSRNOP00000000256,ENSRNOP00000002313,ENSRNOP00000003412,ENSRNOP00000003716,ENSRNOP00000003823,ENSRNOP00000009448,ENSRNOP00000012314,ENSRNOP00000013732,ENSRNOP00000018359,ENSRNOP00000021730,ENSRNOP00000022128,ENSRNOP00000022190,ENSRNOP00000024710,ENSRNOP00000035888,ENSRNOP00000061222,ENSRNOP00000065787,ENSRNOP00000066885	Bmp6,C3,Ccl2,Ccl20,Ccl7,Chi3l1,Cx3cl1,Cxcl6,Cyp1b1,Ereg,Grem1,Hpx,Il6,Litaf,Map3k8,Runx1,Zc3h12a
GO:0023056	positive regulation of signaling	17	771	0.0054	ENSRNOP00000000256,ENSRNOP00000002313,ENSRNOP00000003412,ENSRNOP00000003716,ENSRNOP00000003823,ENSRNOP00000009448,ENSRNOP00000012314,ENSRNOP00000013732,ENSRNOP00000018359,ENSRNOP00000021730,ENSRNOP00000022128,ENSRNOP00000022190,ENSRNOP00000024710,ENSRNOP00000035888,ENSRNOP00000061222,ENSRNOP00000065787,ENSRNOP00000066885	Bmp6,C3,Ccl2,Ccl20,Ccl7,Chi3l1,Cx3cl1,Cxcl6,Cyp1b1,Ereg,Grem1,Hpx,Il6,Litaf,Map3k8,Runx1,Zc3h12a
GO:1903039	positive regulation of leukocyte cell-cell adhesion	5	72	0.0054	ENSRNOP00000002313,ENSRNOP00000006517,ENSRNOP00000009448,ENSRNOP00000013732,ENSRNOP00000019377	Ccl2,Has2,Il6,Runx1,Vcam1
GO:0002696	positive regulation of leukocyte activation	6	114	0.0062	ENSRNOP00000002313,ENSRNOP00000004094,ENSRNOP00000009448,ENSRNOP00000013732,ENSRNOP00000019377,ENSRNOP00000019787	Bst1,Ccl2,Il6,Lbp,Runx1,Vcam1
GO:0014074	response to purine-containing compound	7	160	0.0063	ENSRNOP00000009448,ENSRNOP00000012075,ENSRNOP00000013116,ENSRNOP00000013732,ENSRNOP00000016330,ENSRNOP00000020728,ENSRNOP00000061222	Ass1,C1s,Ccl2,Cyp1b1,Cyp7b1,Il6,Stc1
GO:0050829	defense response to Gram-negative bacterium	3	17	0.0063	ENSRNOP00000007747,ENSRNOP00000019787,ENSRNOP00000067662	Lbp,Lyz2,Nos2
GO:0045428	regulation of nitric oxide biosynthetic process	4	42	0.0064	ENSRNOP00000012075,ENSRNOP00000012314,ENSRNOP00000013732,ENSRNOP00000025794	Ass1,Il6,Sod2,Zc3h12a
GO:0048251	elastic fiber assembly	2	3	0.0069	ENSRNOP00000007004,ENSRNOP00000030301	Eln,Fbln5
GO:0071400	cellular response to oleic acid	2	3	0.0069	ENSRNOP00000012075,ENSRNOP00000022557	Ass1,Dgat2
GO:0071407	cellular response to organic cyclic compound	11	385	0.0069	ENSRNOP00000009448,ENSRNOP00000009894,ENSRNOP00000012075,ENSRNOP00000012314,ENSRNOP00000013732,ENSRNOP00000020728,ENSRNOP00000027234,ENSRNOP00000030301,ENSRNOP00000042556,ENSRNOP00000061222,ENSRNOP00000067662	Abcb4,Ass1,Ccl2,Cyp1b1,Eln,Il6,Nfkbia,Nos2,Slc16a1,Stc1,Zc3h12a
GO:0072606	interleukin-8 secretion	2	3	0.0069	ENSRNOP00000065787,ENSRNOP00000067662	Chi3l1,Nos2
GO:0010883	regulation of lipid storage	3	18	0.0071	ENSRNOP00000009894,ENSRNOP00000012314,ENSRNOP00000066885	C3,Nfkbia,Zc3h12a
GO:0051171	regulation of nitrogen compound metabolic process	33	2091	0.0071	ENSRNOP00000000256,ENSRNOP00000002313,ENSRNOP00000003412,ENSRNOP00000003716,ENSRNOP00000003859,ENSRNOP00000003940,ENSRNOP00000006517,ENSRNOP00000009448,ENSRNOP00000009817,ENSRNOP00000009894,ENSRNOP00000010561,ENSRNOP00000012075,ENSRNOP00000012314,ENSRNOP00000013732,ENSRNOP00000014631,ENSRNOP00000018359,ENSRNOP00000021730,ENSRNOP00000022046,ENSRNOP00000022128,ENSRNOP00000022190,ENSRNOP00000022478,…	Ass1,Bmp6,C3,Ccl2,Ccl20,Ccl7,Cebpd,Chi3l1,Cx3cl1,Cyp1b1,Dgat2,Epas1,Ereg,Grem1,Has2,Hpx,Il6,Litaf,Map3k8,Murc,Nek6,Nfkbia,Nos2,Ppm1e,Ppp1r14c,Runx1,Serpinb1a,Serping1,Socs3,Sod2,Tnfrsf1b,Wfdc18,Zc3h12a
GO:0002822	regulation of adaptive immune response based on somatic recombination of immune receptors built from immunoglobulin superfamily domains	4	44	0.0073	ENSRNOP00000012314,ENSRNOP00000013732,ENSRNOP00000019673,ENSRNOP00000024710	Hpx,Il1r1,Il6,Zc3h12a
GO:0031100	animal organ regeneration	6	119	0.0073	ENSRNOP00000003823,ENSRNOP00000003940,ENSRNOP00000009448,ENSRNOP00000009894,ENSRNOP00000016036,ENSRNOP00000049003	Ccl2,Cxcl6,Hp,Lifr,Nfkbia,Socs3
GO:0045088	regulation of innate immune response	5	78	0.0073	ENSRNOP00000003716,ENSRNOP00000009817,ENSRNOP00000009894,ENSRNOP00000024710,ENSRNOP00000037327	Ereg,Hpx,Nfkbia,Serping1,Tril
GO:0046394	carboxylic acid biosynthetic process	7	165	0.0073	ENSRNOP00000003691,ENSRNOP00000005612,ENSRNOP00000006517,ENSRNOP00000012075,ENSRNOP00000013116,ENSRNOP00000014821,ENSRNOP00000018622	Ass1,Cyp7b1,Eno3,Gch1,Has2,Rbp1,Ugdh
GO:0061448	connective tissue development	5	78	0.0073	ENSRNOP00000002313,ENSRNOP00000018359,ENSRNOP00000020728,ENSRNOP00000022557,ENSRNOP00000042691	Acan,Bmp6,Dgat2,Runx1,Stc1
GO:0045595	regulation of cell differentiation	17	799	0.0074	ENSRNOP00000002313,ENSRNOP00000003716,ENSRNOP00000003823,ENSRNOP00000006517,ENSRNOP00000009894,ENSRNOP00000012314,ENSRNOP00000013732,ENSRNOP00000018359,ENSRNOP00000018622,ENSRNOP00000018695,ENSRNOP00000019673,ENSRNOP00000020316,ENSRNOP00000022128,ENSRNOP00000025794,ENSRNOP00000035888,ENSRNOP00000043263,ENSRNOP00000064025	Bmp6,Cebpd,Cx3cl1,Cxcl6,Enpp3,Epha3,Ereg,Grem1,Has2,Il1r1,Il6,Nfkbia,Pdpn,Rbp1,Runx1,Sod2,Zc3h12a
GO:0043408	regulation of MAPK cascade	10	331	0.0076	ENSRNOP00000000256,ENSRNOP00000009448,ENSRNOP00000012314,ENSRNOP00000013732,ENSRNOP00000018359,ENSRNOP00000021730,ENSRNOP00000022128,ENSRNOP00000022190,ENSRNOP00000065787,ENSRNOP00000066885	Bmp6,C3,Ccl2,Ccl20,Ccl7,Chi3l1,Cx3cl1,Il6,Map3k8,Zc3h12a
GO:0050727	regulation of inflammatory response	6	121	0.0077	ENSRNOP00000009817,ENSRNOP00000009894,ENSRNOP00000012314,ENSRNOP00000018695,ENSRNOP00000022478,ENSRNOP00000067662	Enpp3,Nfkbia,Nos2,Serping1,Tnfrsf1b,Zc3h12a
GO:0010466	negative regulation of peptidase activity	6	122	0.008	ENSRNOP00000009817,ENSRNOP00000013732,ENSRNOP00000022478,ENSRNOP00000052774,ENSRNOP00000056600,ENSRNOP00000066885	C3,Il6,Serpinb1a,Serping1,Tnfrsf1b,Wfdc18
GO:0009653	anatomical structure morphogenesis	16	734	0.0081	ENSRNOP00000003716,ENSRNOP00000006517,ENSRNOP00000010031,ENSRNOP00000012314,ENSRNOP00000012655,ENSRNOP00000013732,ENSRNOP00000016036,ENSRNOP00000018359,ENSRNOP00000020316,ENSRNOP00000020728,ENSRNOP00000025221,ENSRNOP00000031199,ENSRNOP00000033874,ENSRNOP00000035888,ENSRNOP00000058883,ENSRNOP00000061222	Angptl4,Bmp6,Chn2,Csf1,Cyp1b1,Epas1,Ereg,Figf,Grem1,Has2,Il6,Lifr,Micall2,Pdpn,Stc1,Zc3h12a
GO:0001101	response to acid chemical	10	335	0.0082	ENSRNOP00000009448,ENSRNOP00000012075,ENSRNOP00000012314,ENSRNOP00000013732,ENSRNOP00000018359,ENSRNOP00000022557,ENSRNOP00000025794,ENSRNOP00000030301,ENSRNOP00000042556,ENSRNOP00000049003	Abcb4,Ass1,Bmp6,Ccl2,Dgat2,Eln,Hp,Il6,Sod2,Zc3h12a
GO:0002700	regulation of production of molecular mediator of immune response	4	46	0.0082	ENSRNOP00000013732,ENSRNOP00000019673,ENSRNOP00000024710,ENSRNOP00000037327	Hpx,Il1r1,Il6,Tril
GO:0045089	positive regulation of innate immune response	4	46	0.0082	ENSRNOP00000003716,ENSRNOP00000009894,ENSRNOP00000024710,ENSRNOP00000037327	Ereg,Hpx,Nfkbia,Tril
GO:0010557	positive regulation of macromolecule biosynthetic process	15	666	0.0083	ENSRNOP00000002313,ENSRNOP00000003412,ENSRNOP00000003716,ENSRNOP00000006517,ENSRNOP00000009448,ENSRNOP00000009894,ENSRNOP00000010561,ENSRNOP00000012314,ENSRNOP00000013732,ENSRNOP00000018359,ENSRNOP00000021730,ENSRNOP00000033874,ENSRNOP00000035888,ENSRNOP00000061222,ENSRNOP00000064025	Bmp6,Ccl2,Ccl20,Cebpd,Cyp1b1,Epas1,Ereg,Grem1,Has2,Il6,Litaf,Murc,Nfkbia,Runx1,Zc3h12a
GO:0030728	ovulation	3	20	0.0087	ENSRNOP00000002313,ENSRNOP00000003716,ENSRNOP00000019673	Ereg,Il1r1,Runx1
GO:0042572	retinol metabolic process	3	20	0.0087	ENSRNOP00000018622,ENSRNOP00000022557,ENSRNOP00000061222	Cyp1b1,Dgat2,Rbp1
GO:0001525	angiogenesis	6	125	0.0088	ENSRNOP00000003716,ENSRNOP00000010031,ENSRNOP00000012314,ENSRNOP00000033874,ENSRNOP00000035888,ENSRNOP00000058883	Angptl4,Epas1,Ereg,Figf,Grem1,Zc3h12a
GO:0045776	negative regulation of blood pressure	4	48	0.0093	ENSRNOP00000014821,ENSRNOP00000025794,ENSRNOP00000064990,ENSRNOP00000067662	Bdkrb2,Gch1,Nos2,Sod2
GO:0015677	copper ion import	2	4	0.0094	ENSRNOP00000011432,ENSRNOP00000026531	Slc11a2,Steap4
GO:0015679	plasma membrane copper ion transport	2	4	0.0094	ENSRNOP00000016083,ENSRNOP00000026531	Cp,Slc11a2
GO:0030852	regulation of granulocyte differentiation	2	4	0.0094	ENSRNOP00000002313,ENSRNOP00000018622	Rbp1,Runx1
GO:0034599	cellular response to oxidative stress	6	127	0.0094	ENSRNOP00000010579,ENSRNOP00000012314,ENSRNOP00000013732,ENSRNOP00000018776,ENSRNOP00000025794,ENSRNOP00000061222	Cyp1b1,Il6,Lcn2,Mgst1,Sod2,Zc3h12a
GO:0048609	multicellular organismal reproductive process	11	406	0.0094	ENSRNOP00000002313,ENSRNOP00000003716,ENSRNOP00000006517,ENSRNOP00000009448,ENSRNOP00000012655,ENSRNOP00000019673,ENSRNOP00000020728,ENSRNOP00000028935,ENSRNOP00000041873,ENSRNOP00000049003,ENSRNOP00000061222	Ccl2,Chn2,Cxadr,Cyp1b1,Ereg,Has2,Hp,Il1r1,Runx1,Stc1,Tdrp
GO:0071549	cellular response to dexamethasone stimulus	4	49	0.0098	ENSRNOP00000009448,ENSRNOP00000012075,ENSRNOP00000013732,ENSRNOP00000030301	Ass1,Ccl2,Eln,Il6
GO:0071398	cellular response to fatty acid	4	50	0.0104	ENSRNOP00000009448,ENSRNOP00000012075,ENSRNOP00000012314,ENSRNOP00000022557	Ass1,Ccl2,Dgat2,Zc3h12a
GO:0001505	regulation of neurotransmitter levels	8	233	0.0106	ENSRNOP00000012075,ENSRNOP00000012314,ENSRNOP00000013732,ENSRNOP00000020272,ENSRNOP00000021407,ENSRNOP00000025794,ENSRNOP00000061222,ENSRNOP00000067662	Ass1,Chdh,Cyp1b1,Il6,Nos2,Slc1a1,Sod2,Zc3h12a
GO:0043086	negative regulation of catalytic activity	10	353	0.0112	ENSRNOP00000003859,ENSRNOP00000003940,ENSRNOP00000009817,ENSRNOP00000010031,ENSRNOP00000013732,ENSRNOP00000022046,ENSRNOP00000022478,ENSRNOP00000052774,ENSRNOP00000056600,ENSRNOP00000066885	Angptl4,C3,Il6,Ppm1e,Ppp1r14c,Serpinb1a,Serping1,Socs3,Tnfrsf1b,Wfdc18
GO:0080090	regulation of primary metabolic process	33	2165	0.0113	ENSRNOP00000000256,ENSRNOP00000002313,ENSRNOP00000003412,ENSRNOP00000003716,ENSRNOP00000003859,ENSRNOP00000003940,ENSRNOP00000006517,ENSRNOP00000009448,ENSRNOP00000009817,ENSRNOP00000009894,ENSRNOP00000010031,ENSRNOP00000010561,ENSRNOP00000012314,ENSRNOP00000013732,ENSRNOP00000014631,ENSRNOP00000018359,ENSRNOP00000021730,ENSRNOP00000022046,ENSRNOP00000022128,ENSRNOP00000022190,ENSRNOP00000022478,…	Angptl4,Bmp6,C3,Ccl2,Ccl20,Ccl7,Cebpd,Chi3l1,Cx3cl1,Cyp1b1,Dgat2,Epas1,Ereg,Grem1,Has2,Hpx,Il6,Litaf,Map3k8,Murc,Nek6,Nfkbia,Nos2,Ppm1e,Ppp1r14c,Runx1,Serpinb1a,Serping1,Socs3,Sod2,Tnfrsf1b,Wfdc18,Zc3h12a
GO:0051128	regulation of cellular component organization	20	1073	0.0117	ENSRNOP00000000256,ENSRNOP00000003716,ENSRNOP00000003823,ENSRNOP00000003859,ENSRNOP00000003940,ENSRNOP00000005881,ENSRNOP00000006517,ENSRNOP00000007004,ENSRNOP00000009448,ENSRNOP00000013732,ENSRNOP00000014631,ENSRNOP00000018776,ENSRNOP00000019787,ENSRNOP00000020316,ENSRNOP00000022128,ENSRNOP00000022478,ENSRNOP00000024775,ENSRNOP00000035888,ENSRNOP00000042556,ENSRNOP00000043263	Abcb4,Ccl2,Ccl7,Cx3cl1,Cxcl6,Epha3,Ereg,Fbln5,Gda,Grem1,Has2,Il6,Lbp,Lcn2,Nek6,Pdpn,Ppm1e,Socs3,Ston2,Tnfrsf1b
GO:0051251	positive regulation of lymphocyte activation	5	90	0.0119	ENSRNOP00000002313,ENSRNOP00000004094,ENSRNOP00000009448,ENSRNOP00000013732,ENSRNOP00000019377	Bst1,Ccl2,Il6,Runx1,Vcam1
GO:0060255	regulation of macromolecule metabolic process	33	2174	0.012	ENSRNOP00000000256,ENSRNOP00000002313,ENSRNOP00000003412,ENSRNOP00000003716,ENSRNOP00000003859,ENSRNOP00000003940,ENSRNOP00000006517,ENSRNOP00000009448,ENSRNOP00000009817,ENSRNOP00000009894,ENSRNOP00000010561,ENSRNOP00000012314,ENSRNOP00000013732,ENSRNOP00000014631,ENSRNOP00000018359,ENSRNOP00000018776,ENSRNOP00000021730,ENSRNOP00000022046,ENSRNOP00000022128,ENSRNOP00000022190,ENSRNOP00000022478,…	Bmp6,C3,Ccl2,Ccl20,Ccl7,Cebpd,Chi3l1,Cx3cl1,Cyp1b1,Dgat2,Epas1,Ereg,Grem1,Has2,Hpx,Il6,Lcn2,Litaf,Map3k8,Murc,Nek6,Nfkbia,Nos2,Ppm1e,Ppp1r14c,Runx1,Serpinb1a,Serping1,Socs3,Sod2,Tnfrsf1b,Wfdc18,Zc3h12a
GO:0010759	positive regulation of macrophage chemotaxis	2	5	0.0124	ENSRNOP00000009448,ENSRNOP00000022128	Ccl2,Cx3cl1
GO:0034142	toll-like receptor 4 signaling pathway	2	5	0.0124	ENSRNOP00000009894,ENSRNOP00000037327	Nfkbia,Tril
GO:0046683	response to organophosphorus	6	136	0.0124	ENSRNOP00000009448,ENSRNOP00000012075,ENSRNOP00000013116,ENSRNOP00000016330,ENSRNOP00000020728,ENSRNOP00000061222	Ass1,C1s,Ccl2,Cyp1b1,Cyp7b1,Stc1
GO:0055088	lipid homeostasis	4	53	0.0124	ENSRNOP00000010031,ENSRNOP00000018622,ENSRNOP00000022557,ENSRNOP00000042556	Abcb4,Angptl4,Dgat2,Rbp1
GO:0051249	regulation of lymphocyte activation	6	137	0.0129	ENSRNOP00000002313,ENSRNOP00000004094,ENSRNOP00000009448,ENSRNOP00000012314,ENSRNOP00000013732,ENSRNOP00000019377	Bst1,Ccl2,Il6,Runx1,Vcam1,Zc3h12a
GO:0032026	response to magnesium ion	3	24	0.013	ENSRNOP00000018359,ENSRNOP00000049003,ENSRNOP00000066885	Bmp6,C3,Hp
GO:0050710	negative regulation of cytokine secretion	3	24	0.013	ENSRNOP00000012314,ENSRNOP00000013732,ENSRNOP00000022128	Cx3cl1,Il6,Zc3h12a
GO:0051216	cartilage development	4	54	0.013	ENSRNOP00000002313,ENSRNOP00000018359,ENSRNOP00000020728,ENSRNOP00000042691	Acan,Bmp6,Runx1,Stc1
GO:0009636	response to toxic substance	12	494	0.0132	ENSRNOP00000000256,ENSRNOP00000003778,ENSRNOP00000009448,ENSRNOP00000010579,ENSRNOP00000012075,ENSRNOP00000012314,ENSRNOP00000013732,ENSRNOP00000018776,ENSRNOP00000019377,ENSRNOP00000025794,ENSRNOP00000049003,ENSRNOP00000061222	Ass1,Ccl2,Ccl7,Cxcl1,Cyp1b1,Hp,Il6,Lcn2,Mgst1,Sod2,Vcam1,Zc3h12a
GO:0031669	cellular response to nutrient levels	6	138	0.0132	ENSRNOP00000009448,ENSRNOP00000012314,ENSRNOP00000013732,ENSRNOP00000018776,ENSRNOP00000030301,ENSRNOP00000067662	Ccl2,Eln,Il6,Lcn2,Nos2,Zc3h12a
GO:0071456	cellular response to hypoxia	5	95	0.0144	ENSRNOP00000020728,ENSRNOP00000026531,ENSRNOP00000030301,ENSRNOP00000033874,ENSRNOP00000064990	Bdkrb2,Eln,Epas1,Slc11a2,Stc1
GO:0097755	positive regulation of blood vessel diameter	4	56	0.0146	ENSRNOP00000014821,ENSRNOP00000022128,ENSRNOP00000025794,ENSRNOP00000067662	Cx3cl1,Gch1,Nos2,Sod2
GO:0008284	positive regulation of cell population proliferation	11	434	0.0147	ENSRNOP00000003716,ENSRNOP00000004094,ENSRNOP00000006517,ENSRNOP00000009448,ENSRNOP00000012700,ENSRNOP00000013732,ENSRNOP00000018359,ENSRNOP00000019377,ENSRNOP00000022128,ENSRNOP00000035888,ENSRNOP00000058883	Bmp6,Bst1,Ccl2,Cx3cl1,Ereg,Fgf7,Figf,Grem1,Has2,Il6,Vcam1
GO:0048534	hematopoietic or lymphoid organ development	7	193	0.0148	ENSRNOP00000002313,ENSRNOP00000005881,ENSRNOP00000013732,ENSRNOP00000020316,ENSRNOP00000025221,ENSRNOP00000025794,ENSRNOP00000064025	Cebpd,Csf1,Il6,Pdpn,Runx1,Sod2,Ston2
GO:0071229	cellular response to acid chemical	6	142	0.0149	ENSRNOP00000009448,ENSRNOP00000012075,ENSRNOP00000012314,ENSRNOP00000022557,ENSRNOP00000030301,ENSRNOP00000042556	Abcb4,Ass1,Ccl2,Dgat2,Eln,Zc3h12a
GO:0001889	liver development	6	143	0.0153	ENSRNOP00000009894,ENSRNOP00000012075,ENSRNOP00000016083,ENSRNOP00000019787,ENSRNOP00000025794,ENSRNOP00000049003	Ass1,Cp,Hp,Lbp,Nfkbia,Sod2
GO:0032570	response to progesterone	4	57	0.0153	ENSRNOP00000003940,ENSRNOP00000009448,ENSRNOP00000061222,ENSRNOP00000066885	C3,Ccl2,Cyp1b1,Socs3
GO:0042035	regulation of cytokine biosynthetic process	3	26	0.0154	ENSRNOP00000003716,ENSRNOP00000013732,ENSRNOP00000021730	Ccl20,Ereg,Il6
GO:1903115	regulation of actin filament-based movement	3	26	0.0154	ENSRNOP00000020316,ENSRNOP00000020728,ENSRNOP00000021846	Casq2,Pdpn,Stc1
GO:0006809	nitric oxide biosynthetic process	2	6	0.0155	ENSRNOP00000061222,ENSRNOP00000067662	Cyp1b1,Nos2
GO:0043371	negative regulation of CD4-positive, alpha-beta T cell differentiation	2	6	0.0155	ENSRNOP00000002313,ENSRNOP00000012314	Runx1,Zc3h12a
GO:2000121	regulation of removal of superoxide radicals	2	6	0.0155	ENSRNOP00000007004,ENSRNOP00000014821	Fbln5,Gch1
GO:0009719	response to endogenous stimulus	20	1109	0.0156	ENSRNOP00000003716,ENSRNOP00000003778,ENSRNOP00000003940,ENSRNOP00000006203,ENSRNOP00000006517,ENSRNOP00000009448,ENSRNOP00000012075,ENSRNOP00000012700,ENSRNOP00000013732,ENSRNOP00000017060,ENSRNOP00000018359,ENSRNOP00000019673,ENSRNOP00000020728,ENSRNOP00000030301,ENSRNOP00000038437,ENSRNOP00000042556,ENSRNOP00000049003,ENSRNOP00000061222,ENSRNOP00000066885,ENSRNOP00000067662	Abcb4,Ass1,Bmp6,C1qb,C3,Ccl2,Cxcl1,Cyp1b1,Eln,Ereg,Fgf7,Fibin,Has2,Hp,Il1r1,Il6,Ltbp2,Nos2,Socs3,Stc1
GO:0032269	negative regulation of cellular protein metabolic process	11	440	0.0156	ENSRNOP00000003859,ENSRNOP00000003940,ENSRNOP00000009817,ENSRNOP00000012314,ENSRNOP00000013732,ENSRNOP00000022046,ENSRNOP00000022478,ENSRNOP00000035888,ENSRNOP00000052774,ENSRNOP00000056600,ENSRNOP00000066885	C3,Grem1,Il6,Ppm1e,Ppp1r14c,Serpinb1a,Serping1,Socs3,Tnfrsf1b,Wfdc18,Zc3h12a
GO:0045429	positive regulation of nitric oxide biosynthetic process	3	27	0.0165	ENSRNOP00000012075,ENSRNOP00000013732,ENSRNOP00000025794	Ass1,Il6,Sod2
GO:0045935	positive regulation of nucleobase-containing compound metabolic process	14	654	0.0165	ENSRNOP00000002313,ENSRNOP00000003412,ENSRNOP00000003716,ENSRNOP00000009894,ENSRNOP00000010561,ENSRNOP00000012314,ENSRNOP00000013732,ENSRNOP00000018359,ENSRNOP00000022478,ENSRNOP00000033874,ENSRNOP00000035888,ENSRNOP00000061222,ENSRNOP00000064025,ENSRNOP00000067662	Bmp6,Cebpd,Cyp1b1,Epas1,Ereg,Grem1,Il6,Litaf,Murc,Nfkbia,Nos2,Runx1,Tnfrsf1b,Zc3h12a
GO:0070741	response to interleukin-6	3	27	0.0165	ENSRNOP00000009448,ENSRNOP00000013732,ENSRNOP00000065787	Ccl2,Chi3l1,Il6
GO:0051130	positive regulation of cellular component organization	13	583	0.0167	ENSRNOP00000003716,ENSRNOP00000003823,ENSRNOP00000003859,ENSRNOP00000006517,ENSRNOP00000009448,ENSRNOP00000013732,ENSRNOP00000018776,ENSRNOP00000019787,ENSRNOP00000020316,ENSRNOP00000022128,ENSRNOP00000024775,ENSRNOP00000035888,ENSRNOP00000042556	Abcb4,Ccl2,Cx3cl1,Cxcl6,Ereg,Gda,Grem1,Has2,Il6,Lbp,Lcn2,Pdpn,Ppm1e
GO:0050863	regulation of T cell activation	5	101	0.0172	ENSRNOP00000002313,ENSRNOP00000009448,ENSRNOP00000012314,ENSRNOP00000013732,ENSRNOP00000019377	Ccl2,Il6,Runx1,Vcam1,Zc3h12a
GO:0002824	positive regulation of adaptive immune response based on somatic recombination of immune receptors built from immunoglobulin superfamily domains	3	28	0.0177	ENSRNOP00000013732,ENSRNOP00000019673,ENSRNOP00000024710	Hpx,Il1r1,Il6
GO:0010042	response to manganese ion	3	28	0.0177	ENSRNOP00000006203,ENSRNOP00000025794,ENSRNOP00000026531	Fibin,Slc11a2,Sod2
GO:1904407	positive regulation of nitric oxide metabolic process	3	28	0.0177	ENSRNOP00000012075,ENSRNOP00000013732,ENSRNOP00000025794	Ass1,Il6,Sod2
GO:0043087	regulation of GTPase activity	6	151	0.0185	ENSRNOP00000000256,ENSRNOP00000009448,ENSRNOP00000012655,ENSRNOP00000021730,ENSRNOP00000022128,ENSRNOP00000043263	Ccl2,Ccl20,Ccl7,Chn2,Cx3cl1,Epha3
GO:0010046	response to mycotoxin	2	7	0.0187	ENSRNOP00000012075,ENSRNOP00000018776	Ass1,Lcn2
GO:0090025	regulation of monocyte chemotaxis	2	7	0.0187	ENSRNOP00000009448,ENSRNOP00000035888	Ccl2,Grem1
GO:1901223	negative regulation of NIK/NF-kappaB signaling	2	7	0.0187	ENSRNOP00000003412,ENSRNOP00000012314	Litaf,Zc3h12a
GO:0032088	negative regulation of NF-kappaB transcription factor activity	3	29	0.0189	ENSRNOP00000009894,ENSRNOP00000012314,ENSRNOP00000061222	Cyp1b1,Nfkbia,Zc3h12a
GO:0007399	nervous system development	21	1219	0.0195	ENSRNOP00000000697,ENSRNOP00000002313,ENSRNOP00000003823,ENSRNOP00000009448,ENSRNOP00000011135,ENSRNOP00000012314,ENSRNOP00000013732,ENSRNOP00000016036,ENSRNOP00000016330,ENSRNOP00000017060,ENSRNOP00000018359,ENSRNOP00000019377,ENSRNOP00000019673,ENSRNOP00000020316,ENSRNOP00000022128,ENSRNOP00000025794,ENSRNOP00000030526,ENSRNOP00000031199,ENSRNOP00000042691,ENSRNOP00000043263,ENSRNOP00000061222	Acan,Bmp6,C1qb,C1s,Ccl2,Chst3,Cttnbp2,Cx3cl1,Cxcl6,Cyp1b1,Epha3,Il1r1,Il6,Lifr,Micall2,Pdpn,RGD1305645,Runx1,Sod2,Vcam1,Zc3h12a
GO:0060541	respiratory system development	5	105	0.0195	ENSRNOP00000012075,ENSRNOP00000012700,ENSRNOP00000016083,ENSRNOP00000020316,ENSRNOP00000065787	Ass1,Chi3l1,Cp,Fgf7,Pdpn
GO:0002702	positive regulation of production of molecular mediator of immune response	3	30	0.0203	ENSRNOP00000013732,ENSRNOP00000019673,ENSRNOP00000024710	Hpx,Il1r1,Il6
GO:0045859	regulation of protein kinase activity	9	329	0.0203	ENSRNOP00000003716,ENSRNOP00000003859,ENSRNOP00000003940,ENSRNOP00000013732,ENSRNOP00000014631,ENSRNOP00000022190,ENSRNOP00000035888,ENSRNOP00000065787,ENSRNOP00000067662	Chi3l1,Ereg,Grem1,Il6,Map3k8,Nek6,Nos2,Ppm1e,Socs3
GO:0048732	gland development	8	267	0.0203	ENSRNOP00000009894,ENSRNOP00000012075,ENSRNOP00000013732,ENSRNOP00000016083,ENSRNOP00000019787,ENSRNOP00000025794,ENSRNOP00000049003,ENSRNOP00000061222	Ass1,Cp,Cyp1b1,Hp,Il6,Lbp,Nfkbia,Sod2
GO:0002683	negative regulation of immune system process	6	156	0.0207	ENSRNOP00000002313,ENSRNOP00000009817,ENSRNOP00000009894,ENSRNOP00000012314,ENSRNOP00000018695,ENSRNOP00000035888	Enpp3,Grem1,Nfkbia,Runx1,Serping1,Zc3h12a
GO:1901655	cellular response to ketone	5	107	0.0207	ENSRNOP00000009448,ENSRNOP00000012075,ENSRNOP00000013732,ENSRNOP00000030301,ENSRNOP00000061222	Ass1,Ccl2,Cyp1b1,Eln,Il6
GO:0071466	cellular response to xenobiotic stimulus	5	108	0.0214	ENSRNOP00000009448,ENSRNOP00000012075,ENSRNOP00000013732,ENSRNOP00000030301,ENSRNOP00000061222	Ass1,Ccl2,Cyp1b1,Eln,Il6
GO:0043085	positive regulation of catalytic activity	12	535	0.0217	ENSRNOP00000000256,ENSRNOP00000003716,ENSRNOP00000009448,ENSRNOP00000012655,ENSRNOP00000014631,ENSRNOP00000014821,ENSRNOP00000021730,ENSRNOP00000022128,ENSRNOP00000022190,ENSRNOP00000035888,ENSRNOP00000065787,ENSRNOP00000067662	Ccl2,Ccl20,Ccl7,Chi3l1,Chn2,Cx3cl1,Ereg,Gch1,Grem1,Map3k8,Nek6,Nos2
GO:0060349	bone morphogenesis	3	31	0.0217	ENSRNOP00000006517,ENSRNOP00000018359,ENSRNOP00000020728	Bmp6,Has2,Stc1
GO:0001503	ossification	5	109	0.0219	ENSRNOP00000002313,ENSRNOP00000018359,ENSRNOP00000020728,ENSRNOP00000025221,ENSRNOP00000042691	Acan,Bmp6,Csf1,Runx1,Stc1
GO:0008631	intrinsic apoptotic signaling pathway in response to oxidative stress	2	8	0.0219	ENSRNOP00000025794,ENSRNOP00000061222	Cyp1b1,Sod2
GO:0046209	nitric oxide metabolic process	2	8	0.0219	ENSRNOP00000061222,ENSRNOP00000067662	Cyp1b1,Nos2
GO:0050779	RNA destabilization	2	8	0.0219	ENSRNOP00000012314,ENSRNOP00000022478	Tnfrsf1b,Zc3h12a
GO:0050870	positive regulation of T cell activation	4	66	0.0219	ENSRNOP00000002313,ENSRNOP00000009448,ENSRNOP00000013732,ENSRNOP00000019377	Ccl2,Il6,Runx1,Vcam1
GO:0051591	response to cAMP	5	109	0.0219	ENSRNOP00000012075,ENSRNOP00000013116,ENSRNOP00000016330,ENSRNOP00000020728,ENSRNOP00000061222	Ass1,C1s,Cyp1b1,Cyp7b1,Stc1
GO:0071496	cellular response to external stimulus	7	213	0.0219	ENSRNOP00000009448,ENSRNOP00000012314,ENSRNOP00000013732,ENSRNOP00000018359,ENSRNOP00000018776,ENSRNOP00000030301,ENSRNOP00000067662	Bmp6,Ccl2,Eln,Il6,Lcn2,Nos2,Zc3h12a
GO:0002708	positive regulation of lymphocyte mediated immunity	3	32	0.023	ENSRNOP00000013732,ENSRNOP00000019673,ENSRNOP00000024710	Hpx,Il1r1,Il6
GO:0031324	negative regulation of cellular metabolic process	17	921	0.0235	ENSRNOP00000002313,ENSRNOP00000003716,ENSRNOP00000003859,ENSRNOP00000003940,ENSRNOP00000009817,ENSRNOP00000012314,ENSRNOP00000013732,ENSRNOP00000018359,ENSRNOP00000022046,ENSRNOP00000022478,ENSRNOP00000022557,ENSRNOP00000033874,ENSRNOP00000035888,ENSRNOP00000052774,ENSRNOP00000056600,ENSRNOP00000064025,ENSRNOP00000066885	Bmp6,C3,Cebpd,Dgat2,Epas1,Ereg,Grem1,Il6,Ppm1e,Ppp1r14c,Runx1,Serpinb1a,Serping1,Socs3,Tnfrsf1b,Wfdc18,Zc3h12a
GO:0002718	regulation of cytokine production involved in immune response	3	33	0.0247	ENSRNOP00000013732,ENSRNOP00000019673,ENSRNOP00000037327	Il1r1,Il6,Tril
GO:0006915	apoptotic process	10	408	0.0247	ENSRNOP00000012314,ENSRNOP00000013732,ENSRNOP00000014631,ENSRNOP00000018776,ENSRNOP00000022478,ENSRNOP00000025794,ENSRNOP00000035888,ENSRNOP00000061222,ENSRNOP00000065787,ENSRNOP00000067037	Chi3l1,Comp,Cyp1b1,Grem1,Il6,Lcn2,Nek6,Sod2,Tnfrsf1b,Zc3h12a
GO:0002523	leukocyte migration involved in inflammatory response	2	9	0.0257	ENSRNOP00000009448,ENSRNOP00000022128	Ccl2,Cx3cl1
GO:0009725	response to hormone	16	853	0.0257	ENSRNOP00000003716,ENSRNOP00000003778,ENSRNOP00000003940,ENSRNOP00000006203,ENSRNOP00000009448,ENSRNOP00000012075,ENSRNOP00000013732,ENSRNOP00000017060,ENSRNOP00000018359,ENSRNOP00000020728,ENSRNOP00000030301,ENSRNOP00000042556,ENSRNOP00000049003,ENSRNOP00000061222,ENSRNOP00000066885,ENSRNOP00000067662	Abcb4,Ass1,Bmp6,C1qb,C3,Ccl2,Cxcl1,Cyp1b1,Eln,Ereg,Fibin,Hp,Il6,Nos2,Socs3,Stc1
GO:0010884	positive regulation of lipid storage	2	9	0.0257	ENSRNOP00000012314,ENSRNOP00000066885	C3,Zc3h12a
GO:0033212	iron import into cell	2	9	0.0257	ENSRNOP00000011432,ENSRNOP00000018776	Lcn2,Steap4
GO:0045622	regulation of T-helper cell differentiation	2	9	0.0257	ENSRNOP00000012314,ENSRNOP00000013732	Il6,Zc3h12a
GO:0048646	anatomical structure formation involved in morphogenesis	8	282	0.0257	ENSRNOP00000003716,ENSRNOP00000010031,ENSRNOP00000012314,ENSRNOP00000012655,ENSRNOP00000020316,ENSRNOP00000033874,ENSRNOP00000035888,ENSRNOP00000058883	Angptl4,Chn2,Epas1,Ereg,Figf,Grem1,Pdpn,Zc3h12a
GO:2000833	positive regulation of steroid hormone secretion	2	9	0.0257	ENSRNOP00000002313,ENSRNOP00000018359	Bmp6,Runx1
GO:0010717	regulation of epithelial to mesenchymal transition	3	34	0.0258	ENSRNOP00000020316,ENSRNOP00000035888,ENSRNOP00000043263	Epha3,Grem1,Pdpn
GO:0051172	negative regulation of nitrogen compound metabolic process	16	854	0.0258	ENSRNOP00000002313,ENSRNOP00000003716,ENSRNOP00000003859,ENSRNOP00000003940,ENSRNOP00000009817,ENSRNOP00000012314,ENSRNOP00000013732,ENSRNOP00000018359,ENSRNOP00000022046,ENSRNOP00000022478,ENSRNOP00000033874,ENSRNOP00000035888,ENSRNOP00000052774,ENSRNOP00000056600,ENSRNOP00000064025,ENSRNOP00000066885	Bmp6,C3,Cebpd,Epas1,Ereg,Grem1,Il6,Ppm1e,Ppp1r14c,Runx1,Serpinb1a,Serping1,Socs3,Tnfrsf1b,Wfdc18,Zc3h12a
GO:0031348	negative regulation of defense response	4	71	0.0265	ENSRNOP00000009817,ENSRNOP00000012314,ENSRNOP00000018695,ENSRNOP00000022478	Enpp3,Serping1,Tnfrsf1b,Zc3h12a
GO:0022414	reproductive process	14	703	0.0266	ENSRNOP00000002313,ENSRNOP00000003716,ENSRNOP00000006517,ENSRNOP00000009448,ENSRNOP00000010579,ENSRNOP00000012655,ENSRNOP00000012700,ENSRNOP00000018359,ENSRNOP00000019673,ENSRNOP00000020728,ENSRNOP00000028935,ENSRNOP00000041873,ENSRNOP00000049003,ENSRNOP00000061222	Bmp6,Ccl2,Chn2,Cxadr,Cyp1b1,Ereg,Fgf7,Has2,Hp,Il1r1,Mgst1,Runx1,Stc1,Tdrp
GO:0010951	negative regulation of endopeptidase activity	5	117	0.0273	ENSRNOP00000009817,ENSRNOP00000013732,ENSRNOP00000022478,ENSRNOP00000056600,ENSRNOP00000066885	C3,Il6,Serpinb1a,Serping1,Tnfrsf1b
GO:0001974	blood vessel remodeling	2	10	0.0293	ENSRNOP00000030301,ENSRNOP00000067662	Eln,Nos2
GO:0002726	positive regulation of T cell cytokine production	2	10	0.0293	ENSRNOP00000013732,ENSRNOP00000019673	Il1r1,Il6
GO:0030097	hemopoiesis	6	172	0.0293	ENSRNOP00000002313,ENSRNOP00000005881,ENSRNOP00000013732,ENSRNOP00000025221,ENSRNOP00000025794,ENSRNOP00000064025	Cebpd,Csf1,Il6,Runx1,Sod2,Ston2
GO:0031016	pancreas development	3	36	0.0293	ENSRNOP00000013732,ENSRNOP00000018359,ENSRNOP00000026395	Bmp6,Il6,Msln
GO:0032376	positive regulation of cholesterol transport	2	10	0.0293	ENSRNOP00000009894,ENSRNOP00000042556	Abcb4,Nfkbia
GO:0051150	regulation of smooth muscle cell differentiation	2	10	0.0293	ENSRNOP00000003716,ENSRNOP00000018695	Enpp3,Ereg
GO:0051770	positive regulation of nitric-oxide synthase biosynthetic process	2	10	0.0293	ENSRNOP00000009448,ENSRNOP00000021730	Ccl2,Ccl20
GO:0072678	T cell migration	2	10	0.0293	ENSRNOP00000009448,ENSRNOP00000021730	Ccl2,Ccl20
GO:0034284	response to monosaccharide	6	173	0.0298	ENSRNOP00000009448,ENSRNOP00000019673,ENSRNOP00000025794,ENSRNOP00000030301,ENSRNOP00000042691,ENSRNOP00000049003	Acan,Ccl2,Eln,Hp,Il1r1,Sod2
GO:0010810	regulation of cell-substrate adhesion	4	76	0.0318	ENSRNOP00000006517,ENSRNOP00000020316,ENSRNOP00000035888,ENSRNOP00000043263	Epha3,Grem1,Has2,Pdpn
GO:0015718	monocarboxylic acid transport	4	76	0.0318	ENSRNOP00000027234,ENSRNOP00000042040,ENSRNOP00000042556,ENSRNOP00000067662	Abcb4,Nos2,Slc16a1,Slc16a2
GO:0051049	regulation of transport	18	1043	0.0326	ENSRNOP00000002313,ENSRNOP00000003778,ENSRNOP00000005881,ENSRNOP00000008026,ENSRNOP00000009448,ENSRNOP00000009894,ENSRNOP00000012314,ENSRNOP00000013732,ENSRNOP00000018359,ENSRNOP00000019787,ENSRNOP00000020728,ENSRNOP00000021846,ENSRNOP00000022128,ENSRNOP00000022478,ENSRNOP00000027234,ENSRNOP00000035888,ENSRNOP00000042556,ENSRNOP00000066885	Abcb4,Bmp6,C3,Casq2,Ccl2,Cx3cl1,Cxcl1,Grem1,Il6,Lbp,Nfkbia,Runx1,Scn1a,Slc16a1,Stc1,Ston2,Tnfrsf1b,Zc3h12a
GO:0048871	multicellular organismal homeostasis	5	124	0.0329	ENSRNOP00000006517,ENSRNOP00000012700,ENSRNOP00000018359,ENSRNOP00000041873,ENSRNOP00000043263	Bmp6,Cxadr,Epha3,Fgf7,Has2
GO:0010574	regulation of vascular endothelial growth factor production	2	11	0.033	ENSRNOP00000009448,ENSRNOP00000061222	Ccl2,Cyp1b1
GO:0046851	negative regulation of bone remodeling	2	11	0.033	ENSRNOP00000013732,ENSRNOP00000035888	Grem1,Il6
GO:1900015	regulation of cytokine production involved in inflammatory response	2	11	0.033	ENSRNOP00000012314,ENSRNOP00000067662	Nos2,Zc3h12a
GO:1901678	iron coordination entity transport	2	11	0.033	ENSRNOP00000018776,ENSRNOP00000024710	Hpx,Lcn2
GO:2000403	positive regulation of lymphocyte migration	2	11	0.033	ENSRNOP00000000256,ENSRNOP00000021730	Ccl20,Ccl7
GO:0045597	positive regulation of cell differentiation	11	504	0.0334	ENSRNOP00000002313,ENSRNOP00000003823,ENSRNOP00000006517,ENSRNOP00000012314,ENSRNOP00000013732,ENSRNOP00000018359,ENSRNOP00000019673,ENSRNOP00000020316,ENSRNOP00000022128,ENSRNOP00000035888,ENSRNOP00000064025	Bmp6,Cebpd,Cx3cl1,Cxcl6,Grem1,Has2,Il1r1,Il6,Pdpn,Runx1,Zc3h12a
GO:0097746	regulation of blood vessel diameter	5	125	0.0334	ENSRNOP00000014821,ENSRNOP00000022128,ENSRNOP00000025794,ENSRNOP00000064990,ENSRNOP00000067662	Bdkrb2,Cx3cl1,Gch1,Nos2,Sod2
GO:0051050	positive regulation of transport	12	578	0.0337	ENSRNOP00000002313,ENSRNOP00000003778,ENSRNOP00000009448,ENSRNOP00000009894,ENSRNOP00000012314,ENSRNOP00000013732,ENSRNOP00000018359,ENSRNOP00000019787,ENSRNOP00000020728,ENSRNOP00000035888,ENSRNOP00000042556,ENSRNOP00000066885	Abcb4,Bmp6,C3,Ccl2,Cxcl1,Grem1,Il6,Lbp,Nfkbia,Runx1,Stc1,Zc3h12a
GO:1901564	organonitrogen compound metabolic process	31	2191	0.034	ENSRNOP00000000697,ENSRNOP00000003691,ENSRNOP00000003859,ENSRNOP00000003940,ENSRNOP00000005612,ENSRNOP00000006517,ENSRNOP00000009817,ENSRNOP00000012075,ENSRNOP00000012314,ENSRNOP00000012700,ENSRNOP00000014631,ENSRNOP00000014821,ENSRNOP00000016330,ENSRNOP00000017060,ENSRNOP00000017065,ENSRNOP00000017385,ENSRNOP00000018695,ENSRNOP00000019377,ENSRNOP00000021110,ENSRNOP00000021407,ENSRNOP00000022190,…	Ass1,C1qa,C1qb,C1qc,C1s,C3,Chdh,Chst3,Dgat2,Eno3,Enpp3,Epas1,Epha3,Fgf7,Fmo1,Gch1,Gda,Has2,Hpx,Map3k8,Nek6,Nos2,Ppm1e,RGD1305645,Serping1,Socs3,Sod2,Ugcg,Ugdh,Vcam1,Zc3h12a
GO:0032102	negative regulation of response to external stimulus	5	126	0.0341	ENSRNOP00000009817,ENSRNOP00000012314,ENSRNOP00000018695,ENSRNOP00000022478,ENSRNOP00000035888	Enpp3,Grem1,Serping1,Tnfrsf1b,Zc3h12a
GO:0042981	regulation of apoptotic process	14	731	0.0341	ENSRNOP00000003940,ENSRNOP00000010031,ENSRNOP00000012314,ENSRNOP00000013732,ENSRNOP00000014631,ENSRNOP00000016036,ENSRNOP00000018359,ENSRNOP00000020316,ENSRNOP00000022190,ENSRNOP00000022478,ENSRNOP00000025794,ENSRNOP00000035888,ENSRNOP00000061222,ENSRNOP00000067662	Angptl4,Bmp6,Cyp1b1,Grem1,Il6,Lifr,Map3k8,Nek6,Nos2,Pdpn,Socs3,Sod2,Tnfrsf1b,Zc3h12a
GO:1903706	regulation of hemopoiesis	5	126	0.0341	ENSRNOP00000002313,ENSRNOP00000009894,ENSRNOP00000012314,ENSRNOP00000013732,ENSRNOP00000018622	Il6,Nfkbia,Rbp1,Runx1,Zc3h12a
GO:0050673	epithelial cell proliferation	3	40	0.036	ENSRNOP00000003716,ENSRNOP00000013732,ENSRNOP00000067662	Ereg,Il6,Nos2
GO:0055117	regulation of cardiac muscle contraction	3	40	0.036	ENSRNOP00000012314,ENSRNOP00000020728,ENSRNOP00000021846	Casq2,Stc1,Zc3h12a
GO:0072593	reactive oxygen species metabolic process	3	40	0.036	ENSRNOP00000025794,ENSRNOP00000061222,ENSRNOP00000067662	Cyp1b1,Nos2,Sod2
GO:0007169	transmembrane receptor protein tyrosine kinase signaling pathway	6	183	0.0366	ENSRNOP00000003716,ENSRNOP00000009448,ENSRNOP00000012700,ENSRNOP00000035888,ENSRNOP00000043263,ENSRNOP00000058883	Ccl2,Epha3,Ereg,Fgf7,Figf,Grem1
GO:0002920	regulation of humoral immune response	2	12	0.0368	ENSRNOP00000009817,ENSRNOP00000024710	Hpx,Serping1
GO:0034755	iron ion transmembrane transport	2	12	0.0368	ENSRNOP00000011432,ENSRNOP00000026531	Slc11a2,Steap4
GO:0035584	calcium-mediated signaling using intracellular calcium source	2	12	0.0368	ENSRNOP00000019377,ENSRNOP00000021730	Ccl20,Vcam1
GO:0044283	small molecule biosynthetic process	8	306	0.0368	ENSRNOP00000003691,ENSRNOP00000005612,ENSRNOP00000006517,ENSRNOP00000012075,ENSRNOP00000013116,ENSRNOP00000014821,ENSRNOP00000018622,ENSRNOP00000018695	Ass1,Cyp7b1,Eno3,Enpp3,Gch1,Has2,Rbp1,Ugdh
GO:0006082	organic acid metabolic process	11	515	0.0375	ENSRNOP00000000697,ENSRNOP00000003691,ENSRNOP00000005612,ENSRNOP00000006517,ENSRNOP00000012075,ENSRNOP00000013116,ENSRNOP00000014821,ENSRNOP00000018622,ENSRNOP00000044613,ENSRNOP00000061222,ENSRNOP00000066885	Ass1,C3,Chst3,Cyp1b1,Cyp7b1,Eno3,Fmo1,Gch1,Has2,Rbp1,Ugdh
GO:0001816	cytokine production	3	41	0.0376	ENSRNOP00000003823,ENSRNOP00000065787,ENSRNOP00000067662	Chi3l1,Cxcl6,Nos2
GO:0043547	positive regulation of GTPase activity	5	130	0.0376	ENSRNOP00000000256,ENSRNOP00000009448,ENSRNOP00000012655,ENSRNOP00000021730,ENSRNOP00000022128	Ccl2,Ccl20,Ccl7,Chn2,Cx3cl1
GO:0009888	tissue development	12	591	0.0383	ENSRNOP00000002313,ENSRNOP00000005612,ENSRNOP00000006517,ENSRNOP00000013732,ENSRNOP00000018359,ENSRNOP00000020316,ENSRNOP00000020728,ENSRNOP00000022557,ENSRNOP00000035888,ENSRNOP00000041873,ENSRNOP00000042691,ENSRNOP00000061222	Acan,Bmp6,Cxadr,Cyp1b1,Dgat2,Eno3,Grem1,Has2,Il6,Pdpn,Runx1,Stc1
GO:0034614	cellular response to reactive oxygen species	4	82	0.0383	ENSRNOP00000013732,ENSRNOP00000018776,ENSRNOP00000025794,ENSRNOP00000061222	Cyp1b1,Il6,Lcn2,Sod2
GO:0008152	metabolic process	48	3855	0.039	ENSRNOP00000000697,ENSRNOP00000002313,ENSRNOP00000003412,ENSRNOP00000003691,ENSRNOP00000003716,ENSRNOP00000003859,ENSRNOP00000003940,ENSRNOP00000005612,ENSRNOP00000006517,ENSRNOP00000007747,ENSRNOP00000009817,ENSRNOP00000010561,ENSRNOP00000010579,ENSRNOP00000011237,ENSRNOP00000011432,ENSRNOP00000012075,ENSRNOP00000012314,ENSRNOP00000012700,ENSRNOP00000013116,ENSRNOP00000014631,ENSRNOP00000014821,…	Ass1,C1qa,C1qb,C1qc,C1s,C3,Cebpd,Chdh,Chi3l1,Chst3,Cp,Cyp1b1,Cyp7b1,Dgat2,Eno3,Enpp3,Epas1,Epha3,Ereg,Fgf7,Fmo1,Gch1,Gda,Has2,Hpx,Litaf,Lyz2,Map3k8,Mgst1,Murc,Nabp1,Nek6,Nos2,Plcl1,Ppap2b,Ppm1e,RGD1305645,Rbp1,Runx1,Serping1,Slc16a1,Socs3,Sod2,Steap4,Ugcg,Ugdh,Vcam1,Zc3h12a
GO:0002698	negative regulation of immune effector process	3	42	0.0395	ENSRNOP00000009817,ENSRNOP00000012314,ENSRNOP00000018695	Enpp3,Serping1,Zc3h12a
GO:0032330	regulation of chondrocyte differentiation	2	13	0.0408	ENSRNOP00000018359,ENSRNOP00000035888	Bmp6,Grem1
GO:0042108	positive regulation of cytokine biosynthetic process	2	13	0.0408	ENSRNOP00000003716,ENSRNOP00000021730	Ccl20,Ereg
GO:0070328	triglyceride homeostasis	2	13	0.0408	ENSRNOP00000010031,ENSRNOP00000022557	Angptl4,Dgat2
GO:0071281	cellular response to iron ion	2	13	0.0408	ENSRNOP00000018359,ENSRNOP00000026531	Bmp6,Slc11a2
GO:0098542	defense response to other organism	5	134	0.041	ENSRNOP00000007747,ENSRNOP00000013732,ENSRNOP00000019787,ENSRNOP00000049003,ENSRNOP00000067662	Hp,Il6,Lbp,Lyz2,Nos2
GO:1903038	negative regulation of leukocyte cell-cell adhesion	3	43	0.041	ENSRNOP00000002313,ENSRNOP00000012075,ENSRNOP00000012314	Ass1,Runx1,Zc3h12a
GO:0010605	negative regulation of macromolecule metabolic process	16	914	0.0413	ENSRNOP00000002313,ENSRNOP00000003716,ENSRNOP00000003859,ENSRNOP00000003940,ENSRNOP00000009817,ENSRNOP00000012314,ENSRNOP00000013732,ENSRNOP00000018359,ENSRNOP00000022046,ENSRNOP00000022478,ENSRNOP00000033874,ENSRNOP00000035888,ENSRNOP00000052774,ENSRNOP00000056600,ENSRNOP00000064025,ENSRNOP00000066885	Bmp6,C3,Cebpd,Epas1,Ereg,Grem1,Il6,Ppm1e,Ppp1r14c,Runx1,Serpinb1a,Serping1,Socs3,Tnfrsf1b,Wfdc18,Zc3h12a
GO:0045944	positive regulation of transcription by RNA polymerase II	9	383	0.0415	ENSRNOP00000003412,ENSRNOP00000009894,ENSRNOP00000010561,ENSRNOP00000012314,ENSRNOP00000013732,ENSRNOP00000018359,ENSRNOP00000033874,ENSRNOP00000035888,ENSRNOP00000064025	Bmp6,Cebpd,Epas1,Grem1,Il6,Litaf,Murc,Nfkbia,Zc3h12a
GO:0042742	defense response to bacterium	4	85	0.0416	ENSRNOP00000007747,ENSRNOP00000019787,ENSRNOP00000049003,ENSRNOP00000067662	Hp,Lbp,Lyz2,Nos2
GO:0071559	response to transforming growth factor beta	4	85	0.0416	ENSRNOP00000009448,ENSRNOP00000019673,ENSRNOP00000030301,ENSRNOP00000038437	Ccl2,Eln,Il1r1,Ltbp2
GO:0055093	response to hyperoxia	3	44	0.043	ENSRNOP00000020316,ENSRNOP00000025794,ENSRNOP00000030301	Eln,Pdpn,Sod2
GO:0062013	positive regulation of small molecule metabolic process	4	87	0.0445	ENSRNOP00000006517,ENSRNOP00000018359,ENSRNOP00000022557,ENSRNOP00000067662	Bmp6,Dgat2,Has2,Nos2
GO:0070663	regulation of leukocyte proliferation	4	87	0.0445	ENSRNOP00000004094,ENSRNOP00000018695,ENSRNOP00000019377,ENSRNOP00000035888	Bst1,Enpp3,Grem1,Vcam1
GO:0002544	chronic inflammatory response	2	14	0.0447	ENSRNOP00000009448,ENSRNOP00000019377	Ccl2,Vcam1
GO:0010039	response to iron ion	3	45	0.0447	ENSRNOP00000017385,ENSRNOP00000018359,ENSRNOP00000026531	Bmp6,C1qa,Slc11a2
GO:0071498	cellular response to fluid shear stress	2	14	0.0447	ENSRNOP00000006517,ENSRNOP00000012075	Ass1,Has2
GO:1903707	negative regulation of hemopoiesis	3	45	0.0447	ENSRNOP00000002313,ENSRNOP00000009894,ENSRNOP00000012314	Nfkbia,Runx1,Zc3h12a
GO:0051093	negative regulation of developmental process	9	392	0.0463	ENSRNOP00000002313,ENSRNOP00000003716,ENSRNOP00000009448,ENSRNOP00000009894,ENSRNOP00000012314,ENSRNOP00000013732,ENSRNOP00000025794,ENSRNOP00000035888,ENSRNOP00000041873	Ccl2,Cxadr,Ereg,Grem1,Il6,Nfkbia,Runx1,Sod2,Zc3h12a
GO:0001938	positive regulation of endothelial cell proliferation	3	46	0.0469	ENSRNOP00000009448,ENSRNOP00000018359,ENSRNOP00000058883	Bmp6,Ccl2,Figf
GO:0032675	regulation of interleukin-6 production	3	46	0.0469	ENSRNOP00000003716,ENSRNOP00000012314,ENSRNOP00000058883	Ereg,Figf,Zc3h12a
GO:0051260	protein homooligomerization	6	199	0.0484	ENSRNOP00000010031,ENSRNOP00000010579,ENSRNOP00000014821,ENSRNOP00000018776,ENSRNOP00000020272,ENSRNOP00000025794	Angptl4,Gch1,Lcn2,Mgst1,Slc1a1,Sod2
GO:0010866	regulation of triglyceride biosynthetic process	2	15	0.0489	ENSRNOP00000022557,ENSRNOP00000066885	C3,Dgat2

## Sheet: Function
#term ID	term description	observed gene count	background gene count	false discovery rate	matching proteins in your network (IDs)	matching proteins in your network (labels)
GO:0005125	cytokine activity	11	93	7.93e-07	ENSRNOP00000000256,ENSRNOP00000003778,ENSRNOP00000003823,ENSRNOP00000009448,ENSRNOP00000013732,ENSRNOP00000018359,ENSRNOP00000021730,ENSRNOP00000022128,ENSRNOP00000025221,ENSRNOP00000035888,ENSRNOP00000038520	Bmp6,Ccl2,Ccl20,Ccl7,Csf1,Cx3cl1,Cxcl1,Cxcl3,Cxcl6,Grem1,Il6
GO:0008009	chemokine activity	7	19	7.93e-07	ENSRNOP00000000256,ENSRNOP00000003778,ENSRNOP00000003823,ENSRNOP00000009448,ENSRNOP00000021730,ENSRNOP00000022128,ENSRNOP00000038520	Ccl2,Ccl20,Ccl7,Cx3cl1,Cxcl1,Cxcl3,Cxcl6
GO:0005126	cytokine receptor binding	11	120	2.3e-06	ENSRNOP00000000256,ENSRNOP00000003778,ENSRNOP00000003823,ENSRNOP00000009448,ENSRNOP00000013732,ENSRNOP00000018359,ENSRNOP00000021730,ENSRNOP00000022128,ENSRNOP00000035888,ENSRNOP00000038520,ENSRNOP00000058883	Bmp6,Ccl2,Ccl20,Ccl7,Cx3cl1,Cxcl1,Cxcl3,Cxcl6,Figf,Grem1,Il6
GO:0048018	receptor ligand activity	15	261	2.3e-06	ENSRNOP00000000256,ENSRNOP00000003716,ENSRNOP00000003778,ENSRNOP00000003823,ENSRNOP00000009448,ENSRNOP00000012700,ENSRNOP00000013732,ENSRNOP00000018359,ENSRNOP00000020728,ENSRNOP00000021730,ENSRNOP00000022128,ENSRNOP00000025221,ENSRNOP00000035888,ENSRNOP00000038520,ENSRNOP00000058883	Bmp6,Ccl2,Ccl20,Ccl7,Csf1,Cx3cl1,Cxcl1,Cxcl3,Cxcl6,Ereg,Fgf7,Figf,Grem1,Il6,Stc1
GO:0098772	molecular function regulator	24	790	1.21e-05	ENSRNOP00000000256,ENSRNOP00000003716,ENSRNOP00000003778,ENSRNOP00000003823,ENSRNOP00000003940,ENSRNOP00000009448,ENSRNOP00000009817,ENSRNOP00000010031,ENSRNOP00000012655,ENSRNOP00000012700,ENSRNOP00000013732,ENSRNOP00000018359,ENSRNOP00000020728,ENSRNOP00000021730,ENSRNOP00000022046,ENSRNOP00000022128,ENSRNOP00000025221,ENSRNOP00000035888,ENSRNOP00000038520,ENSRNOP00000052774,ENSRNOP00000056600,…	Angptl4,Bmp6,C3,Ccl2,Ccl20,Ccl7,Chn2,Csf1,Cx3cl1,Cxcl1,Cxcl3,Cxcl6,Ereg,Fgf7,Figf,Grem1,Il6,Nos2,Ppp1r14c,Serpinb1a,Serping1,Socs3,Stc1,Wfdc18
GO:0005488	binding	76	5205	6.63e-05	ENSRNOP00000000256,ENSRNOP00000002313,ENSRNOP00000003412,ENSRNOP00000003691,ENSRNOP00000003716,ENSRNOP00000003778,ENSRNOP00000003823,ENSRNOP00000003859,ENSRNOP00000005612,ENSRNOP00000006203,ENSRNOP00000007004,ENSRNOP00000007738,ENSRNOP00000008026,ENSRNOP00000009448,ENSRNOP00000009894,ENSRNOP00000010031,ENSRNOP00000010579,ENSRNOP00000011135,ENSRNOP00000011432,ENSRNOP00000012075,ENSRNOP00000012314,…	Abcb4,Acan,Angptl4,Ass1,Bdkrb2,Bmp6,C1s,C3,Casq2,Ccl2,Ccl20,Ccl7,Cebpd,Chdh,Chi3l1,Chn2,Comp,Cp,Csf1,Csrp2,Cttnbp2,Cx3cl1,Cxadr,Cxcl1,Cxcl3,Cxcl6,Cyp1b1,Cyp7b1,Dgat2,Eno3,Enpp3,Epas1,Epha3,Ereg,Fbln5,Fgf7,Fibin,Figf,Fmo1,Gch1,Gda,Grem1,Hp,Hpx,Il1r1,Il6,Lbp,Lcn2,Lifr,Litaf,Ltbp2,Map3k8,Mgst1,Micall2,Nabp1,Nek6,Nfkbia,Nos2,Pde4b,Pdpn,Plcl1,Ppm1e,Rbp1,Runx1,Scn1a,Slc11a2,Slc16a1,Slc1a1,Sod2,Stc1,Ste…
GO:0005102	signaling receptor binding	22	779	0.0001	ENSRNOP00000000256,ENSRNOP00000003716,ENSRNOP00000003778,ENSRNOP00000003823,ENSRNOP00000007004,ENSRNOP00000009448,ENSRNOP00000012700,ENSRNOP00000013732,ENSRNOP00000018359,ENSRNOP00000019377,ENSRNOP00000019673,ENSRNOP00000020316,ENSRNOP00000020728,ENSRNOP00000021730,ENSRNOP00000022128,ENSRNOP00000025221,ENSRNOP00000035888,ENSRNOP00000038520,ENSRNOP00000050087,ENSRNOP00000058883,ENSRNOP00000064990,…	Bdkrb2,Bmp6,C3,Ccl2,Ccl20,Ccl7,Csf1,Cx3cl1,Cxcl1,Cxcl3,Cxcl6,Ereg,Fbln5,Fgf7,Figf,Grem1,Il1r1,Il6,Pdpn,Plcl1,Stc1,Vcam1
GO:0048020	CCR chemokine receptor binding	4	14	0.00067	ENSRNOP00000000256,ENSRNOP00000009448,ENSRNOP00000021730,ENSRNOP00000022128	Ccl2,Ccl20,Ccl7,Cx3cl1
GO:0001664	G protein-coupled receptor binding	9	167	0.00099	ENSRNOP00000000256,ENSRNOP00000003778,ENSRNOP00000003823,ENSRNOP00000009448,ENSRNOP00000021730,ENSRNOP00000022128,ENSRNOP00000038520,ENSRNOP00000064990,ENSRNOP00000066885	Bdkrb2,C3,Ccl2,Ccl20,Ccl7,Cx3cl1,Cxcl1,Cxcl3,Cxcl6
GO:0042803	protein homodimerization activity	14	428	0.0013	ENSRNOP00000005612,ENSRNOP00000006203,ENSRNOP00000007004,ENSRNOP00000010579,ENSRNOP00000014821,ENSRNOP00000018776,ENSRNOP00000021846,ENSRNOP00000022557,ENSRNOP00000025221,ENSRNOP00000027234,ENSRNOP00000035888,ENSRNOP00000049003,ENSRNOP00000064025,ENSRNOP00000067662	Casq2,Cebpd,Csf1,Dgat2,Eno3,Fbln5,Fibin,Gch1,Grem1,Hp,Lcn2,Mgst1,Nos2,Slc16a1
GO:0005515	protein binding	47	3019	0.0017	ENSRNOP00000000256,ENSRNOP00000003412,ENSRNOP00000003716,ENSRNOP00000003778,ENSRNOP00000003823,ENSRNOP00000005612,ENSRNOP00000006203,ENSRNOP00000007004,ENSRNOP00000009448,ENSRNOP00000009894,ENSRNOP00000010031,ENSRNOP00000010579,ENSRNOP00000011135,ENSRNOP00000012075,ENSRNOP00000012700,ENSRNOP00000013732,ENSRNOP00000014631,ENSRNOP00000014821,ENSRNOP00000016036,ENSRNOP00000018359,ENSRNOP00000018776,…	Angptl4,Ass1,Bdkrb2,Bmp6,C3,Casq2,Ccl2,Ccl20,Ccl7,Cebpd,Comp,Csf1,Cttnbp2,Cx3cl1,Cxadr,Cxcl1,Cxcl3,Cxcl6,Dgat2,Eno3,Epas1,Ereg,Fbln5,Fgf7,Fibin,Figf,Gch1,Grem1,Hp,Il1r1,Il6,Lcn2,Lifr,Litaf,Ltbp2,Mgst1,Micall2,Nek6,Nfkbia,Nos2,Pdpn,Plcl1,Slc16a1,Sod2,Stc1,Tnfrsf1b,Vcam1
GO:0008083	growth factor activity	7	104	0.0017	ENSRNOP00000003716,ENSRNOP00000003778,ENSRNOP00000012700,ENSRNOP00000013732,ENSRNOP00000018359,ENSRNOP00000025221,ENSRNOP00000058883	Bmp6,Csf1,Cxcl1,Ereg,Fgf7,Figf,Il6
GO:0045236	CXCR chemokine receptor binding	3	6	0.0017	ENSRNOP00000003778,ENSRNOP00000003823,ENSRNOP00000038520	Cxcl1,Cxcl3,Cxcl6
GO:0046872	metal ion binding	31	1639	0.0017	ENSRNOP00000003412,ENSRNOP00000003859,ENSRNOP00000005612,ENSRNOP00000007004,ENSRNOP00000007738,ENSRNOP00000008026,ENSRNOP00000011432,ENSRNOP00000012314,ENSRNOP00000012655,ENSRNOP00000013116,ENSRNOP00000014631,ENSRNOP00000014821,ENSRNOP00000016083,ENSRNOP00000016330,ENSRNOP00000018695,ENSRNOP00000018776,ENSRNOP00000020272,ENSRNOP00000021846,ENSRNOP00000022190,ENSRNOP00000024710,ENSRNOP00000024775,…	Acan,C1s,Casq2,Chn2,Comp,Cp,Csrp2,Cyp1b1,Cyp7b1,Eno3,Enpp3,Epas1,Fbln5,Gch1,Gda,Hpx,Lcn2,Litaf,Ltbp2,Map3k8,Micall2,Nek6,Nos2,Pde4b,Ppm1e,Scn1a,Slc11a2,Slc1a1,Sod2,Steap4,Zc3h12a
GO:0042802	identical protein binding	18	727	0.0025	ENSRNOP00000005612,ENSRNOP00000006203,ENSRNOP00000007004,ENSRNOP00000009894,ENSRNOP00000010031,ENSRNOP00000010579,ENSRNOP00000012075,ENSRNOP00000014821,ENSRNOP00000018776,ENSRNOP00000021846,ENSRNOP00000022557,ENSRNOP00000025221,ENSRNOP00000025794,ENSRNOP00000027234,ENSRNOP00000035888,ENSRNOP00000049003,ENSRNOP00000064025,ENSRNOP00000067662	Angptl4,Ass1,Casq2,Cebpd,Csf1,Dgat2,Eno3,Fbln5,Fibin,Gch1,Grem1,Hp,Lcn2,Mgst1,Nfkbia,Nos2,Slc16a1,Sod2
GO:0043167	ion binding	42	2662	0.003	ENSRNOP00000000256,ENSRNOP00000002313,ENSRNOP00000003412,ENSRNOP00000003859,ENSRNOP00000005612,ENSRNOP00000007004,ENSRNOP00000007738,ENSRNOP00000008026,ENSRNOP00000009448,ENSRNOP00000010579,ENSRNOP00000011432,ENSRNOP00000012075,ENSRNOP00000012314,ENSRNOP00000012655,ENSRNOP00000012700,ENSRNOP00000013116,ENSRNOP00000014631,ENSRNOP00000014821,ENSRNOP00000016083,ENSRNOP00000016330,ENSRNOP00000018695,…	Abcb4,Acan,Ass1,C1s,Casq2,Ccl2,Ccl7,Chdh,Chn2,Comp,Cp,Csrp2,Cyp1b1,Cyp7b1,Eno3,Enpp3,Epas1,Epha3,Fbln5,Fgf7,Fmo1,Gch1,Gda,Hpx,Lcn2,Litaf,Ltbp2,Map3k8,Mgst1,Micall2,Nek6,Nos2,Pde4b,Plcl1,Ppm1e,Runx1,Scn1a,Slc11a2,Slc1a1,Sod2,Steap4,Zc3h12a
GO:0046983	protein dimerization activity	16	652	0.0057	ENSRNOP00000005612,ENSRNOP00000006203,ENSRNOP00000007004,ENSRNOP00000010579,ENSRNOP00000014821,ENSRNOP00000018359,ENSRNOP00000018776,ENSRNOP00000021846,ENSRNOP00000022557,ENSRNOP00000025221,ENSRNOP00000027234,ENSRNOP00000033874,ENSRNOP00000035888,ENSRNOP00000049003,ENSRNOP00000064025,ENSRNOP00000067662	Bmp6,Casq2,Cebpd,Csf1,Dgat2,Eno3,Epas1,Fbln5,Fibin,Gch1,Grem1,Hp,Lcn2,Mgst1,Nos2,Slc16a1
GO:0005539	glycosaminoglycan binding	6	98	0.0063	ENSRNOP00000000256,ENSRNOP00000009448,ENSRNOP00000012700,ENSRNOP00000038437,ENSRNOP00000042691,ENSRNOP00000067037	Acan,Ccl2,Ccl7,Comp,Fgf7,Ltbp2
GO:0031727	CCR2 chemokine receptor binding	2	2	0.0088	ENSRNOP00000000256,ENSRNOP00000009448	Ccl2,Ccl7
GO:0070851	growth factor receptor binding	5	75	0.0127	ENSRNOP00000003716,ENSRNOP00000012700,ENSRNOP00000013732,ENSRNOP00000035888,ENSRNOP00000058883	Ereg,Fgf7,Figf,Grem1,Il6
GO:0008201	heparin binding	5	79	0.0152	ENSRNOP00000000256,ENSRNOP00000009448,ENSRNOP00000012700,ENSRNOP00000038437,ENSRNOP00000067037	Ccl2,Ccl7,Comp,Fgf7,Ltbp2
GO:0005201	extracellular matrix structural constituent	3	21	0.02	ENSRNOP00000030301,ENSRNOP00000042691,ENSRNOP00000067037	Acan,Comp,Eln
GO:0004857	enzyme inhibitor activity	7	180	0.0216	ENSRNOP00000003940,ENSRNOP00000009817,ENSRNOP00000010031,ENSRNOP00000022046,ENSRNOP00000052774,ENSRNOP00000056600,ENSRNOP00000066885	Angptl4,C3,Ppp1r14c,Serpinb1a,Serping1,Socs3,Wfdc18
GO:1901681	sulfur compound binding	6	132	0.0216	ENSRNOP00000000256,ENSRNOP00000009448,ENSRNOP00000010579,ENSRNOP00000012700,ENSRNOP00000038437,ENSRNOP00000067037	Ccl2,Ccl7,Comp,Fgf7,Ltbp2,Mgst1
GO:0050897	cobalt ion binding	2	5	0.0239	ENSRNOP00000026531,ENSRNOP00000033874	Epas1,Slc11a2
GO:0050839	cell adhesion molecule binding	5	96	0.0287	ENSRNOP00000007004,ENSRNOP00000019377,ENSRNOP00000022128,ENSRNOP00000041873,ENSRNOP00000067662	Cx3cl1,Cxadr,Fbln5,Nos2,Vcam1
GO:0016491	oxidoreductase activity	11	458	0.0409	ENSRNOP00000003691,ENSRNOP00000010579,ENSRNOP00000011432,ENSRNOP00000013116,ENSRNOP00000016083,ENSRNOP00000019377,ENSRNOP00000021407,ENSRNOP00000025794,ENSRNOP00000044613,ENSRNOP00000061222,ENSRNOP00000067662	Chdh,Cp,Cyp1b1,Cyp7b1,Fmo1,Mgst1,Nos2,Sod2,Steap4,Ugdh,Vcam1
GO:0005172	vascular endothelial growth factor receptor binding	2	8	0.0454	ENSRNOP00000035888,ENSRNOP00000058883	Figf,Grem1
