# Supplementary material for: The Pathogenic Effects of Fusobacterium nucleatum on the Proliferation, Osteogenic Differentiation, and Transcriptome of Osteoblasts
Source: Front Cell Dev Biol. 2020 Sep 11;8:807. doi: 10.3389/fcell.2020.00807 (PMC7517582; doi:10.3389/fcell.2020.00807)
Supplement: TABLE S7 — Results of enriched biological process GO terms of the total 2791 DEGs in all six time points by Metascape analysis (Top 20 pathways). [file Table_7.XLSX]

## Sheet: Sheet1
GroupID	Category	Term	Description	LogP	Log(q-value)	InTerm_InList	Genes	Symbols
1_Summary	GO Biological Processes	GO:0030155	regulation of cell adhesion	-53.4255	-49.2194	252/722	24253,24356,24366,24477,24482,24483,24494,24498,24508,24514,24604,24617,24627,24680,24699,24770,24771,24772,24832,24851,24907,24924,24932,24936,25084,25145,25155,25156,25163,25186,25197,25205,25239,25253,25312,25326,25353,25361,25369,25404,25406,25426,25464,25476,25513,25522,25528,25599,25613,25619,25644,25647,25651,25662,25694,25698,25704,25745,29142,29146,29210,29215,29221,29364,29366,29373,293…	Cebpb,Ets1,Fgb,Ibsp,Igf1,Igf2,Il1b,Il6,Irf1,Jak2,Npy,Serpine1,Pde4d,Prkca,Ptprc,Ccl2,Sdc4,Cxcl12,Thy1,Tpm1,Dmd,Ptn,Cd4,Cd9,Il4r,Cd24,Syk,Vav1,Cdkn2a,Efnb1,St6gal1,Il6st,Apod,Dpp4,Dmp1,Jak3,Spp1,Vcam1,Adora2a,Cav1,Cd44,Cyp1b1,Icam1,Lgals9,Pik3r1,Prkcz,Sirpa,Cd74,Ptprz1,Plau,Bmp6,Il7,Selp,Igfbp2,Has2,Ass1,Il2ra,Myh9,Vnn1,Jag1,Epha3,Arg2,Arg1,Cd47,Serpine2,Bmp2,Col1a1,Aif1,Rasgrp1,Pde3b,Hes1,Ptprj,G…
1_Member	GO Biological Processes	GO:0030155	regulation of cell adhesion	-53.4255	-49.2194	252/722	24253,24356,24366,24477,24482,24483,24494,24498,24508,24514,24604,24617,24627,24680,24699,24770,24771,24772,24832,24851,24907,24924,24932,24936,25084,25145,25155,25156,25163,25186,25197,25205,25239,25253,25312,25326,25353,25361,25369,25404,25406,25426,25464,25476,25513,25522,25528,25599,25613,25619,25644,25647,25651,25662,25694,25698,25704,25745,29142,29146,29210,29215,29221,29364,29366,29373,293…	Cebpb,Ets1,Fgb,Ibsp,Igf1,Igf2,Il1b,Il6,Irf1,Jak2,Npy,Serpine1,Pde4d,Prkca,Ptprc,Ccl2,Sdc4,Cxcl12,Thy1,Tpm1,Dmd,Ptn,Cd4,Cd9,Il4r,Cd24,Syk,Vav1,Cdkn2a,Efnb1,St6gal1,Il6st,Apod,Dpp4,Dmp1,Jak3,Spp1,Vcam1,Adora2a,Cav1,Cd44,Cyp1b1,Icam1,Lgals9,Pik3r1,Prkcz,Sirpa,Cd74,Ptprz1,Plau,Bmp6,Il7,Selp,Igfbp2,Has2,Ass1,Il2ra,Myh9,Vnn1,Jag1,Epha3,Arg2,Arg1,Cd47,Serpine2,Bmp2,Col1a1,Aif1,Rasgrp1,Pde3b,Hes1,Ptprj,G…
1_Member	GO Biological Processes	GO:0098609	cell-cell adhesion	-41.0479	-37.3469	243/785	24171,24214,24253,24356,24366,24482,24483,24494,24498,24508,24514,24586,24627,24680,24699,24770,24771,24772,24832,24932,24936,25084,25145,25155,25163,25186,25205,25253,25267,25304,25326,25361,25369,25404,25406,25409,25426,25434,25464,25476,25513,25522,25528,25599,25644,25647,25651,25662,25694,25698,25704,25745,29142,29146,29162,29181,29182,29210,29215,29221,29364,29366,29373,29427,29434,29577,296…	Add2,Atp1b2,Cebpb,Ets1,Fgb,Igf1,Igf2,Il1b,Il6,Irf1,Jak2,Ncam1,Pde4d,Prkca,Ptprc,Ccl2,Sdc4,Cxcl12,Thy1,Cd4,Cd9,Il4r,Cd24,Syk,Cdkn2a,Efnb1,Il6st,Dpp4,Pdgfra,Comp,Jak3,Vcam1,Adora2a,Cav1,Cd44,Cdh6,Cyp1b1,Sparcl1,Icam1,Lgals9,Pik3r1,Prkcz,Sirpa,Cd74,Bmp6,Il7,Selp,Igfbp2,Has2,Ass1,Il2ra,Myh9,Vnn1,Jag1,Cdh7,Cdh10,Cdh22,Epha3,Arg2,Arg1,Cd47,Serpine2,Bmp2,Aif1,Rasgrp1,Hes1,Gpam,Pla2g2a,Runx1,Plaur,Madcam…
1_Member	GO Biological Processes	GO:0045785	positive regulation of cell adhesion	-38.3947	-35.0694	163/437	24356,24366,24477,24482,24483,24494,24498,24514,24604,24627,24680,24699,24770,24771,24772,24832,24851,24907,24924,24932,25084,25145,25155,25156,25186,25205,25253,25312,25326,25353,25361,25404,25406,25464,25476,25522,25528,25599,25647,25651,25662,25694,25704,25745,29142,29364,29427,29434,29577,29645,29653,50568,50646,50662,50692,54320,56083,56822,58853,60584,64036,64387,64566,64678,64803,78965,791…	Ets1,Fgb,Ibsp,Igf1,Igf2,Il1b,Il6,Jak2,Npy,Pde4d,Prkca,Ptprc,Ccl2,Sdc4,Cxcl12,Thy1,Tpm1,Dmd,Ptn,Cd4,Il4r,Cd24,Syk,Vav1,Efnb1,Il6st,Dpp4,Dmp1,Jak3,Spp1,Vcam1,Cav1,Cd44,Icam1,Lgals9,Prkcz,Sirpa,Cd74,Il7,Selp,Igfbp2,Has2,Il2ra,Myh9,Vnn1,Cd47,Aif1,Rasgrp1,Hes1,Ptprj,Gpam,Cspg5,Ptk2b,Runx1,Plaur,Pdpn,Tgm2,Cd86,Nr4a3,Lif,Cd55,Ccdc80,Wnt5a,Tfrc,P2ry12,Csf1,Dab2,Mdk,Ceacam1,S100a10,Ccl5,Cib1,Cdh1,Vegfa,Pt…
1_Member	GO Biological Processes	GO:0050865	regulation of cell activation	-30.5537	-27.6029	183/593	24253,24255,24482,24483,24494,24498,24508,24514,24680,24699,24770,24771,24807,24832,24932,24934,24936,25084,25145,25155,25159,25163,25186,25205,25248,25253,25267,25283,25326,25361,25369,25404,25406,25423,25441,25443,25476,25522,25528,25556,25587,25599,25647,25651,25662,25664,25668,25704,29142,29215,29221,29260,29316,29354,29364,29366,29427,29434,29469,29538,29577,29645,29653,29692,50662,54259,543…	Cebpb,Cftr,Igf1,Igf2,Il1b,Il6,Irf1,Jak2,Prkca,Ptprc,Ccl2,Sdc4,Tacr1,Thy1,Cd4,Klrk1,Cd9,Il4r,Cd24,Syk,Gata2,Cdkn2a,Efnb1,Il6st,Cnr1,Dpp4,Pdgfra,Gclc,Jak3,Vcam1,Adora2a,Cav1,Cd44,Ctsc,Fcer1g,Fgf10,Lgals9,Prkcz,Sirpa,Il1rl1,Id2,Cd74,Il7,Selp,Igfbp2,Pparg,Cd38,Il2ra,Vnn1,Arg2,Arg1,Tlr4,Adora2b,Pla2g5,Cd47,Serpine2,Aif1,Rasgrp1,Lbp,Ccl20,Hes1,Ptprj,Gpam,Pla2g2a,Runx1,Inpp5d,Pdpn,Enpp3,Cd86,Nr1h3,Nr4a3…
1_Member	GO Biological Processes	GO:0022407	regulation of cell-cell adhesion	-30.4141	-27.4868	145/416	24253,24356,24366,24482,24483,24494,24498,24508,24514,24627,24680,24699,24770,24771,24772,24832,24932,24936,25084,25145,25155,25163,25186,25205,25253,25326,25361,25369,25404,25406,25464,25476,25513,25522,25528,25599,25644,25647,25651,25662,25694,25698,25704,29142,29146,29215,29221,29364,29366,29373,29427,29434,29577,29653,29692,50662,50692,54320,56822,58853,60582,64019,64036,64566,64678,81517,816…	Cebpb,Ets1,Fgb,Igf1,Igf2,Il1b,Il6,Irf1,Jak2,Pde4d,Prkca,Ptprc,Ccl2,Sdc4,Cxcl12,Thy1,Cd4,Cd9,Il4r,Cd24,Syk,Cdkn2a,Efnb1,Il6st,Dpp4,Jak3,Vcam1,Adora2a,Cav1,Cd44,Icam1,Lgals9,Pik3r1,Prkcz,Sirpa,Cd74,Bmp6,Il7,Selp,Igfbp2,Has2,Ass1,Il2ra,Vnn1,Jag1,Arg2,Arg1,Cd47,Serpine2,Bmp2,Aif1,Rasgrp1,Hes1,Gpam,Pla2g2a,Runx1,Plaur,Pdpn,Cd86,Nr4a3,Il1rn,Pag1,Cd55,Wnt5a,Tfrc,Mdk,Ceacam1,Ccl5,Cdh1,Lgals3,Vegfa,Prkcq,…
1_Member	GO Biological Processes	GO:0002694	regulation of leukocyte activation	-27.3633	-24.5374	168/551	24253,24255,24482,24483,24494,24498,24508,24699,24770,24771,24807,24832,24932,24934,25084,25145,25155,25159,25163,25186,25205,25248,25253,25326,25361,25369,25404,25406,25423,25441,25443,25476,25522,25528,25556,25587,25599,25647,25662,25664,25668,25704,29142,29215,29221,29260,29316,29354,29364,29427,29434,29469,29538,29577,29653,29692,50662,54259,54410,56822,58852,58853,58935,64019,64036,64554,645…	Cebpb,Cftr,Igf1,Igf2,Il1b,Il6,Irf1,Ptprc,Ccl2,Sdc4,Tacr1,Thy1,Cd4,Klrk1,Il4r,Cd24,Syk,Gata2,Cdkn2a,Efnb1,Il6st,Cnr1,Dpp4,Jak3,Vcam1,Adora2a,Cav1,Cd44,Ctsc,Fcer1g,Fgf10,Lgals9,Prkcz,Sirpa,Il1rl1,Id2,Cd74,Il7,Igfbp2,Pparg,Cd38,Il2ra,Vnn1,Arg2,Arg1,Tlr4,Adora2b,Pla2g5,Cd47,Aif1,Rasgrp1,Lbp,Ccl20,Hes1,Gpam,Pla2g2a,Runx1,Inpp5d,Enpp3,Cd86,Nr1h3,Nr4a3,Gas6,Pag1,Cd55,Slc7a2,Wnt5a,Tfrc,Fgr,Bst1,Mdk,Ceaca…
1_Member	GO Biological Processes	GO:0050867	positive regulation of cell activation	-26.7327	-23.9738	123/346	24255,24482,24483,24494,24498,24514,24699,24770,24807,24832,24932,24934,25084,25145,25155,25159,25186,25205,25253,25326,25361,25404,25423,25441,25443,25476,25522,25528,25556,25599,25647,25651,25662,25668,25704,29142,29260,29316,29364,29427,29434,29469,29577,29645,29653,50662,54259,54320,56822,58853,58935,64032,64036,64566,64678,79113,81506,81517,81613,81633,81780,81804,84357,85420,85471,116479,11…	Cftr,Igf1,Igf2,Il1b,Il6,Jak2,Ptprc,Ccl2,Tacr1,Thy1,Cd4,Klrk1,Il4r,Cd24,Syk,Gata2,Efnb1,Il6st,Dpp4,Jak3,Vcam1,Cav1,Ctsc,Fcer1g,Fgf10,Lgals9,Prkcz,Sirpa,Il1rl1,Cd74,Il7,Selp,Igfbp2,Cd38,Il2ra,Vnn1,Tlr4,Adora2b,Cd47,Aif1,Rasgrp1,Lbp,Hes1,Ptprj,Gpam,Runx1,Inpp5d,Pdpn,Cd86,Nr4a3,Gas6,Ccn2,Cd55,Wnt5a,Tfrc,Fgr,Bst1,Mdk,Ceacam1,Acta2,Ccl5,Stxbp2,Sh3kbp1,Prkcq,Gata3,F11r,F2rl1,Tnfsf11,Il2rg,Il23a,Coro1a,R…
1_Member	GO Biological Processes	GO:0002696	positive regulation of leukocyte activation	-24.1674	-21.5525	115/330	24255,24482,24483,24494,24498,24699,24770,24807,24832,24932,24934,25084,25145,25155,25159,25186,25205,25253,25326,25361,25404,25423,25441,25443,25476,25522,25528,25556,25599,25647,25662,25668,25704,29142,29260,29316,29364,29427,29434,29469,29577,29653,50662,54259,56822,58853,58935,64036,64566,64678,79113,81506,81517,81613,81780,81804,84357,85420,85471,116677,117516,140924,155140,155151,156726,171…	Cftr,Igf1,Igf2,Il1b,Il6,Ptprc,Ccl2,Tacr1,Thy1,Cd4,Klrk1,Il4r,Cd24,Syk,Gata2,Efnb1,Il6st,Dpp4,Jak3,Vcam1,Cav1,Ctsc,Fcer1g,Fgf10,Lgals9,Prkcz,Sirpa,Il1rl1,Cd74,Il7,Igfbp2,Cd38,Il2ra,Vnn1,Tlr4,Adora2b,Cd47,Aif1,Rasgrp1,Lbp,Hes1,Gpam,Runx1,Inpp5d,Cd86,Nr4a3,Gas6,Cd55,Wnt5a,Tfrc,Fgr,Bst1,Mdk,Ceacam1,Ccl5,Stxbp2,Sh3kbp1,Prkcq,Gata3,F2rl1,Tnfsf11,Il2rg,Il23a,Coro1a,Runx3,Cd40,Il13ra1,Socs1,Nlrp3,Tnfsf13…
1_Member	GO Biological Processes	GO:0022409	positive regulation of cell-cell adhesion	-23.7272	-21.1382	98/259	24356,24366,24482,24483,24494,24498,24627,24699,24770,24832,24932,25084,25145,25155,25186,25205,25253,25326,25361,25404,25406,25464,25476,25522,25528,25599,25647,25651,25662,25694,25704,29142,29364,29427,29434,29577,29653,50662,50692,54320,56822,58853,64036,64566,64678,81517,81613,81780,83502,85420,85471,89808,116479,116680,117029,117516,140924,155140,155151,156726,161452,192270,252971,287362,289…	Ets1,Fgb,Igf1,Igf2,Il1b,Il6,Pde4d,Ptprc,Ccl2,Thy1,Cd4,Il4r,Cd24,Syk,Efnb1,Il6st,Dpp4,Jak3,Vcam1,Cav1,Cd44,Icam1,Lgals9,Prkcz,Sirpa,Cd74,Il7,Selp,Igfbp2,Has2,Il2ra,Vnn1,Cd47,Aif1,Rasgrp1,Hes1,Gpam,Runx1,Plaur,Pdpn,Cd86,Nr4a3,Cd55,Wnt5a,Tfrc,Mdk,Ceacam1,Ccl5,Cdh1,Prkcq,Gata3,Cx3cl1,F11r,Ptpru,Ccr5,Tnfsf11,Il2rg,Il23a,Coro1a,Runx3,Lef1,Plpp3,Socs1,Nlrp3,Spta1,Lilrb4,Ccdc88b,RT1-S3,RT1-DMb,Vtcn1,Bcl6…
1_Member	GO Biological Processes	GO:0046649	lymphocyte activation	-23.3792	-20.8066	193/724	24223,24253,24392,24482,24483,24494,24498,24508,24536,24699,24770,24771,24772,24807,24832,24932,24934,25023,25084,25145,25155,25156,25163,25186,25193,25205,25253,25326,25361,25369,25404,25406,25441,25443,25464,25476,25513,25522,25528,25587,25599,25647,25662,25668,25704,25745,29142,29215,29221,29260,29337,29364,29427,29434,29492,29538,29577,29645,29653,29665,29692,50645,50646,50662,54259,54264,568…	B2m,Cebpb,Gja1,Igf1,Igf2,Il1b,Il6,Irf1,Lepr,Ptprc,Ccl2,Sdc4,Cxcl12,Tacr1,Thy1,Cd4,Klrk1,Prkcb,Il4r,Cd24,Syk,Vav1,Cdkn2a,Efnb1,Ccnd3,Il6st,Dpp4,Jak3,Vcam1,Adora2a,Cav1,Cd44,Fcer1g,Fgf10,Icam1,Lgals9,Pik3r1,Prkcz,Sirpa,Id2,Cd74,Il7,Igfbp2,Cd38,Il2ra,Myh9,Vnn1,Arg2,Arg1,Tlr4,Plcg2,Cd47,Aif1,Rasgrp1,Notch2,Ccl20,Hes1,Ptprj,Gpam,P2rx7,Pla2g2a,Rab27a,Ptk2b,Runx1,Inpp5d,Mafb,Cd86,Adam17,Gas6,Pag1,Kit,Cd…
1_Member	GO Biological Processes	GO:0007159	leukocyte cell-cell adhesion	-23.3445	-20.7819	114/332	24171,24253,24356,24482,24483,24494,24498,24508,24699,24770,24771,24772,24832,24932,25084,25145,25155,25163,25186,25205,25253,25326,25361,25369,25404,25406,25464,25476,25522,25528,25599,25647,25651,25662,25694,25698,25704,29142,29215,29221,29364,29427,29434,29577,29653,29692,50662,54266,56822,58853,64019,64036,64043,64678,81517,81613,81780,83781,85420,85471,114505,116479,116689,117516,140914,1409…	Add2,Cebpb,Ets1,Igf1,Igf2,Il1b,Il6,Irf1,Ptprc,Ccl2,Sdc4,Cxcl12,Thy1,Cd4,Il4r,Cd24,Syk,Cdkn2a,Efnb1,Il6st,Dpp4,Jak3,Vcam1,Adora2a,Cav1,Cd44,Icam1,Lgals9,Prkcz,Sirpa,Cd74,Il7,Selp,Igfbp2,Has2,Ass1,Il2ra,Vnn1,Arg2,Arg1,Cd47,Aif1,Rasgrp1,Hes1,Gpam,Pla2g2a,Runx1,Madcam1,Cd86,Nr4a3,Pag1,Cd55,Gcnt1,Tfrc,Mdk,Ceacam1,Ccl5,Lgals3,Prkcq,Gata3,Klf4,F11r,Ptpn6,Tnfsf11,Olr1,Il2rg,Il23a,Coro1a,Runx3,Pde5a,Cblb,…
1_Member	GO Biological Processes	GO:0051249	regulation of lymphocyte activation	-22.8671	-20.3332	138/449	24253,24482,24483,24494,24498,24508,24699,24770,24771,24807,24832,24932,25084,25145,25155,25163,25186,25205,25253,25326,25361,25369,25404,25406,25443,25476,25522,25528,25587,25599,25647,25662,25668,25704,29142,29215,29221,29260,29364,29427,29434,29538,29577,29653,29692,50662,54259,56822,58935,64019,64036,64678,79113,81506,81517,81613,81780,83781,84357,84402,85420,85471,116689,117516,140924,155140…	Cebpb,Igf1,Igf2,Il1b,Il6,Irf1,Ptprc,Ccl2,Sdc4,Tacr1,Thy1,Cd4,Il4r,Cd24,Syk,Cdkn2a,Efnb1,Il6st,Dpp4,Jak3,Vcam1,Adora2a,Cav1,Cd44,Fgf10,Lgals9,Prkcz,Sirpa,Id2,Cd74,Il7,Igfbp2,Cd38,Il2ra,Vnn1,Arg2,Arg1,Tlr4,Cd47,Aif1,Rasgrp1,Ccl20,Hes1,Gpam,Pla2g2a,Runx1,Inpp5d,Cd86,Gas6,Pag1,Cd55,Tfrc,Fgr,Bst1,Mdk,Ceacam1,Ccl5,Lgals3,Sh3kbp1,Sfrp1,Prkcq,Gata3,Ptpn6,Tnfsf11,Il2rg,Il23a,Coro1a,Runx3,Tnfrsf1b,Samsn1,P…
1_Member	GO Biological Processes	GO:0042110	T cell activation	-22.4081	-19.9096	146/493	24223,24253,24392,24482,24483,24494,24498,24508,24536,24699,24770,24771,24772,24832,24932,25084,25145,25155,25156,25163,25186,25193,25205,25253,25326,25361,25369,25404,25406,25441,25464,25476,25522,25528,25599,25647,25662,25704,25745,29142,29215,29221,29364,29427,29434,29538,29577,29653,29665,29692,50645,50662,54264,56822,57027,64019,64030,64036,64678,65190,81517,81613,81780,83781,84023,85420,854…	B2m,Cebpb,Gja1,Igf1,Igf2,Il1b,Il6,Irf1,Lepr,Ptprc,Ccl2,Sdc4,Cxcl12,Thy1,Cd4,Il4r,Cd24,Syk,Vav1,Cdkn2a,Efnb1,Ccnd3,Il6st,Dpp4,Jak3,Vcam1,Adora2a,Cav1,Cd44,Fcer1g,Icam1,Lgals9,Prkcz,Sirpa,Cd74,Il7,Igfbp2,Il2ra,Myh9,Vnn1,Arg2,Arg1,Cd47,Aif1,Rasgrp1,Ccl20,Hes1,Gpam,P2rx7,Pla2g2a,Rab27a,Runx1,Mafb,Cd86,Adam17,Pag1,Kit,Cd55,Tfrc,Rsad2,Mdk,Ceacam1,Ccl5,Lgals3,Ptger4,Prkcq,Gata3,Cxadr,F2rl1,Ptpn6,Tnfsf11…
1_Member	GO Biological Processes	GO:1903037	regulation of leukocyte cell-cell adhesion	-21.5095	-19.0438	103/297	24253,24356,24482,24483,24494,24498,24508,24699,24770,24771,24772,24832,24932,25084,25145,25155,25163,25186,25205,25253,25326,25361,25369,25404,25406,25464,25476,25522,25528,25599,25647,25651,25662,25694,25698,25704,29142,29215,29221,29364,29427,29434,29577,29653,29692,50662,56822,58853,64019,64036,64678,81517,81613,81780,83781,85420,85471,114505,116689,117516,140924,155140,155151,156726,171115,1…	Cebpb,Ets1,Igf1,Igf2,Il1b,Il6,Irf1,Ptprc,Ccl2,Sdc4,Cxcl12,Thy1,Cd4,Il4r,Cd24,Syk,Cdkn2a,Efnb1,Il6st,Dpp4,Jak3,Vcam1,Adora2a,Cav1,Cd44,Icam1,Lgals9,Prkcz,Sirpa,Cd74,Il7,Selp,Igfbp2,Has2,Ass1,Il2ra,Vnn1,Arg2,Arg1,Cd47,Aif1,Rasgrp1,Hes1,Gpam,Pla2g2a,Runx1,Cd86,Nr4a3,Pag1,Cd55,Tfrc,Mdk,Ceacam1,Ccl5,Lgals3,Prkcq,Gata3,Klf4,Ptpn6,Tnfsf11,Il2rg,Il23a,Coro1a,Runx3,Pde5a,Cblb,Socs1,Nlrp3,Spta1,Lilrb4,Lrrc…
1_Member	GO Biological Processes	GO:0070661	leukocyte proliferation	-20.9883	-18.5605	108/324	24253,24392,24482,24483,24494,24498,24508,24699,24771,24772,24807,24854,24932,25145,25155,25163,25186,25193,25197,25205,25326,25361,25406,25443,25476,25599,25647,25662,25668,25704,29215,29221,29260,29427,29577,29653,29665,29692,50566,54259,54410,56822,60427,64036,64678,78965,81506,81613,81780,83781,85420,89808,114523,116677,116689,117516,155140,155151,156767,161452,171115,171136,171369,245979,252…	Cebpb,Gja1,Igf1,Igf2,Il1b,Il6,Irf1,Ptprc,Sdc4,Cxcl12,Tacr1,Clu,Cd4,Cd24,Syk,Cdkn2a,Efnb1,Ccnd3,St6gal1,Il6st,Jak3,Vcam1,Cd44,Fgf10,Lgals9,Cd74,Il7,Igfbp2,Cd38,Il2ra,Arg2,Arg1,Tlr4,Aif1,Hes1,Gpam,P2rx7,Pla2g2a,Grem1,Inpp5d,Enpp3,Cd86,Kitlg,Cd55,Tfrc,Csf1,Bst1,Ceacam1,Ccl5,Lgals3,Prkcq,Cx3cl1,Ntn1,F2rl1,Ptpn6,Tnfsf11,Il23a,Coro1a,Tnfrsf1b,Lef1,Pde5a,Cblb,Cd40,Lmo1,Il13ra1,Ccl12,Spta1,Psmb10,Siglec1…
1_Member	GO Biological Processes	GO:0070663	regulation of leukocyte proliferation	-20.616	-18.2093	89/242	24253,24482,24483,24494,24498,24508,24699,24771,24807,24932,25145,25155,25163,25186,25197,25205,25326,25361,25406,25443,25476,25599,25647,25662,25668,25704,29215,29221,29260,29427,29577,29653,29692,50566,54259,54410,56822,60427,64036,64678,78965,81506,81613,81780,83781,85420,116689,155140,155151,156767,171115,171136,171369,245979,252963,287562,289257,292844,293135,293698,294228,294273,295322,2985…	Cebpb,Igf1,Igf2,Il1b,Il6,Irf1,Ptprc,Sdc4,Tacr1,Cd4,Cd24,Syk,Cdkn2a,Efnb1,St6gal1,Il6st,Jak3,Vcam1,Cd44,Fgf10,Lgals9,Cd74,Il7,Igfbp2,Cd38,Il2ra,Arg2,Arg1,Tlr4,Aif1,Hes1,Gpam,Pla2g2a,Grem1,Inpp5d,Enpp3,Cd86,Kitlg,Cd55,Tfrc,Csf1,Bst1,Ceacam1,Ccl5,Lgals3,Prkcq,Ptpn6,Il23a,Coro1a,Tnfrsf1b,Pde5a,Cblb,Cd40,Lmo1,Il13ra1,Ccl12,Spta1,Siglec10,Lrrc32,Ccdc88b,RT1-S3,RT1-DMb,Vtcn1,Pla2g2d,Bcl6,Mnda,Sh3rf1,Itg…
1_Member	GO Biological Processes	GO:0051251	positive regulation of lymphocyte activation	-20.1868	-17.8133	96/276	24482,24483,24494,24498,24699,24770,24807,24832,24932,25084,25145,25155,25186,25205,25253,25326,25361,25404,25443,25476,25522,25528,25599,25647,25662,25668,25704,29142,29260,29364,29427,29434,29577,29653,50662,54259,56822,58935,64036,64678,81506,81517,81613,81780,84357,85420,85471,117516,140924,155140,155151,156726,171369,252963,252971,287362,287437,289257,291912,292594,293500,293698,294228,29427…	Igf1,Igf2,Il1b,Il6,Ptprc,Ccl2,Tacr1,Thy1,Cd4,Il4r,Cd24,Syk,Efnb1,Il6st,Dpp4,Jak3,Vcam1,Cav1,Fgf10,Lgals9,Prkcz,Sirpa,Cd74,Il7,Igfbp2,Cd38,Il2ra,Vnn1,Tlr4,Cd47,Aif1,Rasgrp1,Hes1,Gpam,Runx1,Inpp5d,Cd86,Gas6,Cd55,Tfrc,Bst1,Mdk,Ceacam1,Ccl5,Sh3kbp1,Prkcq,Gata3,Tnfsf11,Il2rg,Il23a,Coro1a,Runx3,Cd40,Il13ra1,Socs1,Nlrp3,Tnfsf13,Spta1,Nod2,Lilrb4,Pagr1,Ccdc88b,RT1-S3,RT1-DMb,Vtcn1,Bcl6,Nfkbiz,Efnb2,Itgal…
1_Member	GO Biological Processes	GO:0007162	negative regulation of cell adhesion	-19.6922	-17.3374	98/289	24253,24508,24514,24617,24699,24771,24772,24936,25084,25145,25163,25239,25326,25369,25406,25426,25476,25513,25599,25613,25644,25698,25704,29146,29215,29221,29366,29373,29393,29516,29692,50662,56822,60582,64019,64558,81517,81613,81686,83502,83781,83785,84050,89805,89807,114505,114509,116640,116689,117183,156726,161452,171115,171136,192248,246253,252971,288001,288038,289392,292770,293135,295322,296…	Cebpb,Irf1,Jak2,Serpine1,Ptprc,Sdc4,Cxcl12,Cd9,Il4r,Cd24,Cdkn2a,Apod,Jak3,Adora2a,Cd44,Cyp1b1,Lgals9,Pik3r1,Cd74,Ptprz1,Bmp6,Ass1,Il2ra,Jag1,Arg2,Arg1,Serpine2,Bmp2,Col1a1,Pde3b,Pla2g2a,Runx1,Cd86,Il1rn,Pag1,Fzd4,Mdk,Ceacam1,Mmp2,Cdh1,Lgals3,Vegfa,Enpp2,Angpt2,Angpt1,Klf4,Mapk7,Tnc,Ptpn6,Rgcc,Runx3,Lef1,Pde5a,Cblb,Cdh13,Adipoq,Socs1,Kng1,Meltf,Plxna2,Spint2,Lrrc32,Vtcn1,Sema3e,Pla2g2d,Rcc2,Lrp1,C…
1_Member	GO Biological Processes	GO:0032944	regulation of mononuclear cell proliferation	-19.5924	-17.2497	85/232	24253,24482,24483,24494,24498,24508,24699,24771,24807,24932,25145,25155,25163,25186,25197,25205,25326,25361,25406,25443,25476,25599,25647,25662,25668,25704,29215,29221,29260,29427,29577,29653,29692,54259,56822,64036,64678,78965,81506,81613,81780,83781,85420,116689,155140,155151,156767,171115,171136,171369,245979,252963,289257,292844,293135,293698,294228,294273,295322,298579,303836,304988,306417,3…	Cebpb,Igf1,Igf2,Il1b,Il6,Irf1,Ptprc,Sdc4,Tacr1,Cd4,Cd24,Syk,Cdkn2a,Efnb1,St6gal1,Il6st,Jak3,Vcam1,Cd44,Fgf10,Lgals9,Cd74,Il7,Igfbp2,Cd38,Il2ra,Arg2,Arg1,Tlr4,Aif1,Hes1,Gpam,Pla2g2a,Inpp5d,Cd86,Cd55,Tfrc,Csf1,Bst1,Ceacam1,Ccl5,Lgals3,Prkcq,Ptpn6,Il23a,Coro1a,Tnfrsf1b,Pde5a,Cblb,Cd40,Lmo1,Il13ra1,Spta1,Siglec10,Lrrc32,Ccdc88b,RT1-S3,RT1-DMb,Vtcn1,Pla2g2d,Bcl6,Mnda,Sh3rf1,Itgal,RT1-Bb,Prdm1,Nfatc2,N…
1_Member	GO Biological Processes	GO:0050863	regulation of T cell activation	-19.4575	-17.1265	103/314	24253,24482,24483,24494,24498,24508,24699,24770,24771,24832,24932,25084,25145,25155,25163,25186,25205,25253,25326,25361,25369,25404,25406,25476,25522,25528,25599,25647,25662,25704,29142,29215,29221,29364,29427,29434,29538,29577,29653,29692,50662,56822,64019,64036,64678,81517,81613,81780,83781,85420,85471,116689,117516,140924,155140,155151,156726,156767,171115,171136,171334,245979,252971,287362,28…	Cebpb,Igf1,Igf2,Il1b,Il6,Irf1,Ptprc,Ccl2,Sdc4,Thy1,Cd4,Il4r,Cd24,Syk,Cdkn2a,Efnb1,Il6st,Dpp4,Jak3,Vcam1,Adora2a,Cav1,Cd44,Lgals9,Prkcz,Sirpa,Cd74,Il7,Igfbp2,Il2ra,Vnn1,Arg2,Arg1,Cd47,Aif1,Rasgrp1,Ccl20,Hes1,Gpam,Pla2g2a,Runx1,Cd86,Pag1,Cd55,Tfrc,Mdk,Ceacam1,Ccl5,Lgals3,Prkcq,Gata3,Ptpn6,Tnfsf11,Il2rg,Il23a,Coro1a,Runx3,Tnfrsf1b,Pde5a,Cblb,Il12rb2,Lmo1,Socs1,Nlrp3,LOC288521,Spta1,Lilrb4,Lrrc32,Ccd…
1_Member	GO Biological Processes	GO:1903039	positive regulation of leukocyte cell-cell adhesion	-18.9116	-16.614	79/211	24356,24482,24483,24494,24498,24699,24770,24832,24932,25084,25145,25155,25186,25205,25253,25326,25361,25404,25406,25464,25476,25522,25528,25599,25647,25651,25662,25694,25704,29142,29364,29427,29434,29577,29653,50662,56822,58853,64036,64678,81517,81613,81780,85420,85471,117516,140924,155140,155151,156726,252971,287362,289257,292594,293698,294228,294273,295322,303836,304005,306636,308995,309622,309…	Ets1,Igf1,Igf2,Il1b,Il6,Ptprc,Ccl2,Thy1,Cd4,Il4r,Cd24,Syk,Efnb1,Il6st,Dpp4,Jak3,Vcam1,Cav1,Cd44,Icam1,Lgals9,Prkcz,Sirpa,Cd74,Il7,Selp,Igfbp2,Has2,Il2ra,Vnn1,Cd47,Aif1,Rasgrp1,Hes1,Gpam,Runx1,Cd86,Nr4a3,Cd55,Tfrc,Mdk,Ceacam1,Ccl5,Prkcq,Gata3,Tnfsf11,Il2rg,Il23a,Coro1a,Runx3,Socs1,Nlrp3,Spta1,Lilrb4,Ccdc88b,RT1-S3,RT1-DMb,Vtcn1,Bcl6,Nfkbiz,Efnb2,Itgal,RT1-Bb,Itgb2,Itga4,Ephb6,Nckap1l,Nck2,Sash3,Tn…
1_Member	GO Biological Processes	GO:0050670	regulation of lymphocyte proliferation	-18.8048	-16.5178	83/229	24253,24482,24483,24494,24498,24508,24699,24771,24807,24932,25145,25155,25163,25186,25205,25326,25361,25406,25443,25476,25599,25647,25662,25668,25704,29215,29221,29260,29427,29577,29653,29692,54259,56822,64036,64678,81506,81613,81780,83781,85420,116689,155140,155151,156767,171115,171136,171369,245979,252963,289257,292844,293135,293698,294228,294273,295322,298579,303836,304988,306417,308995,309622…	Cebpb,Igf1,Igf2,Il1b,Il6,Irf1,Ptprc,Sdc4,Tacr1,Cd4,Cd24,Syk,Cdkn2a,Efnb1,Il6st,Jak3,Vcam1,Cd44,Fgf10,Lgals9,Cd74,Il7,Igfbp2,Cd38,Il2ra,Arg2,Arg1,Tlr4,Aif1,Hes1,Gpam,Pla2g2a,Inpp5d,Cd86,Cd55,Tfrc,Bst1,Ceacam1,Ccl5,Lgals3,Prkcq,Ptpn6,Il23a,Coro1a,Tnfrsf1b,Pde5a,Cblb,Cd40,Lmo1,Il13ra1,Spta1,Siglec10,Lrrc32,Ccdc88b,RT1-S3,RT1-DMb,Vtcn1,Pla2g2d,Bcl6,Mnda,Sh3rf1,Itgal,RT1-Bb,Prdm1,Nfatc2,Nckap1l,Tnfrsf…
1_Member	GO Biological Processes	GO:0002683	negative regulation of immune system process	-18.4873	-16.2107	136/486	24153,24235,24253,24482,24483,24508,24604,24699,24770,24771,24772,24832,24934,24973,25084,25145,25159,25163,25239,25248,25253,25326,25369,25406,25441,25476,25493,25513,25542,25556,25587,25599,25664,25704,25717,29215,29221,29290,29364,29511,29577,29645,29653,29692,50566,50646,50662,54259,54264,54410,56822,58852,59327,60427,64019,64036,78969,79113,81517,81526,81613,81823,83727,83781,84023,84032,844…	A2m,C4bpa,Cebpb,Igf1,Igf2,Irf1,Npy,Ptprc,Ccl2,Sdc4,Cxcl12,Thy1,Klrk1,RT1-A1,Il4r,Cd24,Gata2,Cdkn2a,Apod,Cnr1,Dpp4,Jak3,Adora2a,Cd44,Fcer1g,Lgals9,Nfkbia,Pik3r1,Ccl3,Il1rl1,Id2,Cd74,Pparg,Il2ra,Tgfb3,Arg2,Arg1,Adora1,Cd47,Padi2,Hes1,Ptprj,Gpam,Pla2g2a,Grem1,Ptk2b,Runx1,Inpp5d,Mafb,Enpp3,Cd86,Nr1h3,Twist2,Kitlg,Pag1,Cd55,Trib1,Fgr,Mdk,Ccn3,Ceacam1,Cib1,Fbn1,Lgals3,Ptger4,Col3a1,Sfrp1,Angpt1,Cx3cl1,…
1_Member	GO Biological Processes	GO:0032943	mononuclear cell proliferation	-17.4289	-15.2185	97/304	24253,24392,24482,24483,24494,24498,24508,24699,24771,24772,24807,24932,25145,25155,25163,25186,25193,25197,25205,25326,25361,25406,25443,25476,25599,25647,25662,25668,25704,29215,29221,29260,29427,29577,29653,29665,29692,54259,56822,64036,64678,78965,81506,81613,81780,83781,85420,114523,116689,155140,155151,156767,161452,171115,171136,171369,245979,252963,289257,291983,292844,293135,293698,29422…	Cebpb,Gja1,Igf1,Igf2,Il1b,Il6,Irf1,Ptprc,Sdc4,Cxcl12,Tacr1,Cd4,Cd24,Syk,Cdkn2a,Efnb1,Ccnd3,St6gal1,Il6st,Jak3,Vcam1,Cd44,Fgf10,Lgals9,Cd74,Il7,Igfbp2,Cd38,Il2ra,Arg2,Arg1,Tlr4,Aif1,Hes1,Gpam,P2rx7,Pla2g2a,Inpp5d,Cd86,Cd55,Tfrc,Csf1,Bst1,Ceacam1,Ccl5,Lgals3,Prkcq,Ntn1,Ptpn6,Il23a,Coro1a,Tnfrsf1b,Lef1,Pde5a,Cblb,Cd40,Lmo1,Il13ra1,Spta1,Psmb10,Siglec10,Lrrc32,Ccdc88b,RT1-S3,RT1-DMb,Vtcn1,Pla2g2d,Bcl…
1_Member	GO Biological Processes	GO:0050870	positive regulation of T cell activation	-16.8636	-14.695	71/191	24482,24483,24494,24498,24699,24770,24832,24932,25084,25145,25155,25186,25205,25253,25326,25361,25404,25476,25522,25528,25599,25647,25662,25704,29142,29364,29427,29434,29577,29653,50662,56822,64036,64678,81517,81613,81780,85420,85471,117516,140924,155140,155151,156726,252971,287362,289257,292594,293698,294228,294273,295322,303836,304005,306636,308995,309622,312275,315348,316369,317578,353218,3605…	Igf1,Igf2,Il1b,Il6,Ptprc,Ccl2,Thy1,Cd4,Il4r,Cd24,Syk,Efnb1,Il6st,Dpp4,Jak3,Vcam1,Cav1,Lgals9,Prkcz,Sirpa,Cd74,Il7,Igfbp2,Il2ra,Vnn1,Cd47,Aif1,Rasgrp1,Hes1,Gpam,Runx1,Cd86,Cd55,Tfrc,Mdk,Ceacam1,Ccl5,Prkcq,Gata3,Tnfsf11,Il2rg,Il23a,Coro1a,Runx3,Socs1,Nlrp3,Spta1,Lilrb4,Ccdc88b,RT1-S3,RT1-DMb,Vtcn1,Bcl6,Nfkbiz,Efnb2,Itgal,RT1-Bb,Ephb6,Nckap1l,Nck2,Sash3,Tnfsf9,Efnb3,Cd83,Ripk2,Ccl19,Havcr2,Myb,Dock8…
1_Member	GO Biological Processes	GO:0046651	lymphocyte proliferation	-16.7291	-14.58	95/301	24253,24392,24482,24483,24494,24498,24508,24699,24771,24772,24807,24932,25145,25155,25163,25186,25193,25205,25326,25361,25406,25443,25476,25599,25647,25662,25668,25704,29215,29221,29260,29427,29577,29653,29665,29692,54259,56822,64036,64678,81506,81613,81780,83781,85420,114523,116689,155140,155151,156767,161452,171115,171136,171369,245979,252963,289257,291983,292844,293135,293698,294228,294273,295…	Cebpb,Gja1,Igf1,Igf2,Il1b,Il6,Irf1,Ptprc,Sdc4,Cxcl12,Tacr1,Cd4,Cd24,Syk,Cdkn2a,Efnb1,Ccnd3,Il6st,Jak3,Vcam1,Cd44,Fgf10,Lgals9,Cd74,Il7,Igfbp2,Cd38,Il2ra,Arg2,Arg1,Tlr4,Aif1,Hes1,Gpam,P2rx7,Pla2g2a,Inpp5d,Cd86,Cd55,Tfrc,Bst1,Ceacam1,Ccl5,Lgals3,Prkcq,Ntn1,Ptpn6,Il23a,Coro1a,Tnfrsf1b,Lef1,Pde5a,Cblb,Cd40,Lmo1,Il13ra1,Spta1,Psmb10,Siglec10,Lrrc32,Ccdc88b,RT1-S3,RT1-DMb,Vtcn1,Pla2g2d,Bcl6,Mnda,Sh3rf1…
1_Member	GO Biological Processes	GO:0032946	positive regulation of mononuclear cell proliferation	-14.5916	-12.5702	56/143	24482,24483,24494,24498,24699,24807,24932,25145,25155,25186,25197,25205,25326,25361,25443,25476,25599,25647,25662,25668,25704,29260,29427,29577,29653,56822,64036,64678,78965,81506,81613,81780,85420,155140,155151,171369,252963,289257,293698,294228,294273,295322,303836,308995,311658,315348,316369,317578,353218,362491,362506,362851,363578,365395,499497,679975	Igf1,Igf2,Il1b,Il6,Ptprc,Tacr1,Cd4,Cd24,Syk,Efnb1,St6gal1,Il6st,Jak3,Vcam1,Fgf10,Lgals9,Cd74,Il7,Igfbp2,Cd38,Il2ra,Tlr4,Aif1,Hes1,Gpam,Cd86,Cd55,Tfrc,Csf1,Bst1,Ceacam1,Ccl5,Prkcq,Il23a,Coro1a,Cd40,Il13ra1,Spta1,Ccdc88b,RT1-S3,RT1-DMb,Vtcn1,Bcl6,Itgal,Nfatc2,Nckap1l,Nck2,Sash3,Tnfsf9,Ripk2,Ccl19,Cd320,Havcr2,Clcf1,Mef2c,Gpr183
1_Member	GO Biological Processes	GO:0070665	positive regulation of leukocyte proliferation	-14.3094	-12.3046	57/149	24482,24483,24494,24498,24699,24807,24932,25145,25155,25186,25197,25205,25326,25361,25443,25476,25599,25647,25662,25668,25704,29260,29427,29577,29653,56822,60427,64036,64678,78965,81506,81613,81780,85420,155140,155151,171369,252963,289257,293698,294228,294273,295322,303836,308995,311658,315348,316369,317578,353218,362491,362506,362851,363578,365395,499497,679975	Igf1,Igf2,Il1b,Il6,Ptprc,Tacr1,Cd4,Cd24,Syk,Efnb1,St6gal1,Il6st,Jak3,Vcam1,Fgf10,Lgals9,Cd74,Il7,Igfbp2,Cd38,Il2ra,Tlr4,Aif1,Hes1,Gpam,Cd86,Kitlg,Cd55,Tfrc,Csf1,Bst1,Ceacam1,Ccl5,Prkcq,Il23a,Coro1a,Cd40,Il13ra1,Spta1,Ccdc88b,RT1-S3,RT1-DMb,Vtcn1,Bcl6,Itgal,Nfatc2,Nckap1l,Nck2,Sash3,Tnfsf9,Ripk2,Ccl19,Cd320,Havcr2,Clcf1,Mef2c,Gpr183
1_Member	GO Biological Processes	GO:0042098	T cell proliferation	-14.2408	-12.2389	71/211	24253,24392,24482,24483,24494,24498,24508,24699,24771,24772,24932,25145,25155,25163,25186,25193,25205,25326,25361,25406,25476,25662,25704,29215,29221,29427,29577,29653,29665,29692,56822,64036,64678,81613,81780,83781,85420,116689,155140,155151,156767,171115,171136,245979,289257,291983,293135,293698,294228,294273,295322,298579,306417,308995,309622,309684,312275,315348,316256,316369,317578,353218,36…	Cebpb,Gja1,Igf1,Igf2,Il1b,Il6,Irf1,Ptprc,Sdc4,Cxcl12,Cd4,Cd24,Syk,Cdkn2a,Efnb1,Ccnd3,Il6st,Jak3,Vcam1,Cd44,Lgals9,Igfbp2,Il2ra,Arg2,Arg1,Aif1,Hes1,Gpam,P2rx7,Pla2g2a,Cd86,Cd55,Tfrc,Ceacam1,Ccl5,Lgals3,Prkcq,Ptpn6,Il23a,Coro1a,Tnfrsf1b,Pde5a,Cblb,Lmo1,Spta1,Psmb10,Lrrc32,Ccdc88b,RT1-S3,RT1-DMb,Vtcn1,Pla2g2d,Sh3rf1,Itgal,RT1-Bb,Itgb2,Ephb6,Nckap1l,Tnfrsf21,Nck2,Sash3,Tnfsf9,Ripk2,Ccl19,Havcr2,Tnfsf…
1_Member	GO Biological Processes	GO:0042129	regulation of T cell proliferation	-14.0842	-12.093	62/172	24253,24482,24483,24494,24498,24508,24699,24771,24932,25145,25155,25163,25186,25205,25326,25361,25406,25476,25662,25704,29215,29221,29427,29577,29653,29692,56822,64036,64678,81613,81780,83781,85420,116689,155140,155151,156767,171115,171136,245979,289257,293135,293698,294228,294273,295322,298579,306417,308995,309622,315348,316256,316369,317578,353218,362491,362506,363578,364031,366957,501043,690899	Cebpb,Igf1,Igf2,Il1b,Il6,Irf1,Ptprc,Sdc4,Cd4,Cd24,Syk,Cdkn2a,Efnb1,Il6st,Jak3,Vcam1,Cd44,Lgals9,Igfbp2,Il2ra,Arg2,Arg1,Aif1,Hes1,Gpam,Pla2g2a,Cd86,Cd55,Tfrc,Ceacam1,Ccl5,Lgals3,Prkcq,Ptpn6,Il23a,Coro1a,Tnfrsf1b,Pde5a,Cblb,Lmo1,Spta1,Lrrc32,Ccdc88b,RT1-S3,RT1-DMb,Vtcn1,Pla2g2d,Sh3rf1,Itgal,RT1-Bb,Nckap1l,Tnfrsf21,Nck2,Sash3,Tnfsf9,Ripk2,Ccl19,Havcr2,Tnfsf18,Rac2,Il20rb,Vsir
1_Member	GO Biological Processes	GO:0050671	positive regulation of lymphocyte proliferation	-13.6166	-11.656	54/141	24482,24483,24494,24498,24699,24807,24932,25145,25155,25186,25205,25326,25361,25443,25476,25599,25647,25662,25668,25704,29260,29427,29577,29653,56822,64036,64678,81506,81613,81780,85420,155140,155151,171369,252963,289257,293698,294228,294273,295322,303836,308995,311658,315348,316369,317578,353218,362491,362506,362851,363578,365395,499497,679975	Igf1,Igf2,Il1b,Il6,Ptprc,Tacr1,Cd4,Cd24,Syk,Efnb1,Il6st,Jak3,Vcam1,Fgf10,Lgals9,Cd74,Il7,Igfbp2,Cd38,Il2ra,Tlr4,Aif1,Hes1,Gpam,Cd86,Cd55,Tfrc,Bst1,Ceacam1,Ccl5,Prkcq,Il23a,Coro1a,Cd40,Il13ra1,Spta1,Ccdc88b,RT1-S3,RT1-DMb,Vtcn1,Bcl6,Itgal,Nfatc2,Nckap1l,Nck2,Sash3,Tnfsf9,Ripk2,Ccl19,Cd320,Havcr2,Clcf1,Mef2c,Gpr183
1_Member	GO Biological Processes	GO:0022408	negative regulation of cell-cell adhesion	-11.1436	-9.35422	60/187	24253,24508,24514,24771,24772,24936,25084,25145,25163,25326,25369,25406,25476,25513,25599,25644,25698,25704,29146,29215,29221,29366,29373,29692,50662,56822,60582,64019,81517,81613,83502,83781,83785,114505,114509,116689,117183,156726,161452,171115,171136,246253,252971,292770,293135,295322,298579,302396,303836,309622,310663,313587,316256,361228,361412,363578,364031,369016,501043,690899	Cebpb,Irf1,Jak2,Sdc4,Cxcl12,Cd9,Il4r,Cd24,Cdkn2a,Jak3,Adora2a,Cd44,Lgals9,Pik3r1,Cd74,Bmp6,Ass1,Il2ra,Jag1,Arg2,Arg1,Serpine2,Bmp2,Pla2g2a,Runx1,Cd86,Il1rn,Pag1,Mdk,Ceacam1,Cdh1,Lgals3,Vegfa,Klf4,Mapk7,Ptpn6,Rgcc,Runx3,Lef1,Pde5a,Cblb,Adipoq,Socs1,Spint2,Lrrc32,Vtcn1,Pla2g2d,Nexmif,Bcl6,RT1-Bb,Tnfaip8l2,Zc3h12a,Tnfrsf21,Adtrp,Adamts18,Havcr2,Tnfsf18,Myadm,Il20rb,Vsir
1_Member	GO Biological Processes	GO:0050866	negative regulation of cell activation	-10.9236	-9.15369	65/213	24253,24508,24771,24936,25084,25145,25163,25248,25267,25283,25326,25369,25406,25476,25587,25599,25664,25704,29215,29221,29366,29692,50662,54259,54410,56822,58852,64019,79113,81517,81613,83781,84402,89808,116689,156726,170637,171060,171115,171136,246097,252971,293135,295322,296257,298579,298845,303836,304988,309607,309622,309696,309871,310663,313587,316256,361412,361537,363578,364031,367901,501043…	Cebpb,Irf1,Sdc4,Cd9,Il4r,Cd24,Cdkn2a,Cnr1,Pdgfra,Gclc,Jak3,Adora2a,Cd44,Lgals9,Id2,Cd74,Pparg,Il2ra,Arg2,Arg1,Serpine2,Pla2g2a,Runx1,Inpp5d,Enpp3,Cd86,Nr1h3,Pag1,Fgr,Mdk,Ceacam1,Lgals3,Sfrp1,Cx3cl1,Ptpn6,Runx3,Samsn1,Il13ra2,Pde5a,Cblb,Fas,Socs1,Lrrc32,Vtcn1,Cst7,Pla2g2d,Emilin1,Bcl6,Mnda,RT1-CE5,RT1-Bb,Bcr,Prdm1,Tnfaip8l2,Zc3h12a,Tnfrsf21,Adamts18,Tyrobp,Havcr2,Tnfsf18,Btk,Il20rb,Tnfaip3,Foxf1,V…
1_Member	GO Biological Processes	GO:0002695	negative regulation of leukocyte activation	-10.1138	-8.41563	59/192	24253,24508,24771,25084,25145,25163,25248,25326,25369,25406,25476,25587,25599,25664,25704,29215,29221,29692,50662,54259,54410,56822,58852,64019,79113,81517,81613,83781,84402,89808,116689,156726,170637,171060,171115,171136,246097,252971,293135,295322,296257,298579,303836,304988,309607,309622,309696,309871,310663,313587,316256,361537,363578,364031,367901,501043,683206,687536,690899	Cebpb,Irf1,Sdc4,Il4r,Cd24,Cdkn2a,Cnr1,Jak3,Adora2a,Cd44,Lgals9,Id2,Cd74,Pparg,Il2ra,Arg2,Arg1,Pla2g2a,Runx1,Inpp5d,Enpp3,Cd86,Nr1h3,Pag1,Fgr,Mdk,Ceacam1,Lgals3,Sfrp1,Cx3cl1,Ptpn6,Runx3,Samsn1,Il13ra2,Pde5a,Cblb,Fas,Socs1,Lrrc32,Vtcn1,Cst7,Pla2g2d,Bcl6,Mnda,RT1-CE5,RT1-Bb,Bcr,Prdm1,Tnfaip8l2,Zc3h12a,Tnfrsf21,Tyrobp,Havcr2,Tnfsf18,Btk,Il20rb,Tnfaip3,Foxf1,Vsir
1_Member	GO Biological Processes	GO:0042102	positive regulation of T cell proliferation	-9.85364	-8.17522	39/103	24482,24483,24494,24498,24699,24932,25145,25155,25186,25205,25326,25361,25476,25662,25704,29427,29577,29653,56822,64036,64678,81613,81780,85420,155140,155151,289257,293698,294228,294273,295322,308995,315348,316369,317578,353218,362491,362506,363578	Igf1,Igf2,Il1b,Il6,Ptprc,Cd4,Cd24,Syk,Efnb1,Il6st,Jak3,Vcam1,Lgals9,Igfbp2,Il2ra,Aif1,Hes1,Gpam,Cd86,Cd55,Tfrc,Ceacam1,Ccl5,Prkcq,Il23a,Coro1a,Spta1,Ccdc88b,RT1-S3,RT1-DMb,Vtcn1,Itgal,Nckap1l,Nck2,Sash3,Tnfsf9,Ripk2,Ccl19,Havcr2
1_Member	GO Biological Processes	GO:0051250	negative regulation of lymphocyte activation	-8.85265	-7.22525	50/161	24253,24508,24771,25084,25145,25163,25326,25369,25406,25476,25587,25599,25704,29215,29221,29692,50662,54259,56822,64019,79113,81517,81613,83781,84402,116689,156726,170637,171115,171136,246097,252971,293135,295322,298579,303836,304988,309607,309622,309871,310663,313587,316256,361537,363578,364031,367901,501043,683206,690899	Cebpb,Irf1,Sdc4,Il4r,Cd24,Cdkn2a,Jak3,Adora2a,Cd44,Lgals9,Id2,Cd74,Il2ra,Arg2,Arg1,Pla2g2a,Runx1,Inpp5d,Cd86,Pag1,Fgr,Mdk,Ceacam1,Lgals3,Sfrp1,Ptpn6,Runx3,Samsn1,Pde5a,Cblb,Fas,Socs1,Lrrc32,Vtcn1,Pla2g2d,Bcl6,Mnda,RT1-CE5,RT1-Bb,Prdm1,Tnfaip8l2,Zc3h12a,Tnfrsf21,Tyrobp,Havcr2,Tnfsf18,Btk,Il20rb,Tnfaip3,Vsir
1_Member	GO Biological Processes	GO:1903038	negative regulation of leukocyte cell-cell adhesion	-7.89014	-6.33246	42/132	24253,24508,24771,24772,25084,25145,25163,25326,25369,25406,25476,25599,25698,25704,29215,29221,29692,50662,56822,64019,81517,81613,83781,114505,116689,156726,171115,171136,252971,293135,295322,298579,303836,309622,310663,313587,316256,361228,363578,364031,501043,690899	Cebpb,Irf1,Sdc4,Cxcl12,Il4r,Cd24,Cdkn2a,Jak3,Adora2a,Cd44,Lgals9,Cd74,Ass1,Il2ra,Arg2,Arg1,Pla2g2a,Runx1,Cd86,Pag1,Mdk,Ceacam1,Lgals3,Klf4,Ptpn6,Runx3,Pde5a,Cblb,Socs1,Lrrc32,Vtcn1,Pla2g2d,Bcl6,RT1-Bb,Tnfaip8l2,Zc3h12a,Tnfrsf21,Adtrp,Havcr2,Tnfsf18,Il20rb,Vsir
1_Member	GO Biological Processes	GO:0050868	negative regulation of T cell activation	-7.03635	-5.5683	38/121	24253,24508,24771,25084,25145,25163,25326,25369,25406,25476,25599,25704,29215,29221,29692,50662,56822,64019,81517,81613,83781,116689,156726,171115,171136,252971,293135,295322,298579,303836,309622,310663,313587,316256,363578,364031,501043,690899	Cebpb,Irf1,Sdc4,Il4r,Cd24,Cdkn2a,Jak3,Adora2a,Cd44,Lgals9,Cd74,Il2ra,Arg2,Arg1,Pla2g2a,Runx1,Cd86,Pag1,Mdk,Ceacam1,Lgals3,Ptpn6,Runx3,Pde5a,Cblb,Socs1,Lrrc32,Vtcn1,Pla2g2d,Bcl6,RT1-Bb,Tnfaip8l2,Zc3h12a,Tnfrsf21,Havcr2,Tnfsf18,Il20rb,Vsir
1_Member	GO Biological Processes	GO:0070664	negative regulation of leukocyte proliferation	-6.62128	-5.19627	31/92	24253,24771,25145,25163,25406,25476,25704,29215,29221,29692,50566,54259,54410,56822,81613,116689,171115,171136,287562,293135,295322,298579,304988,309622,309871,316256,361537,363578,367901,501043,690899	Cebpb,Sdc4,Cd24,Cdkn2a,Cd44,Lgals9,Il2ra,Arg2,Arg1,Pla2g2a,Grem1,Inpp5d,Enpp3,Cd86,Ceacam1,Ptpn6,Pde5a,Cblb,Ccl12,Lrrc32,Vtcn1,Pla2g2d,Mnda,RT1-Bb,Prdm1,Tnfrsf21,Tyrobp,Havcr2,Btk,Il20rb,Vsir
1_Member	GO Biological Processes	GO:0050672	negative regulation of lymphocyte proliferation	-5.59377	-4.26337	28/87	24253,24771,25145,25163,25406,25476,25704,29215,29221,29692,54259,56822,81613,116689,171115,171136,293135,295322,298579,304988,309622,309871,316256,361537,363578,367901,501043,690899	Cebpb,Sdc4,Cd24,Cdkn2a,Cd44,Lgals9,Il2ra,Arg2,Arg1,Pla2g2a,Inpp5d,Cd86,Ceacam1,Ptpn6,Pde5a,Cblb,Lrrc32,Vtcn1,Pla2g2d,Mnda,RT1-Bb,Prdm1,Tnfrsf21,Tyrobp,Havcr2,Btk,Il20rb,Vsir
1_Member	GO Biological Processes	GO:0032945	negative regulation of mononuclear cell proliferation	-5.48415	-4.16403	28/88	24253,24771,25145,25163,25406,25476,25704,29215,29221,29692,54259,56822,81613,116689,171115,171136,293135,295322,298579,304988,309622,309871,316256,361537,363578,367901,501043,690899	Cebpb,Sdc4,Cd24,Cdkn2a,Cd44,Lgals9,Il2ra,Arg2,Arg1,Pla2g2a,Inpp5d,Cd86,Ceacam1,Ptpn6,Pde5a,Cblb,Lrrc32,Vtcn1,Pla2g2d,Mnda,RT1-Bb,Prdm1,Tnfrsf21,Tyrobp,Havcr2,Btk,Il20rb,Vsir
1_Member	GO Biological Processes	GO:0042130	negative regulation of T cell proliferation	-4.76034	-3.52465	23/71	24253,24771,25145,25163,25406,25476,25704,29215,29221,29692,56822,81613,116689,171115,171136,293135,295322,298579,309622,316256,363578,501043,690899	Cebpb,Sdc4,Cd24,Cdkn2a,Cd44,Lgals9,Il2ra,Arg2,Arg1,Pla2g2a,Cd86,Ceacam1,Ptpn6,Pde5a,Cblb,Lrrc32,Vtcn1,Pla2g2d,RT1-Bb,Tnfrsf21,Havcr2,Il20rb,Vsir
2_Summary	GO Biological Processes	GO:0006954	inflammatory response	-44.859	-40.9539	233/703	24153,24180,24182,24232,24233,24235,24237,24253,24356,24392,24446,24464,24482,24493,24494,24498,24514,24539,24599,24604,24617,24653,24660,24680,24770,24807,24816,24825,24854,24924,25029,25083,25084,25145,25155,25166,25239,25245,25248,25290,25353,25361,25369,25406,25423,25441,25464,25476,25493,25522,25528,25542,25556,25599,25644,25651,25652,25663,25664,25698,25704,25734,29142,29210,29254,29260,292…	A2m,Agtr1a,Agtr2,C3,C4a,C4bpa,C6,Cebpb,Ets1,Gja1,Hgf,Hp,Igf1,Il1a,Il1b,Il6,Jak2,Lpl,Nos2,Npy,Serpine1,Pla2g4a,Pmp22,Prkca,Ccl2,Tacr1,Tbxa2r,Tf,Clu,Ptn,Calcrl,Adra2a,Il4r,Cd24,Syk,Casp1,Apod,Bdkrb2,Cnr1,Alox5,Spp1,Vcam1,Adora2a,Cd44,Ctsc,Fcer1g,Icam1,Lgals9,Nfkbia,Prkcz,Sirpa,Ccl3,Il1rl1,Cd74,Bmp6,Selp,Ptgfr,Il1r1,Pparg,Ass1,Il2ra,Hck,Vnn1,Epha3,Mgll,Tlr4,Adora1,Adora2b,Pla2g5,Cd47,Bmp2,Ccl11,Aif1…
2_Member	GO Biological Processes	GO:0006954	inflammatory response	-44.859	-40.9539	233/703	24153,24180,24182,24232,24233,24235,24237,24253,24356,24392,24446,24464,24482,24493,24494,24498,24514,24539,24599,24604,24617,24653,24660,24680,24770,24807,24816,24825,24854,24924,25029,25083,25084,25145,25155,25166,25239,25245,25248,25290,25353,25361,25369,25406,25423,25441,25464,25476,25493,25522,25528,25542,25556,25599,25644,25651,25652,25663,25664,25698,25704,25734,29142,29210,29254,29260,292…	A2m,Agtr1a,Agtr2,C3,C4a,C4bpa,C6,Cebpb,Ets1,Gja1,Hgf,Hp,Igf1,Il1a,Il1b,Il6,Jak2,Lpl,Nos2,Npy,Serpine1,Pla2g4a,Pmp22,Prkca,Ccl2,Tacr1,Tbxa2r,Tf,Clu,Ptn,Calcrl,Adra2a,Il4r,Cd24,Syk,Casp1,Apod,Bdkrb2,Cnr1,Alox5,Spp1,Vcam1,Adora2a,Cd44,Ctsc,Fcer1g,Icam1,Lgals9,Nfkbia,Prkcz,Sirpa,Ccl3,Il1rl1,Cd74,Bmp6,Selp,Ptgfr,Il1r1,Pparg,Ass1,Il2ra,Hck,Vnn1,Epha3,Mgll,Tlr4,Adora1,Adora2b,Pla2g5,Cd47,Bmp2,Ccl11,Aif1…
2_Member	GO Biological Processes	GO:0031347	regulation of defense response	-23.721	-21.1382	183/667	24153,24232,24235,24237,24253,24356,24392,24446,24472,24482,24483,24494,24498,24508,24514,24539,24599,24604,24617,24653,24660,24680,24934,24973,25029,25145,25156,25166,25239,25248,25290,25369,25404,25406,25423,25441,25476,25493,25528,25542,25556,25599,25663,25664,25704,29215,29221,29237,29254,29260,29290,29316,29354,29364,29434,29469,29527,29624,50654,50672,54410,56083,56822,58852,58917,59312,593…	A2m,C3,C4bpa,C6,Cebpb,Ets1,Gja1,Hgf,Hspa1b,Igf1,Igf2,Il1b,Il6,Irf1,Jak2,Lpl,Nos2,Npy,Serpine1,Pla2g4a,Pmp22,Prkca,Klrk1,RT1-A1,Calcrl,Cd24,Vav1,Casp1,Apod,Cnr1,Alox5,Adora2a,Cav1,Cd44,Ctsc,Fcer1g,Lgals9,Nfkbia,Sirpa,Ccl3,Il1rl1,Cd74,Il1r1,Pparg,Il2ra,Arg2,Arg1,Penk,Mgll,Tlr4,Adora1,Adora2b,Pla2g5,Cd47,Rasgrp1,Lbp,Ptgs2,Alox5ap,Ctss,Ednrb,Enpp3,Tgm2,Cd86,Nr1h3,Hpx,Shank3,Ereg,Cd14,Cxcl6,Cd55,Slc7a…
2_Member	GO Biological Processes	GO:0032103	positive regulation of response to external stimulus	-22.7157	-20.2087	112/328	24232,24253,24356,24392,24471,24494,24498,24514,24539,24604,24617,24653,24680,24770,24772,24924,25145,25248,25423,25441,25443,25476,25493,25542,25556,25599,25644,29221,29260,29316,29364,29427,29469,29527,29624,29645,29659,29733,50646,50654,56083,57027,58935,60669,64566,64803,64830,65154,66018,78965,79129,79451,81503,81517,81743,81780,83785,84007,84023,89808,94203,113959,116637,116677,117029,11751…	C3,Cebpb,Ets1,Gja1,Hspb1,Il1b,Il6,Jak2,Lpl,Npy,Serpine1,Pla2g4a,Prkca,Ccl2,Cxcl12,Ptn,Cd24,Cnr1,Ctsc,Fcer1g,Fgf10,Lgals9,Nfkbia,Ccl3,Il1rl1,Cd74,Bmp6,Arg1,Tlr4,Adora2b,Cd47,Aif1,Lbp,Ptgs2,Alox5ap,Ptprj,P2rx4,S1pr1,Ptk2b,Ctss,Tgm2,Adam17,Gas6,Cmklr1,Wnt5a,P2ry12,Unc13b,Ccn4,Pdgfd,Csf1,Cyba,Fabp4,Cxcl1,Mdk,Pde2a,Ccl5,Vegfa,C3ar1,Ptger4,Cx3cl1,Pgf,C5ar1,Ccl4,F2rl1,Ccr5,Tnfsf11,Il23a,Itga2,Pde5a,Cdh1…
2_Member	GO Biological Processes	GO:0050727	regulation of inflammatory response	-21.593	-19.1193	119/370	24153,24232,24235,24237,24253,24356,24446,24482,24494,24498,24514,24539,24599,24604,24617,24653,24660,24680,25029,25145,25166,25239,25248,25290,25369,25406,25423,25441,25476,25493,25528,25542,25556,25599,25663,25664,25704,29254,29260,29290,29316,29354,29364,29469,29527,29624,50654,50672,54410,56083,58852,64036,64554,64566,65154,79451,81506,81517,81526,81736,81743,81780,84023,84356,84386,84397,854…	A2m,C3,C4bpa,C6,Cebpb,Ets1,Hgf,Igf1,Il1b,Il6,Jak2,Lpl,Nos2,Npy,Serpine1,Pla2g4a,Pmp22,Prkca,Calcrl,Cd24,Casp1,Apod,Cnr1,Alox5,Adora2a,Cd44,Ctsc,Fcer1g,Lgals9,Nfkbia,Sirpa,Ccl3,Il1rl1,Cd74,Il1r1,Pparg,Il2ra,Mgll,Tlr4,Adora1,Adora2b,Pla2g5,Cd47,Lbp,Ptgs2,Alox5ap,Ctss,Ednrb,Enpp3,Tgm2,Nr1h3,Cd55,Slc7a2,Wnt5a,Ccn4,Fabp4,Bst1,Mdk,Ccn3,Nfkb1,Pde2a,Ccl5,Ptger4,Abcd2,Slpi,Tnfaip6,Gata3,Cx3cl1,Socs3,Casp4…
2_Member	GO Biological Processes	GO:0031349	positive regulation of defense response	-14.5087	-12.4958	107/384	24232,24253,24356,24392,24472,24494,24498,24508,24514,24539,24617,24653,24680,24934,25145,25156,25248,25404,25423,25441,25476,25493,25542,25556,25599,29221,29237,29260,29316,29364,29434,29469,29527,29624,50654,56083,56822,58852,58917,59325,60350,64566,64830,65154,65190,79129,79451,81503,81517,81686,81743,81780,84023,89808,116677,117029,117516,170921,171115,246294,286994,289399,291861,291912,29362…	C3,Cebpb,Ets1,Gja1,Hspa1b,Il1b,Il6,Irf1,Jak2,Lpl,Serpine1,Pla2g4a,Prkca,Klrk1,Cd24,Vav1,Cnr1,Cav1,Ctsc,Fcer1g,Lgals9,Nfkbia,Ccl3,Il1rl1,Cd74,Arg1,Penk,Tlr4,Adora2b,Cd47,Rasgrp1,Lbp,Ptgs2,Alox5ap,Ctss,Tgm2,Cd86,Nr1h3,Hpx,Ereg,Cd14,Wnt5a,Unc13b,Ccn4,Rsad2,Cyba,Fabp4,Cxcl1,Mdk,Mmp2,Pde2a,Ccl5,Ptger4,Cx3cl1,F2rl1,Ccr5,Tnfsf11,Itga2,Pde5a,Optn,Lgr4,Inava,Nlrc5,Nod2,Irf7,RT1-S3,Fcgr1a,Pik3cg,Lrrk2,Trem…
2_Member	GO Biological Processes	GO:0050729	positive regulation of inflammatory response	-13.7973	-11.8242	55/144	24232,24253,24356,24494,24498,24514,24539,24617,24653,24680,25145,25248,25423,25441,25493,25542,25556,25599,29260,29316,29364,29469,29527,29624,50654,56083,64566,65154,79451,81517,81743,81780,84023,89808,117029,117516,170921,171115,291912,294228,295279,298947,300160,301227,301291,304005,306247,310553,362050,363599,364031,367901,502902,688621,691799	C3,Cebpb,Ets1,Il1b,Il6,Jak2,Lpl,Serpine1,Pla2g4a,Prkca,Cd24,Cnr1,Ctsc,Fcer1g,Nfkbia,Ccl3,Il1rl1,Cd74,Tlr4,Adora2b,Cd47,Lbp,Ptgs2,Alox5ap,Ctss,Tgm2,Wnt5a,Ccn4,Fabp4,Mdk,Pde2a,Ccl5,Ptger4,Cx3cl1,Ccr5,Tnfsf11,Itga2,Pde5a,Nod2,RT1-S3,Fcgr1a,Pik3cg,Lrrk2,Trem2,Il17f,Nfkbiz,Il17rb,Tlr2,Gbp5,Tnip1,Tnfsf18,Btk,Clec7a,Tslp,Il17d
3_Summary	GO Biological Processes	GO:0001944	vasculature development	-40.9509	-37.3469	235/747	24180,24232,24237,24356,24392,24446,24471,24482,24483,24493,24494,24499,24517,24536,24617,24644,24680,24770,24771,24772,24787,24791,24816,24827,24832,24914,24924,24957,25022,25023,25026,25029,25043,25059,25112,25155,25159,25236,25240,25267,25291,25304,25317,25404,25406,25425,25426,25443,25445,25495,25619,25630,25664,25694,25745,29139,29146,29158,29216,29300,29393,29397,29452,29492,29516,29527,295…	Agtr1a,C3,C6,Ets1,Gja1,Hgf,Hspb1,Igf1,Igf2,Il1a,Il1b,Il6r,Junb,Lepr,Serpine1,Pgk1,Prkca,Ccl2,Sdc4,Cxcl12,Sod2,Sparc,Tbxa2r,Tgfa,Thy1,Lox,Ptn,Glul,Fgfr2,Prkcb,Adm,Calcrl,Eln,Hk2,Gadd45a,Syk,Gata2,Gpc3,Aqp1,Pdgfra,Anxa3,Comp,Fgf1,Cav1,Cd44,Ctsh,Cyp1b1,Fgf10,Fosl1,Nog,Plau,Pkm,Pparg,Has2,Myh9,Dcn,Jag1,Fbln5,Lrp2,Gata6,Col1a1,Ccl11,Epas1,Notch2,Pde3b,Ptgs2,Hif1a,Hes1,Atp2b4,Tgfbr3,Btg1,Ptprj,S1pr1,Gr…
3_Member	GO Biological Processes	GO:0001944	vasculature development	-40.9509	-37.3469	235/747	24180,24232,24237,24356,24392,24446,24471,24482,24483,24493,24494,24499,24517,24536,24617,24644,24680,24770,24771,24772,24787,24791,24816,24827,24832,24914,24924,24957,25022,25023,25026,25029,25043,25059,25112,25155,25159,25236,25240,25267,25291,25304,25317,25404,25406,25425,25426,25443,25445,25495,25619,25630,25664,25694,25745,29139,29146,29158,29216,29300,29393,29397,29452,29492,29516,29527,295…	Agtr1a,C3,C6,Ets1,Gja1,Hgf,Hspb1,Igf1,Igf2,Il1a,Il1b,Il6r,Junb,Lepr,Serpine1,Pgk1,Prkca,Ccl2,Sdc4,Cxcl12,Sod2,Sparc,Tbxa2r,Tgfa,Thy1,Lox,Ptn,Glul,Fgfr2,Prkcb,Adm,Calcrl,Eln,Hk2,Gadd45a,Syk,Gata2,Gpc3,Aqp1,Pdgfra,Anxa3,Comp,Fgf1,Cav1,Cd44,Ctsh,Cyp1b1,Fgf10,Fosl1,Nog,Plau,Pkm,Pparg,Has2,Myh9,Dcn,Jag1,Fbln5,Lrp2,Gata6,Col1a1,Ccl11,Epas1,Notch2,Pde3b,Ptgs2,Hif1a,Hes1,Atp2b4,Tgfbr3,Btg1,Ptprj,S1pr1,Gr…
3_Member	GO Biological Processes	GO:0072358	cardiovascular system development	-39.4644	-35.9573	235/761	24180,24232,24237,24356,24392,24446,24471,24482,24483,24493,24494,24499,24517,24536,24617,24644,24680,24770,24771,24772,24787,24791,24816,24827,24832,24914,24924,24957,25022,25023,25026,25029,25043,25059,25112,25155,25159,25236,25240,25267,25291,25304,25317,25404,25406,25425,25426,25443,25445,25495,25619,25630,25664,25694,25745,29139,29146,29158,29216,29300,29393,29397,29452,29492,29516,29527,295…	Agtr1a,C3,C6,Ets1,Gja1,Hgf,Hspb1,Igf1,Igf2,Il1a,Il1b,Il6r,Junb,Lepr,Serpine1,Pgk1,Prkca,Ccl2,Sdc4,Cxcl12,Sod2,Sparc,Tbxa2r,Tgfa,Thy1,Lox,Ptn,Glul,Fgfr2,Prkcb,Adm,Calcrl,Eln,Hk2,Gadd45a,Syk,Gata2,Gpc3,Aqp1,Pdgfra,Anxa3,Comp,Fgf1,Cav1,Cd44,Ctsh,Cyp1b1,Fgf10,Fosl1,Nog,Plau,Pkm,Pparg,Has2,Myh9,Dcn,Jag1,Fbln5,Lrp2,Gata6,Col1a1,Ccl11,Epas1,Notch2,Pde3b,Ptgs2,Hif1a,Hes1,Atp2b4,Tgfbr3,Btg1,Ptprj,S1pr1,Gr…
3_Member	GO Biological Processes	GO:0001568	blood vessel development	-39.2046	-35.7767	224/710	24180,24232,24237,24356,24392,24446,24471,24483,24493,24494,24499,24517,24536,24617,24644,24680,24770,24772,24791,24816,24827,24832,24914,24924,24957,25022,25023,25026,25029,25043,25059,25112,25155,25159,25236,25240,25267,25291,25304,25317,25404,25406,25425,25426,25443,25445,25495,25619,25630,25664,25694,25745,29139,29146,29158,29216,29300,29393,29397,29452,29492,29516,29527,29560,29577,29600,296…	Agtr1a,C3,C6,Ets1,Gja1,Hgf,Hspb1,Igf2,Il1a,Il1b,Il6r,Junb,Lepr,Serpine1,Pgk1,Prkca,Ccl2,Cxcl12,Sparc,Tbxa2r,Tgfa,Thy1,Lox,Ptn,Glul,Fgfr2,Prkcb,Adm,Calcrl,Eln,Hk2,Gadd45a,Syk,Gata2,Gpc3,Aqp1,Pdgfra,Anxa3,Comp,Fgf1,Cav1,Cd44,Ctsh,Cyp1b1,Fgf10,Fosl1,Nog,Plau,Pkm,Pparg,Has2,Myh9,Dcn,Jag1,Fbln5,Lrp2,Gata6,Col1a1,Ccl11,Epas1,Notch2,Pde3b,Ptgs2,Hif1a,Hes1,Atp2b4,Tgfbr3,Btg1,Ptprj,S1pr1,Grem1,Ptk2b,Runx1…
3_Member	GO Biological Processes	GO:0048514	blood vessel morphogenesis	-36.5212	-33.4291	198/610	24180,24232,24237,24356,24392,24446,24471,24483,24493,24494,24517,24536,24617,24644,24680,24770,24772,24791,24816,24827,24832,24914,24924,24957,25022,25023,25026,25029,25059,25112,25155,25159,25240,25267,25291,25304,25317,25404,25425,25426,25443,25495,25619,25630,25664,25694,25745,29139,29146,29158,29216,29300,29397,29452,29492,29516,29527,29560,29577,29600,29610,29618,29645,29733,50566,50646,506…	Agtr1a,C3,C6,Ets1,Gja1,Hgf,Hspb1,Igf2,Il1a,Il1b,Junb,Lepr,Serpine1,Pgk1,Prkca,Ccl2,Cxcl12,Sparc,Tbxa2r,Tgfa,Thy1,Lox,Ptn,Glul,Fgfr2,Prkcb,Adm,Calcrl,Hk2,Gadd45a,Syk,Gata2,Aqp1,Pdgfra,Anxa3,Comp,Fgf1,Cav1,Ctsh,Cyp1b1,Fgf10,Nog,Plau,Pkm,Pparg,Has2,Myh9,Dcn,Jag1,Fbln5,Lrp2,Gata6,Ccl11,Epas1,Notch2,Pde3b,Ptgs2,Hif1a,Hes1,Atp2b4,Tgfbr3,Btg1,Ptprj,S1pr1,Grem1,Ptk2b,Runx1,Notch3,Ramp3,Parva,Apln,Ramp1,R…
3_Member	GO Biological Processes	GO:0001525	angiogenesis	-31.9665	-28.9646	167/504	24180,24232,24237,24356,24446,24471,24483,24493,24494,24536,24617,24644,24680,24770,24772,24791,24816,24827,24832,24924,24957,25022,25023,25026,25029,25059,25112,25155,25159,25240,25267,25291,25317,25404,25425,25426,25443,25619,25630,25664,25745,29139,29158,29300,29397,29452,29492,29516,29527,29560,29600,29618,29733,50566,50646,50662,56761,56820,57341,58812,58965,58966,59325,60391,60584,60664,640…	Agtr1a,C3,C6,Ets1,Hgf,Hspb1,Igf2,Il1a,Il1b,Lepr,Serpine1,Pgk1,Prkca,Ccl2,Cxcl12,Sparc,Tbxa2r,Tgfa,Thy1,Ptn,Glul,Fgfr2,Prkcb,Adm,Calcrl,Hk2,Gadd45a,Syk,Gata2,Aqp1,Pdgfra,Anxa3,Fgf1,Cav1,Ctsh,Cyp1b1,Fgf10,Plau,Pkm,Pparg,Myh9,Dcn,Fbln5,Gata6,Ccl11,Epas1,Notch2,Pde3b,Ptgs2,Hif1a,Atp2b4,Btg1,S1pr1,Grem1,Ptk2b,Runx1,Notch3,Ramp3,Parva,Apln,Ramp1,Ramp2,Ereg,Nrxn1,Lif,Pik3r3,Enpep,Ccn2,Tnmd,Ddah1,Esm1,Hp…
3_Member	GO Biological Processes	GO:1901342	regulation of vasculature development	-24.8025	-22.1406	121/352	24180,24232,24237,24356,24446,24471,24483,24493,24494,24499,24617,24644,24680,24770,24771,24787,24791,24816,24924,24957,25023,25026,25059,25112,25159,25240,25291,25317,25425,25426,25630,25664,29139,29158,29300,29397,29516,29527,29560,29600,29618,50566,50646,50662,58966,59325,60584,64030,64104,64157,64566,66018,66021,79252,81512,81517,81613,81687,81780,81823,83722,83781,83785,84007,84023,84050,844…	Agtr1a,C3,C6,Ets1,Hgf,Hspb1,Igf2,Il1a,Il1b,Il6r,Serpine1,Pgk1,Prkca,Ccl2,Sdc4,Sod2,Sparc,Tbxa2r,Ptn,Glul,Prkcb,Adm,Hk2,Gadd45a,Gata2,Aqp1,Anxa3,Fgf1,Ctsh,Cyp1b1,Pkm,Pparg,Dcn,Fbln5,Gata6,Ccl11,Pde3b,Ptgs2,Hif1a,Atp2b4,Btg1,Grem1,Ptk2b,Runx1,Ramp2,Ereg,Lif,Kit,Tnmd,Ddah1,Wnt5a,Pdgfd,Cybb,Adamts1,Cnmd,Mdk,Ceacam1,Mmp9,Ccl5,Cib1,Plk2,Lgals3,Vegfa,C3ar1,Ptger4,Enpp2,Klf5,Angpt2,Cx3cl1,Chi3l1,Pgf,C5ar…
3_Member	GO Biological Processes	GO:0045765	regulation of angiogenesis	-21.0869	-18.6517	106/314	24180,24232,24237,24356,24446,24471,24483,24493,24494,24617,24644,24680,24770,24791,24816,24924,24957,25023,25026,25059,25112,25159,25240,25291,25317,25425,25426,25630,25664,29139,29158,29300,29397,29516,29527,29560,29600,29618,50566,50646,50662,58966,59325,60584,64104,64157,64566,66021,79252,81512,81517,81613,81687,81780,81823,83722,83781,83785,84007,84050,89805,89808,89824,94203,113959,114505,1…	Agtr1a,C3,C6,Ets1,Hgf,Hspb1,Igf2,Il1a,Il1b,Serpine1,Pgk1,Prkca,Ccl2,Sparc,Tbxa2r,Ptn,Glul,Prkcb,Adm,Hk2,Gadd45a,Gata2,Aqp1,Anxa3,Fgf1,Ctsh,Cyp1b1,Pkm,Pparg,Dcn,Fbln5,Gata6,Ccl11,Pde3b,Ptgs2,Hif1a,Atp2b4,Btg1,Grem1,Ptk2b,Runx1,Ramp2,Ereg,Lif,Tnmd,Ddah1,Wnt5a,Cybb,Adamts1,Cnmd,Mdk,Ceacam1,Mmp9,Ccl5,Cib1,Plk2,Lgals3,Vegfa,C3ar1,Enpp2,Angpt2,Cx3cl1,Chi3l1,Pgf,C5ar1,Klf4,Mapk7,Rgcc,Cd40,Cxcl10,Smoc2,S…
3_Member	GO Biological Processes	GO:1904018	positive regulation of vasculature development	-18.8743	-16.5821	78/207	24180,24232,24237,24356,24446,24471,24483,24493,24494,24499,24617,24680,24787,24816,25023,25026,25059,25159,25240,25291,25317,25425,25426,25630,29300,29397,29527,29560,29618,50566,50646,50662,58966,59325,64030,64157,64566,66018,66021,81517,81613,81687,81780,81823,83722,83781,83785,84007,89805,89808,89824,94203,113959,114505,117092,171369,246297,292401,295214,296269,300455,305081,306636,309684,310…	Agtr1a,C3,C6,Ets1,Hgf,Hspb1,Igf2,Il1a,Il1b,Il6r,Serpine1,Prkca,Sod2,Tbxa2r,Prkcb,Adm,Hk2,Gata2,Aqp1,Anxa3,Fgf1,Ctsh,Cyp1b1,Pkm,Gata6,Ccl11,Ptgs2,Hif1a,Btg1,Grem1,Ptk2b,Runx1,Ramp2,Ereg,Kit,Ddah1,Wnt5a,Pdgfd,Cybb,Mdk,Ceacam1,Mmp9,Ccl5,Cib1,Plk2,Lgals3,Vegfa,C3ar1,Angpt2,Cx3cl1,Chi3l1,Pgf,C5ar1,Klf4,Serpinb7,Cd40,Myocd,Smoc2,S100a1,Angpt4,Bmper,Cd34,Efnb2,Itgb2,Sema5a,Sfrp2,Epha1,Zc3h12a,Srpx2,Vegf…
3_Member	GO Biological Processes	GO:0045766	positive regulation of angiogenesis	-16.2105	-14.0892	69/187	24180,24232,24237,24356,24446,24471,24483,24493,24494,24617,24680,24816,25023,25026,25059,25159,25240,25291,25317,25425,25426,25630,29300,29397,29527,29560,29618,50566,50646,50662,58966,59325,64157,64566,66021,81517,81687,81780,81823,83722,83781,83785,84007,89805,89808,89824,94203,113959,114505,171369,292401,295214,296269,300455,305081,309684,310207,310552,312279,313587,317181,360457,360820,36234…	Agtr1a,C3,C6,Ets1,Hgf,Hspb1,Igf2,Il1a,Il1b,Serpine1,Prkca,Tbxa2r,Prkcb,Adm,Hk2,Gata2,Aqp1,Anxa3,Fgf1,Ctsh,Cyp1b1,Pkm,Gata6,Ccl11,Ptgs2,Hif1a,Btg1,Grem1,Ptk2b,Runx1,Ramp2,Ereg,Ddah1,Wnt5a,Cybb,Mdk,Mmp9,Ccl5,Cib1,Plk2,Lgals3,Vegfa,C3ar1,Angpt2,Cx3cl1,Chi3l1,Pgf,C5ar1,Klf4,Cd40,Smoc2,S100a1,Angpt4,Bmper,Cd34,Itgb2,Sema5a,Sfrp2,Epha1,Zc3h12a,Srpx2,Vegfd,Pxn,Hipk2,Itgb8,Hyal1,Thbs1,Itgax,Hdac9
3_Member	GO Biological Processes	GO:0001667	ameboidal-type cell migration	-15.4877	-13.4184	118/429	24356,24392,24471,24482,24483,24617,24660,24680,24771,24772,24791,24807,24816,24924,24957,25112,25159,25186,25236,25240,25253,25291,25317,25401,25425,25426,25443,25664,25694,25745,29139,29316,29337,29348,29381,29433,29527,29560,29600,29610,29659,29715,29744,29751,50566,50646,50672,57027,60427,60664,64030,64566,64803,79240,80850,81526,81613,81633,81687,81801,81823,83425,83722,83785,84050,84574,854…	Ets1,Gja1,Hspb1,Igf1,Igf2,Serpine1,Pmp22,Prkca,Sdc4,Cxcl12,Sparc,Tacr1,Tbxa2r,Ptn,Glul,Gadd45a,Gata2,Efnb1,Gpc3,Aqp1,Dpp4,Anxa3,Fgf1,Alx1,Ctsh,Cyp1b1,Fgf10,Pparg,Has2,Myh9,Dcn,Adora2b,Plcg2,Fgf7,Acvr1b,Pak3,Ptgs2,Hif1a,Atp2b4,Tgfbr3,P2rx4,Slc8a1,Sema6c,Sema3a,Grem1,Ptk2b,Ednrb,Adam17,Kitlg,Pik3r3,Kit,Wnt5a,P2ry12,Nr4a1,Gng2,Ccn3,Ceacam1,Acta2,Mmp9,Stc1,Cib1,Akap12,Plk2,Vegfa,Enpp2,Tgfb1i1,Gata3,A…
3_Member	GO Biological Processes	GO:0090130	tissue migration	-13.3411	-11.3951	89/306	24356,24471,24482,24483,24617,24680,24791,24807,24816,24924,24957,25112,25159,25240,25253,25291,25317,25365,25425,25426,25443,25664,25694,25745,29139,29316,29337,29348,29437,29527,29560,29600,29610,29659,29751,50566,50646,57027,60664,64030,64566,79240,80850,81526,81613,81633,81687,81801,81823,83722,83785,84050,84574,85471,89805,89807,94202,114505,117183,140586,170921,171369,192203,192248,290350,2…	Ets1,Hspb1,Igf1,Igf2,Serpine1,Prkca,Sparc,Tacr1,Tbxa2r,Ptn,Glul,Gadd45a,Gata2,Aqp1,Dpp4,Anxa3,Fgf1,Actg2,Ctsh,Cyp1b1,Fgf10,Pparg,Has2,Myh9,Dcn,Adora2b,Plcg2,Fgf7,Acta1,Ptgs2,Hif1a,Atp2b4,Tgfbr3,P2rx4,Sema3a,Grem1,Ptk2b,Adam17,Pik3r3,Kit,Wnt5a,Nr4a1,Gng2,Ccn3,Ceacam1,Acta2,Mmp9,Stc1,Cib1,Plk2,Vegfa,Enpp2,Tgfb1i1,Gata3,Angpt2,Angpt1,Ptprr,Klf4,Rgcc,Sox9,Itga2,Cd40,Fap,Cdh13,Loxl2,Smoc2,Angpt4,Amot,…
3_Member	GO Biological Processes	GO:0010631	epithelial cell migration	-12.3433	-10.4677	85/297	24356,24471,24482,24483,24617,24680,24791,24807,24816,24924,24957,25112,25159,25240,25253,25291,25317,25425,25426,25443,25664,25694,25745,29139,29316,29337,29348,29527,29560,29600,29610,29659,29751,50566,50646,57027,60664,64030,64566,79240,80850,81526,81613,81687,81801,81823,83722,83785,84050,84574,85471,89805,89807,94202,114505,117183,140586,170921,171369,192203,192248,290350,292401,296269,30028…	Ets1,Hspb1,Igf1,Igf2,Serpine1,Prkca,Sparc,Tacr1,Tbxa2r,Ptn,Glul,Gadd45a,Gata2,Aqp1,Dpp4,Anxa3,Fgf1,Ctsh,Cyp1b1,Fgf10,Pparg,Has2,Myh9,Dcn,Adora2b,Plcg2,Fgf7,Ptgs2,Hif1a,Atp2b4,Tgfbr3,P2rx4,Sema3a,Grem1,Ptk2b,Adam17,Pik3r3,Kit,Wnt5a,Nr4a1,Gng2,Ccn3,Ceacam1,Mmp9,Stc1,Cib1,Plk2,Vegfa,Enpp2,Tgfb1i1,Gata3,Angpt2,Angpt1,Ptprr,Klf4,Rgcc,Sox9,Itga2,Cd40,Fap,Cdh13,Loxl2,Smoc2,Angpt4,Amot,Bmper,Efnb2,Itgb2,…
3_Member	GO Biological Processes	GO:0090132	epithelium migration	-12.1677	-10.31	85/299	24356,24471,24482,24483,24617,24680,24791,24807,24816,24924,24957,25112,25159,25240,25253,25291,25317,25425,25426,25443,25664,25694,25745,29139,29316,29337,29348,29527,29560,29600,29610,29659,29751,50566,50646,57027,60664,64030,64566,79240,80850,81526,81613,81687,81801,81823,83722,83785,84050,84574,85471,89805,89807,94202,114505,117183,140586,170921,171369,192203,192248,290350,292401,296269,30028…	Ets1,Hspb1,Igf1,Igf2,Serpine1,Prkca,Sparc,Tacr1,Tbxa2r,Ptn,Glul,Gadd45a,Gata2,Aqp1,Dpp4,Anxa3,Fgf1,Ctsh,Cyp1b1,Fgf10,Pparg,Has2,Myh9,Dcn,Adora2b,Plcg2,Fgf7,Ptgs2,Hif1a,Atp2b4,Tgfbr3,P2rx4,Sema3a,Grem1,Ptk2b,Adam17,Pik3r3,Kit,Wnt5a,Nr4a1,Gng2,Ccn3,Ceacam1,Mmp9,Stc1,Cib1,Plk2,Vegfa,Enpp2,Tgfb1i1,Gata3,Angpt2,Angpt1,Ptprr,Klf4,Rgcc,Sox9,Itga2,Cd40,Fap,Cdh13,Loxl2,Smoc2,Angpt4,Amot,Bmper,Efnb2,Itgb2,…
3_Member	GO Biological Processes	GO:0043542	endothelial cell migration	-11.1252	-9.33746	65/211	24356,24471,24482,24483,24680,24791,24816,24924,24957,25112,25159,25253,25291,25317,25426,25664,25745,29139,29316,29527,29560,29600,29659,50566,50646,57027,60664,64566,79240,81526,81613,81801,81823,83722,83785,84574,85471,89805,89807,114505,117183,171369,192203,192248,290350,292401,296269,300289,300455,306636,309684,310207,312652,313587,317181,360468,360820,361228,363269,445442,498335,499497,6870…	Ets1,Hspb1,Igf1,Igf2,Prkca,Sparc,Tbxa2r,Ptn,Glul,Gadd45a,Gata2,Dpp4,Anxa3,Fgf1,Cyp1b1,Pparg,Myh9,Dcn,Adora2b,Ptgs2,Hif1a,Atp2b4,P2rx4,Grem1,Ptk2b,Adam17,Pik3r3,Wnt5a,Nr4a1,Ccn3,Ceacam1,Stc1,Cib1,Plk2,Vegfa,Tgfb1i1,Gata3,Angpt2,Angpt1,Klf4,Rgcc,Cd40,Fap,Cdh13,Loxl2,Smoc2,Angpt4,Amot,Bmper,Efnb2,Itgb2,Sema5a,Plxnd1,Zc3h12a,Srpx2,Emp2,Pxn,Adtrp,Sp100,Thbs1,Cxcl13,Mef2c,Hdac9,Adgra2,Myh9l1
3_Member	GO Biological Processes	GO:0010632	regulation of epithelial cell migration	-10.0614	-8.36592	68/237	24356,24471,24482,24483,24617,24680,24791,24807,24816,24924,24957,25112,25159,25240,25291,25317,25425,25443,25664,25694,29139,29316,29337,29348,29527,29560,29600,29610,29659,29751,50646,57027,64566,80850,81613,81687,81801,81823,83722,83785,84050,85471,89805,89807,94202,114505,117183,140586,170921,171369,192270,292401,296269,300289,300455,310207,313587,317181,360468,360606,363269,367166,445442,498…	Ets1,Hspb1,Igf1,Igf2,Serpine1,Prkca,Sparc,Tacr1,Tbxa2r,Ptn,Glul,Gadd45a,Gata2,Aqp1,Anxa3,Fgf1,Ctsh,Fgf10,Pparg,Has2,Dcn,Adora2b,Plcg2,Fgf7,Ptgs2,Hif1a,Atp2b4,Tgfbr3,P2rx4,Sema3a,Ptk2b,Adam17,Wnt5a,Gng2,Ceacam1,Mmp9,Stc1,Cib1,Plk2,Vegfa,Enpp2,Gata3,Angpt2,Angpt1,Ptprr,Klf4,Rgcc,Sox9,Itga2,Cd40,Plpp3,Smoc2,Angpt4,Amot,Bmper,Sema5a,Zc3h12a,Srpx2,Emp2,Itga3,Sp100,Hyal1,Thbs1,Cxcl13,Mef2c,Epb41l4b,Hda…
3_Member	GO Biological Processes	GO:0010634	positive regulation of epithelial cell migration	-9.01093	-7.37074	48/150	24356,24471,24482,24483,24617,24680,24791,24807,25159,25240,25291,25317,25425,25443,25694,29316,29337,29348,29527,29560,29659,50646,57027,64566,80850,81687,81823,83722,83785,84050,85471,89807,140586,170921,171369,192270,292401,296269,300289,310207,313587,317181,360606,367166,445442,500464,687001,100363275	Ets1,Hspb1,Igf1,Igf2,Serpine1,Prkca,Sparc,Tacr1,Gata2,Aqp1,Anxa3,Fgf1,Ctsh,Fgf10,Has2,Adora2b,Plcg2,Fgf7,Ptgs2,Hif1a,P2rx4,Ptk2b,Adam17,Wnt5a,Gng2,Mmp9,Cib1,Plk2,Vegfa,Enpp2,Gata3,Angpt1,Sox9,Itga2,Cd40,Plpp3,Smoc2,Angpt4,Amot,Sema5a,Zc3h12a,Srpx2,Itga3,Hyal1,Thbs1,Epb41l4b,Hdac9,Adgra2
3_Member	GO Biological Processes	GO:0010594	regulation of endothelial cell migration	-7.88018	-6.32487	49/166	24356,24471,24482,24483,24680,24791,24816,24924,24957,25112,25159,25291,25317,25664,29139,29316,29527,29560,29600,29659,50646,57027,64566,81613,81801,81823,83722,83785,85471,89805,89807,114505,117183,171369,192270,292401,296269,300289,300455,310207,313587,317181,360468,363269,445442,498335,499497,687001,100363275	Ets1,Hspb1,Igf1,Igf2,Prkca,Sparc,Tbxa2r,Ptn,Glul,Gadd45a,Gata2,Anxa3,Fgf1,Pparg,Dcn,Adora2b,Ptgs2,Hif1a,Atp2b4,P2rx4,Ptk2b,Adam17,Wnt5a,Ceacam1,Stc1,Cib1,Plk2,Vegfa,Gata3,Angpt2,Angpt1,Klf4,Rgcc,Cd40,Plpp3,Smoc2,Angpt4,Amot,Bmper,Sema5a,Zc3h12a,Srpx2,Emp2,Sp100,Thbs1,Cxcl13,Mef2c,Hdac9,Adgra2
3_Member	GO Biological Processes	GO:0043534	blood vessel endothelial cell migration	-6.54103	-5.12528	37/121	24356,24471,24482,24483,24680,24816,25112,25159,25664,25745,29527,29560,29600,29659,50566,50646,57027,60664,79240,81823,83722,83785,89805,89807,114505,117183,171369,296269,300289,306636,317181,360468,361228,445442,499497,687001,100911597	Ets1,Hspb1,Igf1,Igf2,Prkca,Tbxa2r,Gadd45a,Gata2,Pparg,Myh9,Ptgs2,Hif1a,Atp2b4,P2rx4,Grem1,Ptk2b,Adam17,Pik3r3,Nr4a1,Cib1,Plk2,Vegfa,Angpt2,Angpt1,Klf4,Rgcc,Cd40,Angpt4,Amot,Efnb2,Srpx2,Emp2,Adtrp,Thbs1,Mef2c,Hdac9,Myh9l1
3_Member	GO Biological Processes	GO:0010595	positive regulation of endothelial cell migration	-6.02079	-4.65374	32/102	24356,24471,24482,24483,24680,24791,25159,25291,25317,29316,29527,29560,29659,50646,57027,64566,81823,83722,83785,85471,89807,171369,192270,292401,296269,300289,310207,313587,317181,445442,687001,100363275	Ets1,Hspb1,Igf1,Igf2,Prkca,Sparc,Gata2,Anxa3,Fgf1,Adora2b,Ptgs2,Hif1a,P2rx4,Ptk2b,Adam17,Wnt5a,Cib1,Plk2,Vegfa,Gata3,Angpt1,Cd40,Plpp3,Smoc2,Angpt4,Amot,Sema5a,Zc3h12a,Srpx2,Thbs1,Hdac9,Adgra2
3_Member	GO Biological Processes	GO:0043535	regulation of blood vessel endothelial cell migration	-4.68346	-3.45418	28/96	24356,24471,24482,24483,24680,24816,25112,25159,25664,29527,29560,29600,29659,57027,81823,83722,83785,89805,89807,114505,117183,171369,296269,300289,317181,445442,499497,687001	Ets1,Hspb1,Igf1,Igf2,Prkca,Tbxa2r,Gadd45a,Gata2,Pparg,Ptgs2,Hif1a,Atp2b4,P2rx4,Adam17,Cib1,Plk2,Vegfa,Angpt2,Angpt1,Klf4,Rgcc,Cd40,Angpt4,Amot,Srpx2,Thbs1,Mef2c,Hdac9
3_Member	GO Biological Processes	GO:0043536	positive regulation of blood vessel endothelial cell migration	-4.54026	-3.32854	20/59	24356,24471,24482,24483,24680,25159,29527,29560,29659,57027,81823,83722,83785,89807,171369,296269,300289,317181,445442,687001	Ets1,Hspb1,Igf1,Igf2,Prkca,Gata2,Ptgs2,Hif1a,P2rx4,Adam17,Cib1,Plk2,Vegfa,Angpt1,Cd40,Angpt4,Amot,Srpx2,Thbs1,Hdac9
4_Summary	GO Biological Processes	GO:0030335	positive regulation of cell migration	-38.3723	-35.0694	193/571	24356,24392,24414,24446,24471,24482,24483,24493,24494,24514,24617,24627,24680,24699,24770,24772,24787,24791,24807,24832,24924,25083,25154,25159,25205,25240,25267,25291,25317,25404,25425,25426,25443,25464,25476,25513,25542,25599,25613,25619,25651,25663,25694,29316,29337,29348,29373,29381,29393,29397,29427,29433,29469,29527,29538,29560,29597,29645,29659,29715,29733,29744,29751,50646,54266,54320,570…	Ets1,Gja1,Grm1,Hgf,Hspb1,Igf1,Igf2,Il1a,Il1b,Jak2,Serpine1,Pde4d,Prkca,Ptprc,Ccl2,Cxcl12,Sod2,Sparc,Tacr1,Thy1,Ptn,Adra2a,Pgr,Gata2,Il6st,Aqp1,Pdgfra,Anxa3,Fgf1,Cav1,Ctsh,Cyp1b1,Fgf10,Icam1,Lgals9,Pik3r1,Ccl3,Cd74,Ptprz1,Plau,Selp,Il1r1,Has2,Adora2b,Plcg2,Fgf7,Bmp2,Acvr1b,Col1a1,Ccl11,Aif1,Pak3,Lbp,Ptgs2,Ccl20,Hif1a,P2ry2,Ptprj,P2rx4,Slc8a1,S1pr1,Sema6c,Sema3a,Ptk2b,Madcam1,Pdpn,Adam17,Nr4a3,Gas6…
4_Member	GO Biological Processes	GO:0030335	positive regulation of cell migration	-38.3723	-35.0694	193/571	24356,24392,24414,24446,24471,24482,24483,24493,24494,24514,24617,24627,24680,24699,24770,24772,24787,24791,24807,24832,24924,25083,25154,25159,25205,25240,25267,25291,25317,25404,25425,25426,25443,25464,25476,25513,25542,25599,25613,25619,25651,25663,25694,29316,29337,29348,29373,29381,29393,29397,29427,29433,29469,29527,29538,29560,29597,29645,29659,29715,29733,29744,29751,50646,54266,54320,570…	Ets1,Gja1,Grm1,Hgf,Hspb1,Igf1,Igf2,Il1a,Il1b,Jak2,Serpine1,Pde4d,Prkca,Ptprc,Ccl2,Cxcl12,Sod2,Sparc,Tacr1,Thy1,Ptn,Adra2a,Pgr,Gata2,Il6st,Aqp1,Pdgfra,Anxa3,Fgf1,Cav1,Ctsh,Cyp1b1,Fgf10,Icam1,Lgals9,Pik3r1,Ccl3,Cd74,Ptprz1,Plau,Selp,Il1r1,Has2,Adora2b,Plcg2,Fgf7,Bmp2,Acvr1b,Col1a1,Ccl11,Aif1,Pak3,Lbp,Ptgs2,Ccl20,Hif1a,P2ry2,Ptprj,P2rx4,Slc8a1,S1pr1,Sema6c,Sema3a,Ptk2b,Madcam1,Pdpn,Adam17,Nr4a3,Gas6…
4_Member	GO Biological Processes	GO:2000147	positive regulation of cell motility	-37.716	-34.4642	197/595	24356,24392,24414,24446,24471,24482,24483,24493,24494,24514,24617,24627,24680,24699,24770,24772,24787,24791,24807,24825,24832,24924,25083,25154,25159,25205,25240,25267,25291,25317,25404,25425,25426,25443,25464,25476,25513,25542,25599,25613,25619,25651,25663,25694,29316,29337,29348,29373,29381,29393,29397,29427,29433,29469,29527,29538,29560,29597,29645,29659,29715,29733,29744,29751,50646,54266,543…	Ets1,Gja1,Grm1,Hgf,Hspb1,Igf1,Igf2,Il1a,Il1b,Jak2,Serpine1,Pde4d,Prkca,Ptprc,Ccl2,Cxcl12,Sod2,Sparc,Tacr1,Tf,Thy1,Ptn,Adra2a,Pgr,Gata2,Il6st,Aqp1,Pdgfra,Anxa3,Fgf1,Cav1,Ctsh,Cyp1b1,Fgf10,Icam1,Lgals9,Pik3r1,Ccl3,Cd74,Ptprz1,Plau,Selp,Il1r1,Has2,Adora2b,Plcg2,Fgf7,Bmp2,Acvr1b,Col1a1,Ccl11,Aif1,Pak3,Lbp,Ptgs2,Ccl20,Hif1a,P2ry2,Ptprj,P2rx4,Slc8a1,S1pr1,Sema6c,Sema3a,Ptk2b,Madcam1,Pdpn,Adam17,Nr4a3,G…
4_Member	GO Biological Processes	GO:0051272	positive regulation of cellular component movement	-37.5699	-34.3638	201/615	24356,24392,24414,24446,24471,24482,24483,24493,24494,24514,24617,24627,24680,24699,24770,24772,24787,24791,24807,24825,24832,24924,25083,25154,25159,25205,25240,25267,25291,25317,25404,25425,25426,25443,25464,25476,25513,25542,25595,25599,25613,25619,25651,25663,25694,29316,29332,29337,29348,29373,29381,29393,29397,29427,29433,29469,29527,29538,29560,29597,29645,29659,29715,29733,29744,29751,506…	Ets1,Gja1,Grm1,Hgf,Hspb1,Igf1,Igf2,Il1a,Il1b,Jak2,Serpine1,Pde4d,Prkca,Ptprc,Ccl2,Cxcl12,Sod2,Sparc,Tacr1,Tf,Thy1,Ptn,Adra2a,Pgr,Gata2,Il6st,Aqp1,Pdgfra,Anxa3,Fgf1,Cav1,Ctsh,Cyp1b1,Fgf10,Icam1,Lgals9,Pik3r1,Ccl3,Map2,Cd74,Ptprz1,Plau,Selp,Il1r1,Has2,Adora2b,Stmn1,Plcg2,Fgf7,Bmp2,Acvr1b,Col1a1,Ccl11,Aif1,Pak3,Lbp,Ptgs2,Ccl20,Hif1a,P2ry2,Ptprj,P2rx4,Slc8a1,S1pr1,Sema6c,Sema3a,Ptk2b,Madcam1,Pdpn,Ada…
4_Member	GO Biological Processes	GO:0040017	positive regulation of locomotion	-36.0987	-33.0388	201/628	24356,24392,24414,24446,24471,24482,24483,24493,24494,24514,24617,24627,24680,24699,24770,24772,24787,24791,24807,24825,24832,24924,25083,25154,25159,25205,25240,25267,25291,25317,25404,25425,25426,25443,25464,25476,25513,25542,25599,25613,25619,25651,25663,25694,29316,29335,29337,29348,29373,29381,29393,29397,29427,29433,29469,29527,29538,29560,29597,29645,29659,29715,29733,29744,29751,50646,542…	Ets1,Gja1,Grm1,Hgf,Hspb1,Igf1,Igf2,Il1a,Il1b,Jak2,Serpine1,Pde4d,Prkca,Ptprc,Ccl2,Cxcl12,Sod2,Sparc,Tacr1,Tf,Thy1,Ptn,Adra2a,Pgr,Gata2,Il6st,Aqp1,Pdgfra,Anxa3,Fgf1,Cav1,Ctsh,Cyp1b1,Fgf10,Icam1,Lgals9,Pik3r1,Ccl3,Cd74,Ptprz1,Plau,Selp,Il1r1,Has2,Adora2b,Oprk1,Plcg2,Fgf7,Bmp2,Acvr1b,Col1a1,Ccl11,Aif1,Pak3,Lbp,Ptgs2,Ccl20,Hif1a,P2ry2,Ptprj,P2rx4,Slc8a1,S1pr1,Sema6c,Sema3a,Ptk2b,Madcam1,Pdpn,Adam17,N…
5_Summary	GO Biological Processes	GO:0042330	taxis	-36.7368	-33.5722	195/594	24180,24232,24392,24446,24471,24494,24586,24617,24626,24627,24680,24770,24772,24914,24924,24934,25155,25156,25186,25197,25253,25267,25290,25317,25353,25361,25429,25441,25443,25476,25495,25542,25587,25599,29210,29216,29348,29397,29423,29427,29469,29511,29538,29645,29659,29733,29744,29751,50566,50646,50672,50677,57027,57341,58853,58935,60630,60665,60669,63845,64030,64566,64803,66018,78965,79240,795…	Agtr1a,C3,Gja1,Hgf,Hspb1,Il1b,Ncam1,Serpine1,Pde4b,Pde4d,Prkca,Ccl2,Cxcl12,Lox,Ptn,Klrk1,Syk,Vav1,Efnb1,St6gal1,Dpp4,Pdgfra,Alox5,Fgf1,Spp1,Vcam1,Cyp7b1,Fcer1g,Fgf10,Lgals9,Nog,Ccl3,Id2,Cd74,Epha3,Lrp2,Fgf7,Ccl11,Gap43,Aif1,Lbp,Padi2,Ccl20,Ptprj,P2rx4,S1pr1,Sema6c,Sema3a,Grem1,Ptk2b,Ednrb,Ptpro,Adam17,Parva,Nr4a3,Gas6,Unc5b,Cxcl6,Cmklr1,Tmeff1,Kit,Wnt5a,P2ry12,Pdgfd,Csf1,Nr4a1,Alcam,Cxcl1,Bst1,Md…
5_Member	GO Biological Processes	GO:0042330	taxis	-36.7368	-33.5722	195/594	24180,24232,24392,24446,24471,24494,24586,24617,24626,24627,24680,24770,24772,24914,24924,24934,25155,25156,25186,25197,25253,25267,25290,25317,25353,25361,25429,25441,25443,25476,25495,25542,25587,25599,29210,29216,29348,29397,29423,29427,29469,29511,29538,29645,29659,29733,29744,29751,50566,50646,50672,50677,57027,57341,58853,58935,60630,60665,60669,63845,64030,64566,64803,66018,78965,79240,795…	Agtr1a,C3,Gja1,Hgf,Hspb1,Il1b,Ncam1,Serpine1,Pde4b,Pde4d,Prkca,Ccl2,Cxcl12,Lox,Ptn,Klrk1,Syk,Vav1,Efnb1,St6gal1,Dpp4,Pdgfra,Alox5,Fgf1,Spp1,Vcam1,Cyp7b1,Fcer1g,Fgf10,Lgals9,Nog,Ccl3,Id2,Cd74,Epha3,Lrp2,Fgf7,Ccl11,Gap43,Aif1,Lbp,Padi2,Ccl20,Ptprj,P2rx4,S1pr1,Sema6c,Sema3a,Grem1,Ptk2b,Ednrb,Ptpro,Adam17,Parva,Nr4a3,Gas6,Unc5b,Cxcl6,Cmklr1,Tmeff1,Kit,Wnt5a,P2ry12,Pdgfd,Csf1,Nr4a1,Alcam,Cxcl1,Bst1,Md…
5_Member	GO Biological Processes	GO:0006935	chemotaxis	-36.5404	-33.4291	194/591	24180,24232,24392,24446,24471,24494,24586,24617,24626,24627,24680,24770,24772,24914,24924,24934,25155,25156,25186,25197,25253,25267,25290,25317,25353,25361,25429,25441,25443,25476,25495,25542,25599,29210,29216,29348,29397,29423,29427,29469,29511,29538,29645,29659,29733,29744,29751,50566,50646,50672,50677,57027,57341,58853,58935,60630,60665,60669,63845,64030,64566,64803,66018,78965,79240,79559,815…	Agtr1a,C3,Gja1,Hgf,Hspb1,Il1b,Ncam1,Serpine1,Pde4b,Pde4d,Prkca,Ccl2,Cxcl12,Lox,Ptn,Klrk1,Syk,Vav1,Efnb1,St6gal1,Dpp4,Pdgfra,Alox5,Fgf1,Spp1,Vcam1,Cyp7b1,Fcer1g,Fgf10,Lgals9,Nog,Ccl3,Cd74,Epha3,Lrp2,Fgf7,Ccl11,Gap43,Aif1,Lbp,Padi2,Ccl20,Ptprj,P2rx4,S1pr1,Sema6c,Sema3a,Grem1,Ptk2b,Ednrb,Ptpro,Adam17,Parva,Nr4a3,Gas6,Unc5b,Cxcl6,Cmklr1,Tmeff1,Kit,Wnt5a,P2ry12,Pdgfd,Csf1,Nr4a1,Alcam,Cxcl1,Bst1,Mdk,Cc…
5_Member	GO Biological Processes	GO:0050900	leukocyte migration	-32.3342	-29.3042	134/354	24171,24493,24494,24617,24626,24627,24680,24770,24772,24807,24832,24924,24934,24936,25145,25155,25156,25239,25253,25290,25353,25361,25429,25441,25464,25476,25493,25528,25542,25599,25651,25663,29290,29364,29397,29427,29469,29511,29538,29645,29659,29733,50566,50646,50672,50677,54266,57027,58935,60427,60665,60669,64030,64043,64566,64803,66018,78965,81503,81506,81509,81517,81526,81687,81736,81780,837…	Add2,Il1a,Il1b,Serpine1,Pde4b,Pde4d,Prkca,Ccl2,Cxcl12,Tacr1,Thy1,Ptn,Klrk1,Cd9,Cd24,Syk,Vav1,Apod,Dpp4,Alox5,Spp1,Vcam1,Cyp7b1,Fcer1g,Icam1,Lgals9,Nfkbia,Sirpa,Ccl3,Cd74,Selp,Il1r1,Adora1,Cd47,Ccl11,Aif1,Lbp,Padi2,Ccl20,Ptprj,P2rx4,S1pr1,Grem1,Ptk2b,Ednrb,Ptpro,Madcam1,Adam17,Gas6,Kitlg,Cxcl6,Cmklr1,Kit,Gcnt1,Wnt5a,P2ry12,Pdgfd,Csf1,Cxcl1,Bst1,Bdkrb1,Mdk,Ccn3,Mmp9,Nfkb1,Ccl5,Lgals3,Vegfa,C3ar1,Pt…
5_Member	GO Biological Processes	GO:0060326	cell chemotaxis	-24.8179	-22.1434	110/303	24180,24392,24446,24471,24494,24617,24626,24627,24680,24770,24772,24914,24924,24934,25155,25156,25253,25267,25290,25317,25353,25361,25429,25441,25476,25542,25599,29397,29427,29469,29511,29538,29645,29659,29733,50566,50646,50672,50677,57027,57341,58935,60665,60669,64030,64566,66018,78965,79240,81503,81506,81517,81526,81780,83781,83785,84007,84050,84348,85420,89808,89843,94203,113959,114105,116637,…	Agtr1a,Gja1,Hgf,Hspb1,Il1b,Serpine1,Pde4b,Pde4d,Prkca,Ccl2,Cxcl12,Lox,Ptn,Klrk1,Syk,Vav1,Dpp4,Pdgfra,Alox5,Fgf1,Spp1,Vcam1,Cyp7b1,Fcer1g,Lgals9,Ccl3,Cd74,Ccl11,Aif1,Lbp,Padi2,Ccl20,Ptprj,P2rx4,S1pr1,Grem1,Ptk2b,Ednrb,Ptpro,Adam17,Parva,Gas6,Cxcl6,Cmklr1,Kit,Wnt5a,Pdgfd,Csf1,Nr4a1,Cxcl1,Bst1,Mdk,Ccn3,Ccl5,Lgals3,Vegfa,C3ar1,Enpp2,Ackr3,Prkcq,Cx3cl1,Cxadr,Pgf,C5ar1,Cxcl2,Ccl4,F2rl1,Ccr5,Tnfsf11,Il2…
5_Member	GO Biological Processes	GO:0030595	leukocyte chemotaxis	-24.6696	-22.0198	88/212	24494,24617,24626,24627,24680,24770,24772,24924,24934,25155,25156,25253,25290,25353,25429,25441,25476,25542,25599,29397,29427,29469,29511,29538,29645,29733,50566,50646,50672,50677,57027,58935,60665,60669,64030,64566,78965,81503,81506,81517,81526,81780,83781,83785,84007,89808,89843,94203,113959,114105,116637,116677,117516,155140,155151,171551,245920,287561,287562,289237,290595,291912,293154,300799…	Il1b,Serpine1,Pde4b,Pde4d,Prkca,Ccl2,Cxcl12,Ptn,Klrk1,Syk,Vav1,Dpp4,Alox5,Spp1,Cyp7b1,Fcer1g,Lgals9,Ccl3,Cd74,Ccl11,Aif1,Lbp,Padi2,Ccl20,Ptprj,S1pr1,Grem1,Ptk2b,Ednrb,Ptpro,Adam17,Gas6,Cxcl6,Cmklr1,Kit,Wnt5a,Csf1,Cxcl1,Bst1,Mdk,Ccn3,Ccl5,Lgals3,Vegfa,C3ar1,Cx3cl1,Cxadr,Pgf,C5ar1,Cxcl2,Ccl4,F2rl1,Tnfsf11,Il23a,Coro1a,Cxcl3,Cxcl10,Ccl7,Ccl12,Slamf8,LOC290595,Nod2,Folr2,Dapk2,Pla2g7,Mmp28,Cxcl11,Mtu…
5_Member	GO Biological Processes	GO:0050920	regulation of chemotaxis	-22.3854	-19.8953	89/230	24392,24471,24494,24617,24680,24770,24772,24924,24934,25197,25253,25267,25317,25443,25476,25542,25599,29427,29469,29511,29645,29659,29733,29744,29751,50566,50646,57027,58935,60669,64566,64803,66018,78965,81506,81517,81526,81780,83785,84007,84409,89805,89808,94203,113959,116637,116677,155140,170921,192248,245920,246262,287561,289237,290447,290562,291912,292401,296787,296789,300799,301227,301265,30…	Gja1,Hspb1,Il1b,Serpine1,Prkca,Ccl2,Cxcl12,Ptn,Klrk1,St6gal1,Dpp4,Pdgfra,Fgf1,Fgf10,Lgals9,Ccl3,Cd74,Aif1,Lbp,Padi2,Ptprj,P2rx4,S1pr1,Sema6c,Sema3a,Grem1,Ptk2b,Adam17,Gas6,Cmklr1,Wnt5a,P2ry12,Pdgfd,Csf1,Bst1,Mdk,Ccn3,Ccl5,Vegfa,C3ar1,Robo2,Angpt2,Cx3cl1,Pgf,C5ar1,Ccl4,F2rl1,Il23a,Itga2,Cdh13,Cxcl10,Sema3d,Ccl7,Slamf8,Mycbp2,Sema3g,Nod2,Smoc2,Sema3c,Sema3e,Dapk2,Trem2,Pla2g7,Mmp28,Tiam1,Mtus1,Efnb…
5_Member	GO Biological Processes	GO:0002685	regulation of leukocyte migration	-21.1996	-18.757	85/221	24493,24494,24617,24770,24772,24807,24832,24924,24934,24936,25239,25253,25464,25476,25542,25599,25651,25663,29290,29427,29469,29511,29538,29645,29659,50566,50646,54266,57027,58935,60427,60669,64566,64803,66018,78965,81506,81509,81517,81526,81687,81780,83781,83785,84007,84023,89808,94203,94338,113959,116637,116677,155140,170921,245920,287561,287562,288521,289237,290595,291912,298845,300799,301227,…	Il1a,Il1b,Serpine1,Ccl2,Cxcl12,Tacr1,Thy1,Ptn,Klrk1,Cd9,Apod,Dpp4,Icam1,Lgals9,Ccl3,Cd74,Selp,Il1r1,Adora1,Aif1,Lbp,Padi2,Ccl20,Ptprj,P2rx4,Grem1,Ptk2b,Madcam1,Adam17,Gas6,Kitlg,Cmklr1,Wnt5a,P2ry12,Pdgfd,Csf1,Bst1,Bdkrb1,Mdk,Ccn3,Mmp9,Ccl5,Lgals3,Vegfa,C3ar1,Ptger4,Cx3cl1,Pgf,Smpd3,C5ar1,Ccl4,F2rl1,Il23a,Itga2,Cxcl10,Ccl7,Ccl12,LOC288521,Slamf8,LOC290595,Nod2,Emilin1,Dapk2,Trem2,Pla2g7,Mmp28,Mtus…
5_Member	GO Biological Processes	GO:0097529	myeloid leukocyte migration	-20.9451	-18.5244	81/206	24493,24494,24617,24626,24627,24680,24770,24772,24936,25155,25156,25253,25353,25441,25528,25542,25599,25663,29364,29397,29427,29469,29538,29645,29659,50566,50646,50672,50677,60665,60669,64030,64803,66018,78965,81503,81506,81517,81526,81780,83781,83785,84007,84023,89808,89843,94203,113959,114105,116637,117516,155140,171551,245920,287561,287562,289237,291912,293154,298845,300799,301227,301265,30338…	Il1a,Il1b,Serpine1,Pde4b,Pde4d,Prkca,Ccl2,Cxcl12,Cd9,Syk,Vav1,Dpp4,Spp1,Fcer1g,Sirpa,Ccl3,Cd74,Il1r1,Cd47,Ccl11,Aif1,Lbp,Ccl20,Ptprj,P2rx4,Grem1,Ptk2b,Ednrb,Ptpro,Cxcl6,Cmklr1,Kit,P2ry12,Pdgfd,Csf1,Cxcl1,Bst1,Mdk,Ccn3,Ccl5,Lgals3,Vegfa,C3ar1,Ptger4,Cx3cl1,Cxadr,Pgf,C5ar1,Cxcl2,Ccl4,Tnfsf11,Il23a,Cxcl3,Cxcl10,Ccl7,Ccl12,Slamf8,Nod2,Folr2,Emilin1,Dapk2,Trem2,Pla2g7,Mmp28,Cxcl11,Mtus1,Camk1d,Itgb2,P…
5_Member	GO Biological Processes	GO:0002687	positive regulation of leukocyte migration	-18.1404	-15.8934	64/154	24493,24494,24617,24770,24772,24807,24832,24924,25464,25476,25542,25599,25651,25663,29427,29469,29538,29645,29659,50646,54266,57027,58935,60427,60669,64566,64803,66018,78965,81509,81517,81687,81780,83781,83785,84007,84023,89808,94203,113959,116637,116677,155140,170921,245920,287561,287562,300799,301227,301265,306748,307124,310553,311144,312492,315348,360457,362506,364031,366957,445442,498335,4993…	Il1a,Il1b,Serpine1,Ccl2,Cxcl12,Tacr1,Thy1,Ptn,Icam1,Lgals9,Ccl3,Cd74,Selp,Il1r1,Aif1,Lbp,Ccl20,Ptprj,P2rx4,Ptk2b,Madcam1,Adam17,Gas6,Kitlg,Cmklr1,Wnt5a,P2ry12,Pdgfd,Csf1,Bdkrb1,Mdk,Mmp9,Ccl5,Lgals3,Vegfa,C3ar1,Ptger4,Cx3cl1,Pgf,C5ar1,Ccl4,F2rl1,Il23a,Itga2,Cxcl10,Ccl7,Ccl12,Dapk2,Trem2,Pla2g7,Cxcl14,Camk1d,Tlr2,Itga4,Dysf,Nckap1l,Vegfd,Ccl19,Tnfsf18,Rac2,Thbs1,Cxcl13,Dock8,Jam2
5_Member	GO Biological Processes	GO:0030593	neutrophil chemotaxis	-17.6561	-15.4324	47/93	24494,24626,24627,24680,24770,25155,25156,25253,25353,25441,25542,25599,29397,29469,29538,60665,81503,81506,81517,81780,83781,84007,89808,89843,113959,114105,116637,155140,171551,245920,287561,287562,291912,300799,305236,307124,309684,311647,312492,315348,360579,360918,362506,366957,445269,498335,685004	Il1b,Pde4b,Pde4d,Prkca,Ccl2,Syk,Vav1,Dpp4,Spp1,Fcer1g,Ccl3,Cd74,Ccl11,Lbp,Ccl20,Cxcl6,Cxcl1,Bst1,Mdk,Ccl5,Lgals3,C3ar1,Cx3cl1,Cxadr,C5ar1,Cxcl2,Ccl4,Il23a,Cxcl3,Cxcl10,Ccl7,Ccl12,Nod2,Dapk2,Cxcl11,Camk1d,Itgb2,Prex1,Dysf,Nckap1l,Ccl9,Pf4,Ccl19,Rac2,C5ar2,Cxcl13,Itga9
5_Member	GO Biological Processes	GO:0071621	granulocyte chemotaxis	-17.3229	-15.1211	53/116	24494,24626,24627,24680,24770,25155,25156,25253,25353,25441,25542,25599,29397,29469,29538,29645,60665,60669,78965,81503,81506,81517,81780,83781,83785,84007,89808,89843,113959,114105,116637,155140,171551,245920,287561,287562,291912,300799,305236,307124,309684,311647,312492,315348,360579,360918,362506,364031,366957,445269,445442,498335,685004	Il1b,Pde4b,Pde4d,Prkca,Ccl2,Syk,Vav1,Dpp4,Spp1,Fcer1g,Ccl3,Cd74,Ccl11,Lbp,Ccl20,Ptprj,Cxcl6,Cmklr1,Csf1,Cxcl1,Bst1,Mdk,Ccl5,Lgals3,Vegfa,C3ar1,Cx3cl1,Cxadr,C5ar1,Cxcl2,Ccl4,Il23a,Cxcl3,Cxcl10,Ccl7,Ccl12,Nod2,Dapk2,Cxcl11,Camk1d,Itgb2,Prex1,Dysf,Nckap1l,Ccl9,Pf4,Ccl19,Tnfsf18,Rac2,C5ar2,Thbs1,Cxcl13,Itga9
5_Member	GO Biological Processes	GO:0097530	granulocyte migration	-16.2541	-14.1236	58/141	24493,24494,24626,24627,24680,24770,25155,25156,25253,25353,25441,25528,25542,25599,25663,29397,29469,29538,29645,60665,60669,78965,81503,81506,81517,81780,83781,83785,84007,84023,89808,89843,113959,114105,116637,155140,171551,245920,287561,287562,289237,291912,300799,305236,307124,309684,311647,312492,315348,360579,360918,362506,364031,366957,445269,445442,498335,685004	Il1a,Il1b,Pde4b,Pde4d,Prkca,Ccl2,Syk,Vav1,Dpp4,Spp1,Fcer1g,Sirpa,Ccl3,Cd74,Il1r1,Ccl11,Lbp,Ccl20,Ptprj,Cxcl6,Cmklr1,Csf1,Cxcl1,Bst1,Mdk,Ccl5,Lgals3,Vegfa,C3ar1,Ptger4,Cx3cl1,Cxadr,C5ar1,Cxcl2,Ccl4,Il23a,Cxcl3,Cxcl10,Ccl7,Ccl12,Slamf8,Nod2,Dapk2,Cxcl11,Camk1d,Itgb2,Prex1,Dysf,Nckap1l,Ccl9,Pf4,Ccl19,Tnfsf18,Rac2,C5ar2,Thbs1,Cxcl13,Itga9
5_Member	GO Biological Processes	GO:1990266	neutrophil migration	-16.2146	-14.0892	51/114	24493,24494,24626,24627,24680,24770,25155,25156,25253,25353,25441,25542,25599,25663,29397,29469,29538,60665,81503,81506,81517,81780,83781,84007,84023,89808,89843,113959,114105,116637,155140,171551,245920,287561,287562,289237,291912,300799,305236,307124,309684,311647,312492,315348,360579,360918,362506,366957,445269,498335,685004	Il1a,Il1b,Pde4b,Pde4d,Prkca,Ccl2,Syk,Vav1,Dpp4,Spp1,Fcer1g,Ccl3,Cd74,Il1r1,Ccl11,Lbp,Ccl20,Cxcl6,Cxcl1,Bst1,Mdk,Ccl5,Lgals3,C3ar1,Ptger4,Cx3cl1,Cxadr,C5ar1,Cxcl2,Ccl4,Il23a,Cxcl3,Cxcl10,Ccl7,Ccl12,Slamf8,Nod2,Dapk2,Cxcl11,Camk1d,Itgb2,Prex1,Dysf,Nckap1l,Ccl9,Pf4,Ccl19,Rac2,C5ar2,Cxcl13,Itga9
5_Member	GO Biological Processes	GO:0002688	regulation of leukocyte chemotaxis	-16.1414	-14.0253	53/122	24494,24617,24770,24772,24924,24934,25253,25476,25542,25599,29427,29469,29511,29645,50566,50646,57027,58935,60669,64566,78965,81506,81517,81526,81780,83785,84007,89808,94203,113959,116637,116677,155140,245920,287561,289237,291912,300799,301265,303384,306487,306748,307124,312492,315348,360457,362506,364031,366957,445269,445442,498185,498335	Il1b,Serpine1,Ccl2,Cxcl12,Ptn,Klrk1,Dpp4,Lgals9,Ccl3,Cd74,Aif1,Lbp,Padi2,Ptprj,Grem1,Ptk2b,Adam17,Gas6,Cmklr1,Wnt5a,Csf1,Bst1,Mdk,Ccn3,Ccl5,Vegfa,C3ar1,Cx3cl1,Pgf,C5ar1,Ccl4,F2rl1,Il23a,Cxcl10,Ccl7,Slamf8,Nod2,Dapk2,Pla2g7,Mmp28,Mtus1,Cxcl14,Camk1d,Dysf,Nckap1l,Vegfd,Ccl19,Tnfsf18,Rac2,C5ar2,Thbs1,Slc8b1,Cxcl13
5_Member	GO Biological Processes	GO:0050921	positive regulation of chemotaxis	-13.252	-11.3131	56/152	24392,24471,24494,24617,24680,24770,24772,24924,25443,25476,25542,25599,29427,29469,29645,29659,29733,50646,57027,58935,60669,64566,64803,66018,78965,81517,81780,83785,84007,89808,94203,113959,116637,116677,155140,170921,192248,245920,287561,292401,300799,301227,301265,304109,306748,307124,310207,312492,315348,360457,362506,362572,364031,366957,445442,498335	Gja1,Hspb1,Il1b,Serpine1,Prkca,Ccl2,Cxcl12,Ptn,Fgf10,Lgals9,Ccl3,Cd74,Aif1,Lbp,Ptprj,P2rx4,S1pr1,Ptk2b,Adam17,Gas6,Cmklr1,Wnt5a,P2ry12,Pdgfd,Csf1,Mdk,Ccl5,Vegfa,C3ar1,Cx3cl1,Pgf,C5ar1,Ccl4,F2rl1,Il23a,Itga2,Cdh13,Cxcl10,Ccl7,Smoc2,Dapk2,Trem2,Pla2g7,Tiam1,Cxcl14,Camk1d,Sema5a,Dysf,Nckap1l,Vegfd,Ccl19,Artn,Tnfsf18,Rac2,Thbs1,Cxcl13
5_Member	GO Biological Processes	GO:0002690	positive regulation of leukocyte chemotaxis	-12.1612	-10.3054	41/97	24494,24617,24770,24772,24924,25476,25542,25599,29427,29469,29645,50646,57027,58935,60669,64566,78965,81517,81780,83785,84007,89808,94203,113959,116637,116677,155140,245920,287561,300799,301265,306748,307124,312492,315348,360457,362506,364031,366957,445442,498335	Il1b,Serpine1,Ccl2,Cxcl12,Ptn,Lgals9,Ccl3,Cd74,Aif1,Lbp,Ptprj,Ptk2b,Adam17,Gas6,Cmklr1,Wnt5a,Csf1,Mdk,Ccl5,Vegfa,C3ar1,Cx3cl1,Pgf,C5ar1,Ccl4,F2rl1,Il23a,Cxcl10,Ccl7,Dapk2,Pla2g7,Cxcl14,Camk1d,Dysf,Nckap1l,Vegfd,Ccl19,Tnfsf18,Rac2,Thbs1,Cxcl13
5_Member	GO Biological Processes	GO:0071622	regulation of granulocyte chemotaxis	-8.67485	-7.06209	25/54	24494,24770,25253,25599,29469,29645,60669,78965,81506,81517,81780,84007,89808,113959,155140,291912,300799,307124,312492,315348,362506,364031,366957,445269,445442	Il1b,Ccl2,Dpp4,Cd74,Lbp,Ptprj,Cmklr1,Csf1,Bst1,Mdk,Ccl5,C3ar1,Cx3cl1,C5ar1,Il23a,Nod2,Dapk2,Camk1d,Dysf,Nckap1l,Ccl19,Tnfsf18,Rac2,C5ar2,Thbs1
5_Member	GO Biological Processes	GO:1902622	regulation of neutrophil migration	-6.86076	-5.4088	21/48	24493,24494,25253,25599,25663,29469,81506,81517,84007,84023,113959,155140,289237,291912,300799,307124,312492,315348,362506,366957,445269	Il1a,Il1b,Dpp4,Cd74,Il1r1,Lbp,Bst1,Mdk,C3ar1,Ptger4,C5ar1,Il23a,Slamf8,Nod2,Dapk2,Camk1d,Dysf,Nckap1l,Ccl19,Rac2,C5ar2
5_Member	GO Biological Processes	GO:0090022	regulation of neutrophil chemotaxis	-6.46949	-5.06071	17/35	24494,25253,25599,29469,81506,81517,84007,113959,155140,291912,300799,307124,312492,315348,362506,366957,445269	Il1b,Dpp4,Cd74,Lbp,Bst1,Mdk,C3ar1,C5ar1,Il23a,Nod2,Dapk2,Camk1d,Dysf,Nckap1l,Ccl19,Rac2,C5ar2
5_Member	GO Biological Processes	GO:1902624	positive regulation of neutrophil migration	-5.28862	-3.99951	16/37	24493,24494,25599,25663,29469,81517,84007,84023,113959,155140,300799,307124,312492,315348,362506,366957	Il1a,Il1b,Cd74,Il1r1,Lbp,Mdk,C3ar1,Ptger4,C5ar1,Il23a,Dapk2,Camk1d,Dysf,Nckap1l,Ccl19,Rac2
5_Member	GO Biological Processes	GO:0090023	positive regulation of neutrophil chemotaxis	-4.80856	-3.56677	13/28	24494,25599,29469,81517,84007,113959,155140,300799,307124,312492,315348,362506,366957	Il1b,Cd74,Lbp,Mdk,C3ar1,C5ar1,Il23a,Dapk2,Camk1d,Dysf,Nckap1l,Ccl19,Rac2
5_Member	GO Biological Processes	GO:0071624	positive regulation of granulocyte chemotaxis	-4.41291	-3.21461	13/30	24494,25599,29469,81517,84007,113959,155140,300799,307124,312492,315348,362506,366957	Il1b,Cd74,Lbp,Mdk,C3ar1,C5ar1,Il23a,Dapk2,Camk1d,Dysf,Nckap1l,Ccl19,Rac2
6_Summary	GO Biological Processes	GO:0001503	ossification	-31.5809	-28.6053	147/416	24250,24253,24392,24477,24482,24483,24484,24498,24517,24653,24791,24807,24914,24924,25022,25205,25236,25295,25304,25312,25333,25353,25412,25495,25510,25512,25542,25586,25587,25644,25654,25667,25681,25695,25717,29146,29183,29237,29313,29373,29393,29527,29560,29597,29610,29665,29715,29733,50566,50646,50662,56813,58868,58968,59327,63839,64032,64133,64466,64566,65154,65190,65205,78965,79110,79113,792…	Cbs,Cebpb,Gja1,Ibsp,Igf1,Igf2,Igfbp3,Il6,Junb,Pla2g4a,Sparc,Tacr1,Lox,Ptn,Fgfr2,Il6st,Gpc3,Bglap,Comp,Dmp1,Mgp,Spp1,Col2a1,Nog,Pcp4,Phex,Ccl3,Alpl,Id2,Bmp6,Col11a1,Bmp3,Col10a1,Cebpd,Tgfb3,Jag1,Areg,Penk,Clec11a,Bmp2,Col1a1,Ptgs2,Hif1a,P2ry2,Tgfbr3,P2rx7,Slc8a1,S1pr1,Grem1,Ptk2b,Runx1,Pth1r,Fzd1,Acan,Twist2,Fhl2,Ccn2,Xylt1,Cited1,Wnt5a,Ccn4,Rsad2,Mmp16,Csf1,Mepe,Fgr,Gdf10,Mdk,Mmp2,Mmp9,Stc1,Lrp4,…
6_Member	GO Biological Processes	GO:0001503	ossification	-31.5809	-28.6053	147/416	24250,24253,24392,24477,24482,24483,24484,24498,24517,24653,24791,24807,24914,24924,25022,25205,25236,25295,25304,25312,25333,25353,25412,25495,25510,25512,25542,25586,25587,25644,25654,25667,25681,25695,25717,29146,29183,29237,29313,29373,29393,29527,29560,29597,29610,29665,29715,29733,50566,50646,50662,56813,58868,58968,59327,63839,64032,64133,64466,64566,65154,65190,65205,78965,79110,79113,792…	Cbs,Cebpb,Gja1,Ibsp,Igf1,Igf2,Igfbp3,Il6,Junb,Pla2g4a,Sparc,Tacr1,Lox,Ptn,Fgfr2,Il6st,Gpc3,Bglap,Comp,Dmp1,Mgp,Spp1,Col2a1,Nog,Pcp4,Phex,Ccl3,Alpl,Id2,Bmp6,Col11a1,Bmp3,Col10a1,Cebpd,Tgfb3,Jag1,Areg,Penk,Clec11a,Bmp2,Col1a1,Ptgs2,Hif1a,P2ry2,Tgfbr3,P2rx7,Slc8a1,S1pr1,Grem1,Ptk2b,Runx1,Pth1r,Fzd1,Acan,Twist2,Fhl2,Ccn2,Xylt1,Cited1,Wnt5a,Ccn4,Rsad2,Mmp16,Csf1,Mepe,Fgr,Gdf10,Mdk,Mmp2,Mmp9,Stc1,Lrp4,…
6_Member	GO Biological Processes	GO:0030282	bone mineralization	-17.973	-15.7401	56/124	24392,24477,24482,24653,24914,24924,25022,25236,25295,25304,25312,25333,25512,25542,25644,25717,29373,29527,29560,29665,29715,29733,50566,50646,56813,79110,79113,83717,84352,84489,85496,94338,114587,140586,171009,171052,192179,266608,286994,287644,293617,297096,298693,304334,304581,306805,310914,313860,314619,315294,499497,500863,689008,689711,100362255,103690116	Gja1,Ibsp,Igf1,Pla2g4a,Lox,Ptn,Fgfr2,Gpc3,Bglap,Comp,Dmp1,Mgp,Phex,Ccl3,Bmp6,Tgfb3,Bmp2,Ptgs2,Hif1a,P2rx7,Slc8a1,S1pr1,Grem1,Ptk2b,Pth1r,Mepe,Fgr,Omd,Col1a2,Fgfr3,Enpp1,Smpd3,Dlk1,Sox9,Actn3,Mmp13,Gpm6b,Fzd9,Lgr4,Phospho1,Ifitm5,Snx10,Isg15,Fam20c,Tmem119,Aspn,Bmpr1b,Pkdcc,Sbno2,Wnt10b,Mef2c,Rspo2,Fbn2,Rflna,Adgrv1,LOC103690116
6_Member	GO Biological Processes	GO:0030278	regulation of ossification	-17.5527	-15.3334	82/234	24253,24392,24482,24498,24653,24807,24924,25205,25295,25304,25312,25333,25495,25542,25587,25644,25695,25717,29146,29183,29373,29560,29597,29665,29715,29733,50566,50646,58868,59327,64466,64566,65154,65190,78965,79110,79216,81517,83469,83717,83785,84023,84402,84489,85496,89830,114090,114107,117275,140586,140589,171009,192179,246334,266608,282836,298693,302421,304334,304581,304988,310552,310914,3114…	Cebpb,Gja1,Igf1,Il6,Pla2g4a,Tacr1,Ptn,Il6st,Bglap,Comp,Dmp1,Mgp,Nog,Ccl3,Id2,Bmp6,Cebpd,Tgfb3,Jag1,Areg,Bmp2,Hif1a,P2ry2,P2rx7,Slc8a1,S1pr1,Grem1,Ptk2b,Fzd1,Twist2,Cited1,Wnt5a,Ccn4,Rsad2,Csf1,Mepe,Gdf10,Mdk,Lrp4,Omd,Vegfa,Ptger4,Sfrp1,Fgfr3,Enpp1,Ptch1,Egr2,Kremen1,Chrd,Sox9,Gli1,Actn3,Gpm6b,Tp63,Fzd9,Cthrc1,Isg15,Gdpd2,Fam20c,Tmem119,Mnda,Sfrp2,Bmpr1b,Rassf2,Dhrs3,Pkdcc,Wnt7b,Wnt10b,Ostn,Creb3l…
6_Member	GO Biological Processes	GO:0031214	biomineral tissue development	-17.48	-15.2652	66/166	24253,24392,24477,24482,24653,24914,24924,25022,25236,25295,25304,25312,25333,25353,25512,25542,25586,25644,25717,29160,29373,29393,29527,29560,29665,29715,29733,50566,50646,56813,58935,79110,79113,81826,83717,84352,84489,85496,94338,114587,140586,155430,171009,171052,192179,266608,286994,287644,293617,297096,298693,304334,304581,305427,306805,310914,313860,314619,315294,316526,499497,500863,6890…	Cebpb,Gja1,Ibsp,Igf1,Pla2g4a,Lox,Ptn,Fgfr2,Gpc3,Bglap,Comp,Dmp1,Mgp,Spp1,Phex,Ccl3,Alpl,Bmp6,Tgfb3,Amelx,Bmp2,Col1a1,Ptgs2,Hif1a,P2rx7,Slc8a1,S1pr1,Grem1,Ptk2b,Pth1r,Gas6,Mepe,Fgr,Slc20a1,Omd,Col1a2,Fgfr3,Enpp1,Smpd3,Dlk1,Sox9,Hey2,Actn3,Mmp13,Gpm6b,Fzd9,Lgr4,Phospho1,Ifitm5,Snx10,Isg15,Fam20c,Tmem119,Otop1,Aspn,Bmpr1b,Pkdcc,Sbno2,Wnt10b,Wnt6,Mef2c,Rspo2,Fbn2,Rflna,Adgrv1,LOC103690116
6_Member	GO Biological Processes	GO:0001649	osteoblast differentiation	-14.0031	-12.0146	71/213	24253,24392,24482,24483,24484,24498,24517,24914,25205,25295,25353,25495,25510,25542,25587,25644,25667,25695,29146,29183,29237,29373,29393,29610,50566,56813,58868,59327,63839,64466,65154,79216,83785,84023,84402,89830,114587,117275,140589,161452,171009,171052,246334,282836,286994,294279,300260,302421,304334,304581,304729,304988,310552,310914,311437,315196,315294,360730,362165,363287,367218,499241,4…	Cebpb,Gja1,Igf1,Igf2,Igfbp3,Il6,Junb,Lox,Il6st,Bglap,Spp1,Nog,Pcp4,Ccl3,Id2,Bmp6,Bmp3,Cebpd,Jag1,Areg,Penk,Bmp2,Col1a1,Tgfbr3,Grem1,Pth1r,Fzd1,Twist2,Fhl2,Cited1,Ccn4,Gdf10,Vegfa,Ptger4,Sfrp1,Ptch1,Dlk1,Chrd,Gli1,Lef1,Actn3,Mmp13,Tp63,Cthrc1,Lgr4,Col11a2,Sp7,Gdpd2,Fam20c,Tmem119,Gli2,Mnda,Sfrp2,Bmpr1b,Rassf2,Wnt7b,Wnt10b,Ostn,Creb3l1,Hdac4,Runx2,Scube2,Mef2c,Rspo2,Satb2,Lrrc17,Clec5a,Bmp8a,Npnt,F…
6_Member	GO Biological Processes	GO:0070167	regulation of biomineral tissue development	-11.8087	-9.96627	41/99	24253,24392,24653,24924,25295,25304,25312,25333,25542,25644,25717,29373,29560,29665,29715,29733,50566,50646,58935,79110,83717,84489,85496,140586,155430,171009,192179,266608,298693,304334,304581,306805,310914,313860,315294,316526,499497,689008,689711,100362255,103690116	Cebpb,Gja1,Pla2g4a,Ptn,Bglap,Comp,Dmp1,Mgp,Ccl3,Bmp6,Tgfb3,Bmp2,Hif1a,P2rx7,Slc8a1,S1pr1,Grem1,Ptk2b,Gas6,Mepe,Omd,Fgfr3,Enpp1,Sox9,Hey2,Actn3,Gpm6b,Fzd9,Isg15,Fam20c,Tmem119,Aspn,Bmpr1b,Pkdcc,Wnt10b,Wnt6,Mef2c,Fbn2,Rflna,Adgrv1,LOC103690116
6_Member	GO Biological Processes	GO:0030500	regulation of bone mineralization	-11.3499	-9.54694	36/82	24392,24653,24924,25295,25304,25312,25333,25542,25644,25717,29373,29560,29665,29715,29733,50566,50646,79110,83717,84489,85496,140586,171009,192179,266608,298693,304334,304581,310914,313860,315294,499497,689008,689711,100362255,103690116	Gja1,Pla2g4a,Ptn,Bglap,Comp,Dmp1,Mgp,Ccl3,Bmp6,Tgfb3,Bmp2,Hif1a,P2rx7,Slc8a1,S1pr1,Grem1,Ptk2b,Mepe,Omd,Fgfr3,Enpp1,Sox9,Actn3,Gpm6b,Fzd9,Isg15,Fam20c,Tmem119,Bmpr1b,Pkdcc,Wnt10b,Mef2c,Fbn2,Rflna,Adgrv1,LOC103690116
6_Member	GO Biological Processes	GO:0045778	positive regulation of ossification	-10.9797	-9.20336	41/104	24253,24482,24498,24653,24807,24924,25205,25644,25695,25717,29146,29373,29665,29715,64566,65154,79216,83785,84023,84489,171009,192179,246334,266608,282836,298693,302421,304334,304581,304988,310552,310914,313860,315196,315294,367218,499241,499497,686753,689008,100362255	Cebpb,Igf1,Il6,Pla2g4a,Tacr1,Ptn,Il6st,Bmp6,Cebpd,Tgfb3,Jag1,Bmp2,P2rx7,Slc8a1,Wnt5a,Ccn4,Gdf10,Vegfa,Ptger4,Fgfr3,Actn3,Gpm6b,Tp63,Fzd9,Cthrc1,Isg15,Gdpd2,Fam20c,Tmem119,Mnda,Sfrp2,Bmpr1b,Pkdcc,Wnt7b,Wnt10b,Runx2,Scube2,Mef2c,Npnt,Fbn2,Adgrv1
6_Member	GO Biological Processes	GO:0045669	positive regulation of osteoblast differentiation	-7.38117	-5.87756	27/69	24253,24482,24498,25205,25644,25695,29146,29373,65154,79216,83785,84023,246334,282836,302421,304334,304581,304988,310552,310914,315196,315294,367218,499241,499497,686753,689008	Cebpb,Igf1,Il6,Il6st,Bmp6,Cebpd,Jag1,Bmp2,Ccn4,Gdf10,Vegfa,Ptger4,Tp63,Cthrc1,Gdpd2,Fam20c,Tmem119,Mnda,Sfrp2,Bmpr1b,Wnt7b,Wnt10b,Runx2,Scube2,Mef2c,Npnt,Fbn2
6_Member	GO Biological Processes	GO:0045667	regulation of osteoblast differentiation	-7.07122	-5.59515	42/140	24253,24482,24498,25205,25495,25587,25644,25695,29146,29183,29373,50566,58868,59327,64466,65154,79216,83785,84023,84402,89830,117275,140589,246334,282836,302421,304334,304581,304988,310552,310914,311437,315196,315294,360730,363287,367218,499241,499497,686753,689008,100361818	Cebpb,Igf1,Il6,Il6st,Nog,Id2,Bmp6,Cebpd,Jag1,Areg,Bmp2,Grem1,Fzd1,Twist2,Cited1,Ccn4,Gdf10,Vegfa,Ptger4,Sfrp1,Ptch1,Chrd,Gli1,Tp63,Cthrc1,Gdpd2,Fam20c,Tmem119,Mnda,Sfrp2,Bmpr1b,Rassf2,Wnt7b,Wnt10b,Ostn,Hdac4,Runx2,Scube2,Mef2c,Npnt,Fbn2,Nfatc1
6_Member	GO Biological Processes	GO:0030501	positive regulation of bone mineralization	-6.89999	-5.4398	20/44	24653,24924,25644,25717,29373,29665,29715,84489,171009,192179,266608,298693,304334,304581,310914,313860,315294,499497,689008,100362255	Pla2g4a,Ptn,Bmp6,Tgfb3,Bmp2,P2rx7,Slc8a1,Fgfr3,Actn3,Gpm6b,Fzd9,Isg15,Fam20c,Tmem119,Bmpr1b,Pkdcc,Wnt10b,Mef2c,Fbn2,Adgrv1
6_Member	GO Biological Processes	GO:0070169	positive regulation of biomineral tissue development	-6.84123	-5.39334	22/52	24253,24653,24924,25644,25717,29373,29665,29715,84489,171009,192179,266608,298693,304334,304581,310914,313860,315294,316526,499497,689008,100362255	Cebpb,Pla2g4a,Ptn,Bmp6,Tgfb3,Bmp2,P2rx7,Slc8a1,Fgfr3,Actn3,Gpm6b,Fzd9,Isg15,Fam20c,Tmem119,Bmpr1b,Pkdcc,Wnt10b,Wnt6,Mef2c,Fbn2,Adgrv1
7_Summary	GO Biological Processes	GO:0043062	extracellular structure organization	-29.9538	-27.0488	122/319	24356,24477,24498,24539,24582,24660,24771,24914,25043,25114,25253,25267,25304,25307,25312,25341,25404,25412,25426,25654,25694,29158,29354,29393,50566,50654,54320,58935,58966,58968,64032,64312,64387,64475,64507,65205,81686,81687,81782,83781,84032,84352,85250,85251,85264,94338,114243,116487,117061,117183,140586,156767,171045,171052,171547,171562,192179,192203,287382,288038,289178,290350,291228,2914…	Ets1,Ibsp,Il6,Lpl,Myh11,Pmp22,Sdc4,Lox,Eln,Fgfr4,Dpp4,Pdgfra,Comp,Cst3,Dmp1,Tnfrsf11b,Cav1,Col2a1,Cyp1b1,Col11a1,Has2,Fbln5,Pla2g5,Col1a1,Grem1,Ctss,Pdpn,Gas6,Ramp2,Acan,Ccn2,Aplp2,Ccdc80,P4ha1,Fmod,Mmp16,Mmp2,Mmp9,Soat1,Lgals3,Col3a1,Col1a2,Col5a2,Col18a1,Abcg1,Smpd3,Nox1,Tgfbi,Mmp10,Rgcc,Sox9,Tnfrsf1b,Mmp3,Mmp13,Crispld2,Ero1a,Gpm6b,Fap,Mfap4,Meltf,Dpt,Loxl2,Mkx,Lipg,Mmp15,Smoc2,Spint2,Kazald1,…
7_Member	GO Biological Processes	GO:0043062	extracellular structure organization	-29.9538	-27.0488	122/319	24356,24477,24498,24539,24582,24660,24771,24914,25043,25114,25253,25267,25304,25307,25312,25341,25404,25412,25426,25654,25694,29158,29354,29393,50566,50654,54320,58935,58966,58968,64032,64312,64387,64475,64507,65205,81686,81687,81782,83781,84032,84352,85250,85251,85264,94338,114243,116487,117061,117183,140586,156767,171045,171052,171547,171562,192179,192203,287382,288038,289178,290350,291228,2914…	Ets1,Ibsp,Il6,Lpl,Myh11,Pmp22,Sdc4,Lox,Eln,Fgfr4,Dpp4,Pdgfra,Comp,Cst3,Dmp1,Tnfrsf11b,Cav1,Col2a1,Cyp1b1,Col11a1,Has2,Fbln5,Pla2g5,Col1a1,Grem1,Ctss,Pdpn,Gas6,Ramp2,Acan,Ccn2,Aplp2,Ccdc80,P4ha1,Fmod,Mmp16,Mmp2,Mmp9,Soat1,Lgals3,Col3a1,Col1a2,Col5a2,Col18a1,Abcg1,Smpd3,Nox1,Tgfbi,Mmp10,Rgcc,Sox9,Tnfrsf1b,Mmp3,Mmp13,Crispld2,Ero1a,Gpm6b,Fap,Mfap4,Meltf,Dpt,Loxl2,Mkx,Lipg,Mmp15,Smoc2,Spint2,Kazald1,…
7_Member	GO Biological Processes	GO:0030198	extracellular matrix organization	-29.8703	-26.9864	111/274	24356,24477,24498,24582,24660,24914,25043,25114,25253,25267,25304,25307,25312,25341,25404,25412,25426,25654,25694,29158,29393,50566,50654,54320,58935,58966,58968,64032,64312,64387,64475,64507,65205,81686,81687,83781,84032,84352,85250,85251,94338,114243,116487,117061,117183,140586,156767,171045,171052,171547,171562,192179,192203,287382,288038,289178,290350,291228,291848,292401,292770,293997,294279…	Ets1,Ibsp,Il6,Myh11,Pmp22,Lox,Eln,Fgfr4,Dpp4,Pdgfra,Comp,Cst3,Dmp1,Tnfrsf11b,Cav1,Col2a1,Cyp1b1,Col11a1,Has2,Fbln5,Col1a1,Grem1,Ctss,Pdpn,Gas6,Ramp2,Acan,Ccn2,Aplp2,Ccdc80,P4ha1,Fmod,Mmp16,Mmp2,Mmp9,Lgals3,Col3a1,Col1a2,Col5a2,Col18a1,Smpd3,Nox1,Tgfbi,Mmp10,Rgcc,Sox9,Tnfrsf1b,Mmp3,Mmp13,Crispld2,Ero1a,Gpm6b,Fap,Mfap4,Meltf,Dpt,Loxl2,Mkx,Mmp15,Smoc2,Spint2,Kazald1,Col11a2,Col6a1,Slc39a8,Gsn,Olfml2…
7_Member	GO Biological Processes	GO:0030199	collagen fibril organization	-6.84123	-5.39334	22/52	24914,25304,25412,25426,25654,29393,50566,58968,64475,64507,84032,84352,85250,289178,290350,291228,294279,298845,309837,310552,499723,680712	Lox,Comp,Col2a1,Cyp1b1,Col11a1,Col1a1,Grem1,Acan,P4ha1,Fmod,Col3a1,Col1a2,Col5a2,Dpt,Loxl2,Mkx,Col11a2,Emilin1,Adamts14,Sfrp2,Col24a1,Scx
8_Summary	GO Biological Processes	GO:0001817	regulation of cytokine production	-29.5698	-26.7062	207/723	24180,24182,24223,24230,24232,24253,24446,24471,24472,24482,24493,24494,24498,24499,24508,24514,24539,24599,24617,24626,24627,24699,24770,24854,24934,25083,25084,25114,25145,25155,25166,25196,25239,25326,25426,25441,25476,25513,25522,25528,25542,25556,25599,25647,25663,25664,25717,29215,29221,29260,29300,29316,29337,29364,29427,29434,29469,29527,29538,29560,29597,29645,29653,29665,50662,54259,570…	Agtr1a,Agtr2,B2m,Tspo,C3,Cebpb,Hgf,Hspb1,Hspa1b,Igf1,Il1a,Il1b,Il6,Il6r,Irf1,Jak2,Lpl,Nos2,Serpine1,Pde4b,Pde4d,Ptprc,Ccl2,Clu,Klrk1,Adra2a,Il4r,Fgfr4,Cd24,Syk,Casp1,Inhbb,Apod,Jak3,Cyp1b1,Fcer1g,Lgals9,Pik3r1,Prkcz,Sirpa,Ccl3,Il1rl1,Cd74,Il7,Il1r1,Pparg,Tgfb3,Arg2,Arg1,Tlr4,Gata6,Adora2b,Plcg2,Cd47,Aif1,Rasgrp1,Lbp,Ptgs2,Ccl20,Hif1a,P2ry2,Ptprj,Gpam,P2rx7,Runx1,Inpp5d,Adam17,Nr4a3,Gas6,Ltbp1,Ere…
8_Member	GO Biological Processes	GO:0001817	regulation of cytokine production	-29.5698	-26.7062	207/723	24180,24182,24223,24230,24232,24253,24446,24471,24472,24482,24493,24494,24498,24499,24508,24514,24539,24599,24617,24626,24627,24699,24770,24854,24934,25083,25084,25114,25145,25155,25166,25196,25239,25326,25426,25441,25476,25513,25522,25528,25542,25556,25599,25647,25663,25664,25717,29215,29221,29260,29300,29316,29337,29364,29427,29434,29469,29527,29538,29560,29597,29645,29653,29665,50662,54259,570…	Agtr1a,Agtr2,B2m,Tspo,C3,Cebpb,Hgf,Hspb1,Hspa1b,Igf1,Il1a,Il1b,Il6,Il6r,Irf1,Jak2,Lpl,Nos2,Serpine1,Pde4b,Pde4d,Ptprc,Ccl2,Clu,Klrk1,Adra2a,Il4r,Fgfr4,Cd24,Syk,Casp1,Inhbb,Apod,Jak3,Cyp1b1,Fcer1g,Lgals9,Pik3r1,Prkcz,Sirpa,Ccl3,Il1rl1,Cd74,Il7,Il1r1,Pparg,Tgfb3,Arg2,Arg1,Tlr4,Gata6,Adora2b,Plcg2,Cd47,Aif1,Rasgrp1,Lbp,Ptgs2,Ccl20,Hif1a,P2ry2,Ptprj,Gpam,P2rx7,Runx1,Inpp5d,Adam17,Nr4a3,Gas6,Ltbp1,Ere…
8_Member	GO Biological Processes	GO:0001819	positive regulation of cytokine production	-21.7558	-19.2741	141/475	24180,24182,24223,24232,24253,24446,24471,24472,24493,24494,24498,24499,24508,24514,24539,24617,24626,24627,24699,24770,24854,24934,25083,25084,25155,25166,25426,25441,25476,25513,25522,25542,25556,25599,25647,25663,29260,29316,29337,29427,29434,29469,29527,29538,29560,29597,29645,29665,50662,57027,58853,59325,60350,64537,64566,65190,65210,66021,79113,79129,81517,83425,84007,84023,85420,85471,898…	Agtr1a,Agtr2,B2m,C3,Cebpb,Hgf,Hspb1,Hspa1b,Il1a,Il1b,Il6,Il6r,Irf1,Jak2,Lpl,Serpine1,Pde4b,Pde4d,Ptprc,Ccl2,Clu,Klrk1,Adra2a,Il4r,Syk,Casp1,Cyp1b1,Fcer1g,Lgals9,Pik3r1,Prkcz,Ccl3,Il1rl1,Cd74,Il7,Il1r1,Tlr4,Adora2b,Plcg2,Aif1,Rasgrp1,Lbp,Ptgs2,Ccl20,Hif1a,P2ry2,Ptprj,P2rx7,Runx1,Adam17,Nr4a3,Ereg,Cd14,Hpse,Wnt5a,Rsad2,Cyp2j4,Cybb,Fgr,Cyba,Mdk,Akap12,C3ar1,Ptger4,Prkcq,Gata3,Cx3cl1,C5ar1,Nox1,Casp4…
8_Member	GO Biological Processes	GO:0002790	peptide secretion	-18.3846	-16.1231	175/695	24180,24182,24239,24255,24366,24392,24482,24493,24494,24498,24514,24536,24539,24598,24599,24604,24769,24877,24957,25012,25027,25040,25083,25084,25155,25166,25196,25240,25248,25304,25369,25476,25522,25542,25556,25599,25664,25668,25703,25717,25736,25741,25745,27064,29215,29260,29290,29316,29427,29434,29492,29516,29560,29625,29653,29665,29716,58812,58852,58935,60350,60391,60564,60582,60584,64347,645…	Agtr1a,Agtr2,Cacna1c,Cftr,Fgb,Gja1,Igf1,Il1a,Il1b,Il6,Jak2,Lepr,Lpl,Nos1,Nos2,Npy,Sct,Vsnl1,Glul,Snap25,Slc16a1,Gip,Adra2a,Il4r,Syk,Casp1,Inhbb,Aqp1,Cnr1,Comp,Adora2a,Lgals9,Prkcz,Ccl3,Il1rl1,Cd74,Pparg,Cd38,Rbp4,Tgfb3,Kcnb1,Pfkl,Myh9,Ankrd1,Arg2,Tlr4,Adora1,Adora2b,Aif1,Rasgrp1,Notch2,Pde3b,Hif1a,Crhbp,Gpam,P2rx7,Cacna1d,Apln,Nr1h3,Gas6,Cd14,Nrxn1,Syt9,Il1rn,Lif,Sncg,Adcy5,Wnt5a,Unc13b,Ccn4,Rsad…
8_Member	GO Biological Processes	GO:0002791	regulation of peptide secretion	-17.7152	-15.4869	150/569	24180,24182,24255,24366,24392,24482,24493,24494,24498,24514,24536,24539,24598,24599,24604,24769,24877,24957,25012,25027,25040,25083,25084,25155,25166,25196,25248,25369,25476,25522,25542,25556,25599,25664,25668,25703,25717,25736,25741,25745,27064,29215,29260,29290,29316,29427,29434,29516,29560,29625,29653,29665,29716,58812,58852,58935,60350,60391,60564,60584,64532,64566,64830,65154,65190,65210,791…	Agtr1a,Agtr2,Cftr,Fgb,Gja1,Igf1,Il1a,Il1b,Il6,Jak2,Lepr,Lpl,Nos1,Nos2,Npy,Sct,Vsnl1,Glul,Snap25,Slc16a1,Gip,Adra2a,Il4r,Syk,Casp1,Inhbb,Cnr1,Adora2a,Lgals9,Prkcz,Ccl3,Il1rl1,Cd74,Pparg,Cd38,Rbp4,Tgfb3,Kcnb1,Pfkl,Myh9,Ankrd1,Arg2,Tlr4,Adora1,Adora2b,Aif1,Rasgrp1,Pde3b,Hif1a,Crhbp,Gpam,P2rx7,Cacna1d,Apln,Nr1h3,Gas6,Cd14,Nrxn1,Syt9,Lif,Adcy5,Wnt5a,Unc13b,Ccn4,Rsad2,Cyp2j4,Fgr,Stxbp5,Mdk,Ccn3,Ceacam1…
8_Member	GO Biological Processes	GO:0050708	regulation of protein secretion	-16.7663	-14.6095	139/523	24180,24182,24255,24366,24392,24482,24493,24494,24498,24514,24536,24539,24598,24599,24877,24957,25012,25027,25040,25083,25084,25155,25166,25196,25248,25369,25476,25522,25542,25556,25668,25703,25717,25736,25741,25745,27064,29215,29260,29316,29427,29434,29516,29560,29653,29665,29716,58852,58935,60350,60391,60564,64532,64566,64830,65154,65190,65210,79113,81022,81517,81526,81613,81742,81780,83425,840…	Agtr1a,Agtr2,Cftr,Fgb,Gja1,Igf1,Il1a,Il1b,Il6,Jak2,Lepr,Lpl,Nos1,Nos2,Vsnl1,Glul,Snap25,Slc16a1,Gip,Adra2a,Il4r,Syk,Casp1,Inhbb,Cnr1,Adora2a,Lgals9,Prkcz,Ccl3,Il1rl1,Cd38,Rbp4,Tgfb3,Kcnb1,Pfkl,Myh9,Ankrd1,Arg2,Tlr4,Adora2b,Aif1,Rasgrp1,Pde3b,Hif1a,Gpam,P2rx7,Cacna1d,Nr1h3,Gas6,Cd14,Nrxn1,Syt9,Adcy5,Wnt5a,Unc13b,Ccn4,Rsad2,Cyp2j4,Fgr,Stxbp5,Mdk,Ccn3,Ceacam1,Pde1c,Ccl5,Akap12,Ptger4,Sfrp1,Abcg1,Prk…
8_Member	GO Biological Processes	GO:0009306	protein secretion	-16.7533	-14.6003	161/642	24180,24182,24239,24255,24366,24392,24482,24493,24494,24498,24514,24536,24539,24598,24599,24877,24957,25012,25027,25040,25083,25084,25155,25166,25196,25248,25304,25369,25476,25522,25542,25556,25668,25703,25717,25736,25741,25745,27064,29215,29260,29316,29427,29434,29492,29516,29560,29653,29665,29716,58852,58935,60350,60391,60564,60582,64347,64532,64566,64830,65154,65190,65210,79113,81022,81517,815…	Agtr1a,Agtr2,Cacna1c,Cftr,Fgb,Gja1,Igf1,Il1a,Il1b,Il6,Jak2,Lepr,Lpl,Nos1,Nos2,Vsnl1,Glul,Snap25,Slc16a1,Gip,Adra2a,Il4r,Syk,Casp1,Inhbb,Cnr1,Comp,Adora2a,Lgals9,Prkcz,Ccl3,Il1rl1,Cd38,Rbp4,Tgfb3,Kcnb1,Pfkl,Myh9,Ankrd1,Arg2,Tlr4,Adora2b,Aif1,Rasgrp1,Notch2,Pde3b,Hif1a,Gpam,P2rx7,Cacna1d,Nr1h3,Gas6,Cd14,Nrxn1,Syt9,Il1rn,Sncg,Adcy5,Wnt5a,Unc13b,Ccn4,Rsad2,Cyp2j4,Fgr,Stxbp5,Mdk,Ccn3,Ceacam1,Pde1c,Ccl…
8_Member	GO Biological Processes	GO:0050663	cytokine secretion	-15.609	-13.5301	85/264	24180,24182,24493,24494,24498,24539,24599,25084,25155,25166,25476,25522,25542,25556,29215,29260,29316,29427,29434,29492,29653,29665,58935,60350,64566,65154,65210,79113,81517,83425,84023,85471,89807,89808,89824,114555,116465,116677,117022,117029,117183,155918,156767,246294,252878,252971,286994,287362,287722,291091,291912,293135,294806,295322,298693,299858,300160,301291,305081,306247,307403,310553,…	Agtr1a,Agtr2,Il1a,Il1b,Il6,Lpl,Nos2,Il4r,Syk,Casp1,Lgals9,Prkcz,Ccl3,Il1rl1,Arg2,Tlr4,Adora2b,Aif1,Rasgrp1,Notch2,Gpam,P2rx7,Gas6,Cd14,Wnt5a,Ccn4,Cyp2j4,Fgr,Mdk,Akap12,Ptger4,Gata3,Angpt1,Cx3cl1,Chi3l1,Casp4,Ifngr1,F2rl1,Il1r2,Ccr5,Rgcc,Lcp2,Tnfrsf1b,Optn,Tnfsf15,Socs1,Lgr4,Nlrp3,Tmem106a,Serpinb1a,Nod2,Lrrc32,C1qtnf3,Vtcn1,Isg15,Lrp1,Lrrk2,Il17f,Cd34,Il17rb,Csf1r,Tlr2,Ephb6,Dysf,Zc3h12a,Rnf19b,F…
8_Member	GO Biological Processes	GO:0051047	positive regulation of secretion	-13.9971	-12.0112	139/562	24180,24182,24255,24366,24392,24482,24493,24494,24498,24514,24536,24539,24604,24657,24680,24769,24771,24772,24807,24877,24923,24957,25012,25040,25084,25114,25155,25159,25166,25196,25240,25248,25353,25369,25441,25476,25510,25522,25542,25555,25556,25644,25668,25703,25716,25717,25736,25745,27064,29260,29290,29316,29335,29427,29434,29560,29597,29665,29716,29717,50645,50662,50672,56827,58812,60350,605…	Agtr1a,Agtr2,Cftr,Fgb,Gja1,Igf1,Il1a,Il1b,Il6,Jak2,Lepr,Lpl,Npy,Prl6a1,Prkca,Sct,Sdc4,Cxcl12,Tacr1,Vsnl1,Stx1b,Glul,Snap25,Gip,Il4r,Fgfr4,Syk,Gata2,Casp1,Inhbb,Aqp1,Cnr1,Spp1,Adora2a,Fcer1g,Lgals9,Pcp4,Prkcz,Ccl3,Sstr4,Il1rl1,Bmp6,Cd38,Rbp4,Syt1,Tgfb3,Kcnb1,Myh9,Ankrd1,Tlr4,Adora1,Adora2b,Oprk1,Aif1,Rasgrp1,Hif1a,P2ry2,P2rx7,Cacna1d,Cacna1g,Rab27a,Runx1,Ednrb,Cacna1i,Apln,Cd14,Syt9,Syt10,Lif,Wnt5…
8_Member	GO Biological Processes	GO:1903532	positive regulation of secretion by cell	-13.5646	-11.6066	128/508	24180,24182,24255,24366,24392,24482,24493,24494,24498,24514,24536,24539,24604,24680,24769,24771,24772,24807,24877,24923,24957,25012,25040,25084,25114,25155,25159,25166,25196,25248,25353,25369,25441,25476,25510,25522,25542,25556,25644,25668,25703,25716,25717,25736,25745,27064,29260,29316,29335,29427,29434,29560,29665,29716,29717,50645,50662,56827,58812,60350,60564,60567,60584,64566,64830,65210,791…	Agtr1a,Agtr2,Cftr,Fgb,Gja1,Igf1,Il1a,Il1b,Il6,Jak2,Lepr,Lpl,Npy,Prkca,Sct,Sdc4,Cxcl12,Tacr1,Vsnl1,Stx1b,Glul,Snap25,Gip,Il4r,Fgfr4,Syk,Gata2,Casp1,Inhbb,Cnr1,Spp1,Adora2a,Fcer1g,Lgals9,Pcp4,Prkcz,Ccl3,Il1rl1,Bmp6,Cd38,Rbp4,Syt1,Tgfb3,Kcnb1,Myh9,Ankrd1,Tlr4,Adora2b,Oprk1,Aif1,Rasgrp1,Hif1a,P2rx7,Cacna1d,Cacna1g,Rab27a,Runx1,Cacna1i,Apln,Cd14,Syt9,Syt10,Lif,Wnt5a,Unc13b,Cyp2j4,Fgr,Dab2,Stxbp5,Mdk,C…
8_Member	GO Biological Processes	GO:0050707	regulation of cytokine secretion	-12.821	-10.916	73/233	24180,24182,24493,24494,24498,24539,25084,25155,25166,25476,25522,25542,25556,29215,29260,29316,29427,29434,29653,29665,58935,60350,64566,65154,65210,79113,81517,83425,84023,85471,89807,89808,114555,116465,116677,117022,117029,117183,156767,252878,252971,286994,287362,291091,291912,293135,294806,295322,299858,300160,301291,305081,306247,307403,310553,313587,315191,315567,316256,316327,361945,3624…	Agtr1a,Agtr2,Il1a,Il1b,Il6,Lpl,Il4r,Syk,Casp1,Lgals9,Prkcz,Ccl3,Il1rl1,Arg2,Tlr4,Adora2b,Aif1,Rasgrp1,Gpam,P2rx7,Gas6,Cd14,Wnt5a,Ccn4,Cyp2j4,Fgr,Mdk,Akap12,Ptger4,Gata3,Angpt1,Cx3cl1,Casp4,Ifngr1,F2rl1,Il1r2,Ccr5,Rgcc,Tnfrsf1b,Tnfsf15,Socs1,Lgr4,Nlrp3,Serpinb1a,Nod2,Lrrc32,C1qtnf3,Vtcn1,Lrp1,Lrrk2,Il17f,Cd34,Il17rb,Csf1r,Tlr2,Zc3h12a,Fbln1,Panx3,Tnfrsf21,Arid5a,Postn,Ripk2,Ccl19,Panx2,Havcr2,C5ar…
8_Member	GO Biological Processes	GO:0002793	positive regulation of peptide secretion	-11.0387	-9.25587	94/360	24180,24182,24255,24366,24392,24482,24493,24494,24498,24514,24536,24539,24604,24769,24877,24957,25012,25040,25084,25155,25166,25369,25476,25522,25542,25556,25668,25703,25717,25745,27064,29260,29290,29316,29427,29434,29560,29665,29716,58812,60350,60584,64566,64830,65210,79113,81517,81613,83425,84023,85264,85420,85471,94270,113976,114555,116465,116677,117029,117183,117516,140594,171052,252878,28736…	Agtr1a,Agtr2,Cftr,Fgb,Gja1,Igf1,Il1a,Il1b,Il6,Jak2,Lepr,Lpl,Npy,Sct,Vsnl1,Glul,Snap25,Gip,Il4r,Syk,Casp1,Adora2a,Lgals9,Prkcz,Ccl3,Il1rl1,Cd38,Rbp4,Tgfb3,Myh9,Ankrd1,Tlr4,Adora1,Adora2b,Aif1,Rasgrp1,Hif1a,P2rx7,Cacna1d,Apln,Cd14,Lif,Wnt5a,Unc13b,Cyp2j4,Fgr,Mdk,Ceacam1,Akap12,Ptger4,Abcg1,Prkcq,Gata3,Nnat,Acsl4,Casp4,Ifngr1,F2rl1,Ccr5,Rgcc,Tnfsf11,Sytl4,Mmp13,Tnfsf15,Nlrp3,Nod2,RT1-S3,C1qtnf3,Vtcn…
8_Member	GO Biological Processes	GO:0050714	positive regulation of protein secretion	-10.8043	-9.04799	87/326	24180,24182,24255,24366,24392,24482,24493,24494,24498,24514,24536,24539,24877,24957,25012,25040,25084,25155,25166,25369,25476,25522,25542,25556,25668,25703,25717,25745,27064,29260,29316,29427,29434,29560,29665,29716,60350,64566,64830,65210,79113,81517,81613,83425,84023,85264,85420,85471,94270,113976,114555,116465,116677,117029,117183,140594,171052,252878,287362,291912,294228,294806,295322,299858,…	Agtr1a,Agtr2,Cftr,Fgb,Gja1,Igf1,Il1a,Il1b,Il6,Jak2,Lepr,Lpl,Vsnl1,Glul,Snap25,Gip,Il4r,Syk,Casp1,Adora2a,Lgals9,Prkcz,Ccl3,Il1rl1,Cd38,Rbp4,Tgfb3,Myh9,Ankrd1,Tlr4,Adora2b,Aif1,Rasgrp1,Hif1a,P2rx7,Cacna1d,Cd14,Wnt5a,Unc13b,Cyp2j4,Fgr,Mdk,Ceacam1,Akap12,Ptger4,Abcg1,Prkcq,Gata3,Nnat,Acsl4,Casp4,Ifngr1,F2rl1,Ccr5,Rgcc,Sytl4,Mmp13,Tnfsf15,Nlrp3,Nod2,RT1-S3,C1qtnf3,Vtcn1,Lrp1,Lrrk2,Trem2,Il17f,Cd34,Il…
8_Member	GO Biological Processes	GO:0051223	regulation of protein transport	-9.89996	-8.21505	160/759	24180,24182,24255,24366,24392,24482,24493,24494,24498,24514,24536,24539,24598,24599,24697,24770,24877,24957,25012,25027,25040,25083,25084,25155,25163,25166,25196,25239,25248,25369,25476,25513,25522,25542,25556,25668,25703,25717,25736,25741,25745,27064,29215,29216,29260,29316,29427,29434,29516,29527,29560,29653,29665,29716,58852,58935,60350,60391,60564,64532,64566,64830,65154,65190,65210,79113,810…	Agtr1a,Agtr2,Cftr,Fgb,Gja1,Igf1,Il1a,Il1b,Il6,Jak2,Lepr,Lpl,Nos1,Nos2,Ptpn1,Ccl2,Vsnl1,Glul,Snap25,Slc16a1,Gip,Adra2a,Il4r,Syk,Cdkn2a,Casp1,Inhbb,Apod,Cnr1,Adora2a,Lgals9,Pik3r1,Prkcz,Ccl3,Il1rl1,Cd38,Rbp4,Tgfb3,Kcnb1,Pfkl,Myh9,Ankrd1,Arg2,Lrp2,Tlr4,Adora2b,Aif1,Rasgrp1,Pde3b,Ptgs2,Hif1a,Gpam,P2rx7,Cacna1d,Nr1h3,Gas6,Cd14,Nrxn1,Syt9,Adcy5,Wnt5a,Unc13b,Ccn4,Rsad2,Cyp2j4,Fgr,Stxbp5,Mdk,Ccn3,Ceacam1…
8_Member	GO Biological Processes	GO:0050715	positive regulation of cytokine secretion	-9.72761	-8.05559	53/167	24180,24182,24493,24494,24539,25084,25155,25166,25476,25522,25542,25556,29260,29316,29427,29434,29665,60350,64566,65210,79113,81517,83425,84023,85471,114555,116465,116677,117029,117183,252878,287362,291912,294806,295322,299858,300160,301291,305081,306247,307403,310553,315567,316327,361945,362491,362506,362979,363578,679787,684440,688621,100314000	Agtr1a,Agtr2,Il1a,Il1b,Lpl,Il4r,Syk,Casp1,Lgals9,Prkcz,Ccl3,Il1rl1,Tlr4,Adora2b,Aif1,Rasgrp1,P2rx7,Cd14,Wnt5a,Cyp2j4,Fgr,Mdk,Akap12,Ptger4,Gata3,Casp4,Ifngr1,F2rl1,Ccr5,Rgcc,Tnfsf15,Nlrp3,Nod2,C1qtnf3,Vtcn1,Lrp1,Lrrk2,Il17f,Cd34,Il17rb,Csf1r,Tlr2,Panx3,Arid5a,Postn,Ripk2,Ccl19,Panx2,Havcr2,Clec5a,Tlr8,Tslp,Mir21
8_Member	GO Biological Processes	GO:0070201	regulation of establishment of protein localization	-9.16545	-7.51329	162/788	24180,24182,24255,24366,24392,24482,24493,24494,24498,24514,24536,24539,24598,24599,24697,24770,24877,24957,25012,25027,25040,25083,25084,25155,25163,25166,25196,25239,25248,25369,25476,25513,25522,25542,25556,25668,25703,25717,25736,25741,25745,27064,29215,29216,29260,29316,29427,29434,29516,29527,29560,29653,29665,29716,58852,58935,60350,60391,60564,64532,64566,64830,65154,65190,65210,79113,810…	Agtr1a,Agtr2,Cftr,Fgb,Gja1,Igf1,Il1a,Il1b,Il6,Jak2,Lepr,Lpl,Nos1,Nos2,Ptpn1,Ccl2,Vsnl1,Glul,Snap25,Slc16a1,Gip,Adra2a,Il4r,Syk,Cdkn2a,Casp1,Inhbb,Apod,Cnr1,Adora2a,Lgals9,Pik3r1,Prkcz,Ccl3,Il1rl1,Cd38,Rbp4,Tgfb3,Kcnb1,Pfkl,Myh9,Ankrd1,Arg2,Lrp2,Tlr4,Adora2b,Aif1,Rasgrp1,Pde3b,Ptgs2,Hif1a,Gpam,P2rx7,Cacna1d,Nr1h3,Gas6,Cd14,Nrxn1,Syt9,Adcy5,Wnt5a,Unc13b,Ccn4,Rsad2,Cyp2j4,Fgr,Stxbp5,Mdk,Ccn3,Ceacam1…
8_Member	GO Biological Processes	GO:0051222	positive regulation of protein transport	-6.78519	-5.34258	101/472	24180,24182,24255,24366,24392,24482,24493,24494,24498,24514,24536,24539,24770,24877,24957,25012,25040,25084,25155,25166,25369,25476,25513,25522,25542,25556,25668,25703,25717,25736,25745,27064,29216,29260,29316,29427,29434,29527,29560,29665,29716,58935,60350,64566,64830,65210,79113,81517,81613,81823,83425,83502,84023,85264,85420,85471,89868,94270,113976,114555,116465,116677,117029,117183,140594,17…	Agtr1a,Agtr2,Cftr,Fgb,Gja1,Igf1,Il1a,Il1b,Il6,Jak2,Lepr,Lpl,Ccl2,Vsnl1,Glul,Snap25,Gip,Il4r,Syk,Casp1,Adora2a,Lgals9,Pik3r1,Prkcz,Ccl3,Il1rl1,Cd38,Rbp4,Tgfb3,Kcnb1,Myh9,Ankrd1,Lrp2,Tlr4,Adora2b,Aif1,Rasgrp1,Ptgs2,Hif1a,P2rx7,Cacna1d,Gas6,Cd14,Wnt5a,Unc13b,Cyp2j4,Fgr,Mdk,Ceacam1,Cib1,Akap12,Cdh1,Ptger4,Abcg1,Prkcq,Gata3,Sec16b,Nnat,Acsl4,Casp4,Ifngr1,F2rl1,Ccr5,Rgcc,Sytl4,Akap5,Mmp13,Tnfsf15,Nlrp3…
8_Member	GO Biological Processes	GO:1904951	positive regulation of establishment of protein localization	-6.20251	-4.81847	102/491	24180,24182,24255,24366,24392,24482,24493,24494,24498,24514,24536,24539,24770,24877,24957,25012,25040,25084,25155,25166,25369,25476,25513,25522,25542,25556,25668,25703,25717,25736,25745,27064,29216,29260,29316,29427,29434,29527,29560,29665,29716,58935,60350,64566,64830,65210,79113,81517,81613,81823,83425,83502,84023,85264,85420,85471,89868,94270,113976,114555,116465,116677,117029,117183,140594,17…	Agtr1a,Agtr2,Cftr,Fgb,Gja1,Igf1,Il1a,Il1b,Il6,Jak2,Lepr,Lpl,Ccl2,Vsnl1,Glul,Snap25,Gip,Il4r,Syk,Casp1,Adora2a,Lgals9,Pik3r1,Prkcz,Ccl3,Il1rl1,Cd38,Rbp4,Tgfb3,Kcnb1,Myh9,Ankrd1,Lrp2,Tlr4,Adora2b,Aif1,Rasgrp1,Ptgs2,Hif1a,P2rx7,Cacna1d,Gas6,Cd14,Wnt5a,Unc13b,Cyp2j4,Fgr,Mdk,Ceacam1,Cib1,Akap12,Cdh1,Ptger4,Abcg1,Prkcq,Gata3,Sec16b,Nnat,Acsl4,Casp4,Ifngr1,F2rl1,Ccr5,Rgcc,Sytl4,Akap5,Mmp13,Tnfsf15,Nlrp3…
9_Summary	GO Biological Processes	GO:0002252	immune effector process	-27.3973	-24.553	207/748	24153,24223,24231,24232,24233,24235,24237,24253,24472,24483,24494,24498,24508,24575,24699,24770,24854,24934,24973,24974,25084,25110,25145,25155,25156,25159,25253,25291,25326,25383,25423,25425,25441,25464,25476,25522,25542,25599,25663,25703,25704,25717,29146,29221,29260,29316,29335,29337,29364,29434,29469,29492,29538,29645,29653,29665,29687,50645,50646,54249,54259,54410,56822,56824,58853,58917,606…	A2m,B2m,C2,C3,C4a,C4bpa,C6,Cebpb,Hspa1b,Igf2,Il1b,Il6,Irf1,Mx1,Ptprc,Ccl2,Clu,Klrk1,RT1-A1,RT1-A2,Il4r,Klrd1,Cd24,Syk,Vav1,Gata2,Dpp4,Anxa3,Jak3,Apobec1,Ctsc,Ctsh,Fcer1g,Icam1,Lgals9,Prkcz,Ccl3,Cd74,Il1r1,Rbp4,Il2ra,Tgfb3,Jag1,Arg1,Tlr4,Adora2b,Oprk1,Plcg2,Cd47,Rasgrp1,Lbp,Notch2,Ccl20,Ptprj,Gpam,P2rx7,C1qb,Rab27a,Ptk2b,Cfd,Inpp5d,Enpp3,Cd86,Ifit1,Nr4a3,Hpx,Cxcl6,Kit,Cd55,Wnt5a,Tfrc,Rsad2,Fgr,Cfi…
9_Member	GO Biological Processes	GO:0002252	immune effector process	-27.3973	-24.553	207/748	24153,24223,24231,24232,24233,24235,24237,24253,24472,24483,24494,24498,24508,24575,24699,24770,24854,24934,24973,24974,25084,25110,25145,25155,25156,25159,25253,25291,25326,25383,25423,25425,25441,25464,25476,25522,25542,25599,25663,25703,25704,25717,29146,29221,29260,29316,29335,29337,29364,29434,29469,29492,29538,29645,29653,29665,29687,50645,50646,54249,54259,54410,56822,56824,58853,58917,606…	A2m,B2m,C2,C3,C4a,C4bpa,C6,Cebpb,Hspa1b,Igf2,Il1b,Il6,Irf1,Mx1,Ptprc,Ccl2,Clu,Klrk1,RT1-A1,RT1-A2,Il4r,Klrd1,Cd24,Syk,Vav1,Gata2,Dpp4,Anxa3,Jak3,Apobec1,Ctsc,Ctsh,Fcer1g,Icam1,Lgals9,Prkcz,Ccl3,Cd74,Il1r1,Rbp4,Il2ra,Tgfb3,Jag1,Arg1,Tlr4,Adora2b,Oprk1,Plcg2,Cd47,Rasgrp1,Lbp,Notch2,Ccl20,Ptprj,Gpam,P2rx7,C1qb,Rab27a,Ptk2b,Cfd,Inpp5d,Enpp3,Cd86,Ifit1,Nr4a3,Hpx,Cxcl6,Kit,Cd55,Wnt5a,Tfrc,Rsad2,Fgr,Cfi…
9_Member	GO Biological Processes	GO:0002250	adaptive immune response	-21.3536	-18.8958	124/396	24223,24231,24232,24233,24235,24237,24366,24472,24494,24498,24514,24699,24932,24934,24973,24974,25023,25084,25145,25155,25253,25326,25423,25425,25441,25464,25476,25522,25556,25599,25663,29146,29215,29221,29260,29538,29665,29687,50645,50646,50654,54259,57027,58917,64019,64036,64678,65190,79126,79559,81613,83785,84007,85420,85471,114523,116689,155140,156767,161452,170637,171060,171369,192262,246097…	B2m,C2,C3,C4a,C4bpa,C6,Fgb,Hspa1b,Il1b,Il6,Jak2,Ptprc,Cd4,Klrk1,RT1-A1,RT1-A2,Prkcb,Il4r,Cd24,Syk,Dpp4,Jak3,Ctsc,Ctsh,Fcer1g,Icam1,Lgals9,Prkcz,Il1rl1,Cd74,Il1r1,Jag1,Arg2,Arg1,Tlr4,Ccl20,P2rx7,C1qb,Rab27a,Ptk2b,Ctss,Inpp5d,Adam17,Hpx,Pag1,Cd55,Tfrc,Rsad2,Cfi,Alcam,Ceacam1,Vegfa,C3ar1,Prkcq,Gata3,Ntn1,Ptpn6,Il23a,Tnfrsf1b,Lef1,Samsn1,Il13ra2,Cd40,C1s,Fas,Nlrp3,Tnfsf13,Susd4,Myo1g,Nod2,Stx11,Pagr1…
9_Member	GO Biological Processes	GO:0002460	adaptive immune response based on somatic recombination of immune receptors built from immunoglobuli	-20.5374	-18.1375	105/314	24223,24231,24232,24233,24235,24237,24472,24494,24498,24699,24932,24973,24974,25084,25145,25253,25326,25423,25425,25441,25464,25476,25522,25556,25599,25663,29146,29221,29260,29538,29665,29687,50645,54259,57027,58917,64036,64678,65190,79126,81613,83785,84007,85420,85471,114523,116689,155140,156767,161452,171060,171369,192262,246097,287362,287437,289335,289785,291912,292483,293500,293624,294228,294…	B2m,C2,C3,C4a,C4bpa,C6,Hspa1b,Il1b,Il6,Ptprc,Cd4,RT1-A1,RT1-A2,Il4r,Cd24,Dpp4,Jak3,Ctsc,Ctsh,Fcer1g,Icam1,Lgals9,Prkcz,Il1rl1,Cd74,Il1r1,Jag1,Arg1,Tlr4,Ccl20,P2rx7,C1qb,Rab27a,Inpp5d,Adam17,Hpx,Cd55,Tfrc,Rsad2,Cfi,Ceacam1,Vegfa,C3ar1,Prkcq,Gata3,Ntn1,Ptpn6,Il23a,Tnfrsf1b,Lef1,Il13ra2,Cd40,C1s,Fas,Nlrp3,Tnfsf13,Susd4,Myo1g,Nod2,Stx11,Pagr1,Irf7,RT1-S3,Cfb,Fcgr1a,Serping1,C1qa,Batf,Il18r1,Bcl6,Nfkb…
9_Member	GO Biological Processes	GO:0002443	leukocyte mediated immunity	-19.5716	-17.2347	120/394	24223,24231,24232,24233,24235,24237,24472,24483,24494,24498,24699,24934,24973,24974,25084,25110,25145,25155,25156,25159,25253,25291,25326,25423,25425,25441,25464,25476,25522,25542,25599,25663,29146,29221,29260,29316,29434,29538,29665,29687,50645,54259,58853,58917,60665,64030,64036,64678,65190,79113,79126,81503,81613,81804,85471,114523,114553,116657,116677,116689,155140,155151,156767,171060,171369…	B2m,C2,C3,C4a,C4bpa,C6,Hspa1b,Igf2,Il1b,Il6,Ptprc,Klrk1,RT1-A1,RT1-A2,Il4r,Klrd1,Cd24,Syk,Vav1,Gata2,Dpp4,Anxa3,Jak3,Ctsc,Ctsh,Fcer1g,Icam1,Lgals9,Prkcz,Ccl3,Cd74,Il1r1,Jag1,Arg1,Tlr4,Adora2b,Rasgrp1,Ccl20,P2rx7,C1qb,Rab27a,Inpp5d,Nr4a3,Hpx,Cxcl6,Kit,Cd55,Tfrc,Rsad2,Fgr,Cfi,Cxcl1,Ceacam1,Stxbp2,Gata3,Ntn1,Ncf1,Cplx2,F2rl1,Ptpn6,Il23a,Coro1a,Tnfrsf1b,Il13ra2,Cd40,C1s,Fas,Nlrp3,Tnfsf13,Susd4,Myo1g,…
9_Member	GO Biological Processes	GO:0050776	regulation of immune response	-18.546	-16.2642	194/798	24153,24223,24231,24232,24233,24235,24237,24472,24483,24494,24498,24508,24604,24626,24627,24699,24832,24932,24934,24973,24974,25023,25084,25145,25155,25156,25159,25248,25253,25326,25404,25425,25441,25476,25493,25522,25556,25599,25663,25664,25668,25704,25717,29215,29221,29260,29316,29337,29364,29434,29469,29538,29645,29665,29687,54249,54259,54410,56822,58852,58853,58917,59325,60350,60669,64030,640…	A2m,B2m,C2,C3,C4a,C4bpa,C6,Hspa1b,Igf2,Il1b,Il6,Irf1,Npy,Pde4b,Pde4d,Ptprc,Thy1,Cd4,Klrk1,RT1-A1,RT1-A2,Prkcb,Il4r,Cd24,Syk,Vav1,Gata2,Cnr1,Dpp4,Jak3,Cav1,Ctsh,Fcer1g,Lgals9,Nfkbia,Prkcz,Il1rl1,Cd74,Il1r1,Pparg,Cd38,Il2ra,Tgfb3,Arg2,Arg1,Tlr4,Adora2b,Plcg2,Cd47,Rasgrp1,Lbp,Ccl20,Ptprj,P2rx7,C1qb,Cfd,Inpp5d,Enpp3,Cd86,Nr1h3,Nr4a3,Hpx,Ereg,Cd14,Cmklr1,Kit,Cd55,Wnt5a,Tfrc,Rsad2,Fgr,Cfi,Cyba,Ceacam1,…
9_Member	GO Biological Processes	GO:0002449	lymphocyte mediated immunity	-17.2405	-15.0515	96/301	24223,24231,24232,24233,24235,24237,24472,24483,24494,24498,24699,24934,24973,24974,25084,25110,25145,25156,25253,25423,25425,25441,25464,25476,25522,25599,25663,29146,29221,29260,29434,29538,29665,29687,50645,54259,58917,64036,64678,65190,79126,81613,85471,114523,116689,155140,155151,156767,171060,171369,192262,246097,287362,287437,289335,289785,291912,292483,293500,293624,294228,294257,295279,2…	B2m,C2,C3,C4a,C4bpa,C6,Hspa1b,Igf2,Il1b,Il6,Ptprc,Klrk1,RT1-A1,RT1-A2,Il4r,Klrd1,Cd24,Vav1,Dpp4,Ctsc,Ctsh,Fcer1g,Icam1,Lgals9,Prkcz,Cd74,Il1r1,Jag1,Arg1,Tlr4,Rasgrp1,Ccl20,P2rx7,C1qb,Rab27a,Inpp5d,Hpx,Cd55,Tfrc,Rsad2,Cfi,Ceacam1,Gata3,Ntn1,Ptpn6,Il23a,Coro1a,Tnfrsf1b,Il13ra2,Cd40,C1s,Fas,Nlrp3,Tnfsf13,Susd4,Myo1g,Nod2,Stx11,Pagr1,Irf7,RT1-S3,Cfb,Fcgr1a,Serping1,C1qa,Batf,Il18r1,Bcl6,RT1-CE5,RT1-B…
9_Member	GO Biological Processes	GO:0002697	regulation of immune effector process	-14.5507	-12.5322	115/425	24153,24223,24232,24235,24237,24472,24483,24494,24498,24699,24770,24934,24973,24974,25084,25145,25155,25156,25159,25253,25326,25441,25476,25522,25599,25663,25703,25704,25717,29221,29260,29316,29364,29434,29469,29538,29645,29665,54410,58853,58917,60665,64036,64566,64678,65190,79113,81503,81613,81804,83781,85471,89807,116677,116689,155012,155140,156767,171060,171334,171369,252963,287362,287437,2892…	A2m,B2m,C3,C4bpa,C6,Hspa1b,Igf2,Il1b,Il6,Ptprc,Ccl2,Klrk1,RT1-A1,RT1-A2,Il4r,Cd24,Syk,Vav1,Gata2,Dpp4,Jak3,Fcer1g,Lgals9,Prkcz,Cd74,Il1r1,Rbp4,Il2ra,Tgfb3,Arg1,Tlr4,Adora2b,Cd47,Rasgrp1,Lbp,Ccl20,Ptprj,P2rx7,Enpp3,Nr4a3,Hpx,Cxcl6,Cd55,Wnt5a,Tfrc,Rsad2,Fgr,Cxcl1,Ceacam1,Stxbp2,Lgals3,Gata3,Angpt1,F2rl1,Ptpn6,Cfh,Il23a,Tnfrsf1b,Il13ra2,Il12rb2,Cd40,Il13ra1,Nlrp3,Tnfsf13,Slamf8,Susd4,Nod2,Siglec10,P…
9_Member	GO Biological Processes	GO:0050778	positive regulation of immune response	-13.4071	-11.4563	150/633	24153,24223,24231,24232,24233,24235,24237,24472,24494,24498,24508,24626,24627,24699,24832,24932,24934,24973,24974,25023,25084,25145,25155,25156,25159,25248,25404,25441,25476,25493,25522,25599,25663,25668,29260,29316,29337,29364,29434,29469,29645,29665,29687,54249,56822,58852,58853,58917,59325,60350,60669,64036,64566,64678,65190,79113,79126,79129,81613,81686,81804,83781,84007,85420,85471,113959,11…	A2m,B2m,C2,C3,C4a,C4bpa,C6,Hspa1b,Il1b,Il6,Irf1,Pde4b,Pde4d,Ptprc,Thy1,Cd4,Klrk1,RT1-A1,RT1-A2,Prkcb,Il4r,Cd24,Syk,Vav1,Gata2,Cnr1,Cav1,Fcer1g,Lgals9,Nfkbia,Prkcz,Cd74,Il1r1,Cd38,Tlr4,Adora2b,Plcg2,Cd47,Rasgrp1,Lbp,Ptprj,P2rx7,C1qb,Cfd,Cd86,Nr1h3,Nr4a3,Hpx,Ereg,Cd14,Cmklr1,Cd55,Wnt5a,Tfrc,Rsad2,Fgr,Cfi,Cyba,Ceacam1,Mmp2,Stxbp2,Lgals3,C3ar1,Prkcq,Gata3,C5ar1,Sh2b2,F2rl1,Ptpn6,Rgcc,Cfh,Il23a,Lcp2,C…
9_Member	GO Biological Processes	GO:0002703	regulation of leukocyte mediated immunity	-13.2356	-11.2991	78/253	24223,24232,24235,24472,24483,24494,24498,24699,24934,24973,24974,25084,25145,25155,25156,25159,25253,25326,25441,25476,25522,25663,29221,29260,29316,29434,29538,29665,58917,60665,64036,64678,65190,79113,81503,81613,81804,85471,116677,116689,155140,156767,171060,171369,287362,287437,289335,291912,293500,294228,295279,301365,303836,309607,309684,309696,310553,316327,317371,317578,361597,363578,365…	B2m,C3,C4bpa,Hspa1b,Igf2,Il1b,Il6,Ptprc,Klrk1,RT1-A1,RT1-A2,Il4r,Cd24,Syk,Vav1,Gata2,Dpp4,Jak3,Fcer1g,Lgals9,Prkcz,Il1r1,Arg1,Tlr4,Adora2b,Rasgrp1,Ccl20,P2rx7,Hpx,Cxcl6,Cd55,Tfrc,Rsad2,Fgr,Cxcl1,Ceacam1,Stxbp2,Gata3,F2rl1,Ptpn6,Il23a,Tnfrsf1b,Il13ra2,Cd40,Nlrp3,Tnfsf13,Susd4,Nod2,Pagr1,RT1-S3,Fcgr1a,Il18r1,Bcl6,RT1-CE5,Itgb2,Bcr,Tlr2,Arid5a,Was,Sash3,Fes,Havcr2,Clcf1,RT1-M6-2,Rac2,Btk,Il18rap,Bst…
9_Member	GO Biological Processes	GO:0002822	regulation of adaptive immune response based on somatic recombination of immune receptors built from	-12.6894	-10.795	64/192	24223,24232,24235,24472,24494,24498,24699,24932,24973,24974,25084,25145,25253,25326,25441,25476,25522,25556,25663,29221,29538,29665,58917,64036,64678,65190,81613,85420,85471,116689,155140,156767,171369,287362,287437,289335,291912,293500,294228,295279,301365,303836,304005,309607,309622,313587,316327,317371,317578,362491,362506,363578,364031,365395,365527,367901,414783,414792,414793,499497,501043,6…	B2m,C3,C4bpa,Hspa1b,Il1b,Il6,Ptprc,Cd4,RT1-A1,RT1-A2,Il4r,Cd24,Dpp4,Jak3,Fcer1g,Lgals9,Prkcz,Il1rl1,Il1r1,Arg1,Ccl20,P2rx7,Hpx,Cd55,Tfrc,Rsad2,Ceacam1,Prkcq,Gata3,Ptpn6,Il23a,Tnfrsf1b,Cd40,Nlrp3,Tnfsf13,Susd4,Nod2,Pagr1,RT1-S3,Fcgr1a,Il18r1,Bcl6,Nfkbiz,RT1-CE5,RT1-Bb,Zc3h12a,Arid5a,Was,Sash3,Ripk2,Ccl19,Havcr2,Tnfsf18,Clcf1,RT1-M6-2,Btk,RT1-CE4,RT1-CE10,RT1-CE3,Mef2c,Il20rb,Tnfaip3,Vsir,LOC100364…
9_Member	GO Biological Processes	GO:0002819	regulation of adaptive immune response	-12.2661	-10.4022	66/205	24223,24232,24235,24472,24494,24498,24699,24932,24973,24974,25084,25145,25253,25326,25441,25476,25522,25556,25663,29221,29538,29665,58917,64036,64678,65190,81613,85420,85471,116689,155140,156767,170637,171369,287362,287437,289335,291912,293500,293624,294228,295279,301365,303836,304005,309607,309622,313587,316327,317371,317578,362491,362506,363578,364031,365395,365527,367901,414783,414792,414793,4…	B2m,C3,C4bpa,Hspa1b,Il1b,Il6,Ptprc,Cd4,RT1-A1,RT1-A2,Il4r,Cd24,Dpp4,Jak3,Fcer1g,Lgals9,Prkcz,Il1rl1,Il1r1,Arg1,Ccl20,P2rx7,Hpx,Cd55,Tfrc,Rsad2,Ceacam1,Prkcq,Gata3,Ptpn6,Il23a,Tnfrsf1b,Samsn1,Cd40,Nlrp3,Tnfsf13,Susd4,Nod2,Pagr1,Irf7,RT1-S3,Fcgr1a,Il18r1,Bcl6,Nfkbiz,RT1-CE5,RT1-Bb,Zc3h12a,Arid5a,Was,Sash3,Ripk2,Ccl19,Havcr2,Tnfsf18,Clcf1,RT1-M6-2,Btk,RT1-CE4,RT1-CE10,RT1-CE3,Mef2c,Il20rb,Tnfaip3,Vs…
9_Member	GO Biological Processes	GO:0002699	positive regulation of immune effector process	-11.9754	-10.1292	77/261	24223,24232,24237,24472,24494,24498,24699,24770,24934,24973,24974,25084,25145,25155,25156,25159,25441,25476,25522,25599,25663,25703,29221,29260,29316,29434,29469,29645,29665,54410,58853,58917,64566,64678,65190,79113,81503,81613,81804,85471,116677,155140,171060,171369,252963,287362,287437,291912,293500,294228,294273,295279,301365,303538,304005,309607,309684,310553,315711,316327,317578,361597,36249…	B2m,C3,C6,Hspa1b,Il1b,Il6,Ptprc,Ccl2,Klrk1,RT1-A1,RT1-A2,Il4r,Cd24,Syk,Vav1,Gata2,Fcer1g,Lgals9,Prkcz,Cd74,Il1r1,Rbp4,Arg1,Tlr4,Adora2b,Rasgrp1,Lbp,Ptprj,P2rx7,Enpp3,Nr4a3,Hpx,Wnt5a,Tfrc,Rsad2,Fgr,Cxcl1,Ceacam1,Stxbp2,Gata3,F2rl1,Il23a,Il13ra2,Cd40,Il13ra1,Nlrp3,Tnfsf13,Nod2,Pagr1,RT1-S3,RT1-DMb,Fcgr1a,Il18r1,Dhx58,Nfkbiz,RT1-CE5,Itgb2,Tlr2,Sema7a,Arid5a,Sash3,Fes,Ripk2,Ccl19,Clcf1,RT1-M6-2,Rac2,…
9_Member	GO Biological Processes	GO:0002456	T cell mediated immunity	-10.4972	-8.76539	47/133	24223,24472,24494,24498,24699,24973,24974,25145,25253,25423,25425,25464,25522,25663,29146,29221,29538,29665,50645,64036,65190,81613,85471,114523,155140,156767,287362,289785,291912,292483,294228,301365,309607,312275,316327,317371,317578,360468,365527,373540,414783,414792,414793,501043,501095,690899,100364500	B2m,Hspa1b,Il1b,Il6,Ptprc,RT1-A1,RT1-A2,Cd24,Dpp4,Ctsc,Ctsh,Icam1,Prkcz,Il1r1,Jag1,Arg1,Ccl20,P2rx7,Rab27a,Cd55,Rsad2,Ceacam1,Gata3,Ntn1,Il23a,Tnfrsf1b,Nlrp3,Myo1g,Nod2,Stx11,RT1-S3,Il18r1,RT1-CE5,Ephb6,Arid5a,Was,Sash3,Emp2,RT1-M6-2,Il18rap,RT1-CE4,RT1-CE10,RT1-CE3,Il20rb,Rftn1,Vsir,LOC100364500
9_Member	GO Biological Processes	GO:0002706	regulation of lymphocyte mediated immunity	-10.3183	-8.60362	59/190	24223,24232,24235,24472,24483,24494,24498,24699,24934,24973,24974,25145,25156,25253,25441,25476,25522,25663,29221,29434,29538,29665,58917,64036,64678,65190,81613,85471,116689,155140,156767,171369,287362,287437,289335,291912,293500,294228,295279,301365,303836,309607,316327,317371,317578,363578,365395,365527,367901,373540,414783,414792,414793,498209,498287,501043,690899,100364500,102547056	B2m,C3,C4bpa,Hspa1b,Igf2,Il1b,Il6,Ptprc,Klrk1,RT1-A1,RT1-A2,Cd24,Vav1,Dpp4,Fcer1g,Lgals9,Prkcz,Il1r1,Arg1,Rasgrp1,Ccl20,P2rx7,Hpx,Cd55,Tfrc,Rsad2,Ceacam1,Gata3,Ptpn6,Il23a,Tnfrsf1b,Cd40,Nlrp3,Tnfsf13,Susd4,Nod2,Pagr1,RT1-S3,Fcgr1a,Il18r1,Bcl6,RT1-CE5,Arid5a,Was,Sash3,Havcr2,Clcf1,RT1-M6-2,Btk,Il18rap,RT1-CE4,RT1-CE10,RT1-CE3,Serpinb3a,Slamf6,Il20rb,Vsir,LOC100364500,Ulbp1
9_Member	GO Biological Processes	GO:0002705	positive regulation of leukocyte mediated immunity	-8.71956	-7.10347	52/172	24223,24232,24472,24494,24498,24699,24934,24973,24974,25084,25145,25155,25156,25159,25441,25522,25663,29221,29316,29434,29665,58917,64678,65190,79113,81503,81804,85471,116677,155140,171369,287362,287437,291912,293500,294228,295279,301365,309607,309684,316327,317578,365395,365527,367901,373540,414783,414792,414793,498287,100364500,102547056	B2m,C3,Hspa1b,Il1b,Il6,Ptprc,Klrk1,RT1-A1,RT1-A2,Il4r,Cd24,Syk,Vav1,Gata2,Fcer1g,Prkcz,Il1r1,Arg1,Adora2b,Rasgrp1,P2rx7,Hpx,Tfrc,Rsad2,Fgr,Cxcl1,Stxbp2,Gata3,F2rl1,Il23a,Cd40,Nlrp3,Tnfsf13,Nod2,Pagr1,RT1-S3,Fcgr1a,Il18r1,RT1-CE5,Itgb2,Arid5a,Sash3,Clcf1,RT1-M6-2,Btk,Il18rap,RT1-CE4,RT1-CE10,RT1-CE3,Slamf6,LOC100364500,Ulbp1
9_Member	GO Biological Processes	GO:0002718	regulation of cytokine production involved in immune response	-8.64834	-7.03669	34/90	24223,24494,24498,25326,25441,25522,25599,25663,25717,29221,29260,29538,58853,64566,65190,85471,89807,116677,156767,287362,291912,294228,301365,303836,309607,310553,314870,315711,316327,317578,362364,378947,690899,100364500	B2m,Il1b,Il6,Jak3,Fcer1g,Prkcz,Cd74,Il1r1,Tgfb3,Arg1,Tlr4,Ccl20,Nr4a3,Wnt5a,Rsad2,Gata3,Angpt1,F2rl1,Tnfrsf1b,Nlrp3,Nod2,RT1-S3,Il18r1,Bcl6,RT1-CE5,Tlr2,Irak3,Sema7a,Arid5a,Sash3,Tril,Bst2,Vsir,LOC100364500
9_Member	GO Biological Processes	GO:0002367	cytokine production involved in immune response	-8.61763	-7.01038	39/112	24223,24494,24498,25326,25441,25522,25599,25663,25717,29221,29260,29538,58853,58935,64030,64036,64566,65190,85471,89807,116677,156767,287362,289399,291912,294228,301365,303836,309607,310553,314870,315711,316327,317578,362364,373540,378947,690899,100364500	B2m,Il1b,Il6,Jak3,Fcer1g,Prkcz,Cd74,Il1r1,Tgfb3,Arg1,Tlr4,Ccl20,Nr4a3,Gas6,Kit,Cd55,Wnt5a,Rsad2,Gata3,Angpt1,F2rl1,Tnfrsf1b,Nlrp3,Inava,Nod2,RT1-S3,Il18r1,Bcl6,RT1-CE5,Tlr2,Irak3,Sema7a,Arid5a,Sash3,Tril,Il18rap,Bst2,Vsir,LOC100364500
9_Member	GO Biological Processes	GO:0002709	regulation of T cell mediated immunity	-8.08114	-6.51259	34/94	24223,24472,24494,24498,24699,24973,24974,25145,25253,25522,25663,29221,29538,29665,65190,81613,85471,155140,156767,287362,291912,294228,301365,309607,316327,317371,317578,365527,414783,414792,414793,501043,690899,100364500	B2m,Hspa1b,Il1b,Il6,Ptprc,RT1-A1,RT1-A2,Cd24,Dpp4,Prkcz,Il1r1,Arg1,Ccl20,P2rx7,Rsad2,Ceacam1,Gata3,Il23a,Tnfrsf1b,Nlrp3,Nod2,RT1-S3,Il18r1,RT1-CE5,Arid5a,Was,Sash3,RT1-M6-2,RT1-CE4,RT1-CE10,RT1-CE3,Il20rb,Vsir,LOC100364500
9_Member	GO Biological Processes	GO:0002700	regulation of production of molecular mediator of immune response	-7.60799	-6.08679	47/159	24223,24494,24498,24699,25084,25326,25441,25522,25599,25663,25703,25717,29221,29260,29538,58853,58917,64566,64678,65190,81613,85471,89807,116677,156767,171060,171369,252963,287362,287437,291912,292844,293500,294228,301365,303836,309607,310553,314870,315711,316327,317578,362364,365395,378947,690899,100364500	B2m,Il1b,Il6,Ptprc,Il4r,Jak3,Fcer1g,Prkcz,Cd74,Il1r1,Rbp4,Tgfb3,Arg1,Tlr4,Ccl20,Nr4a3,Hpx,Wnt5a,Tfrc,Rsad2,Ceacam1,Gata3,Angpt1,F2rl1,Tnfrsf1b,Il13ra2,Cd40,Il13ra1,Nlrp3,Tnfsf13,Nod2,Siglec10,Pagr1,RT1-S3,Il18r1,Bcl6,RT1-CE5,Tlr2,Irak3,Sema7a,Arid5a,Sash3,Tril,Clcf1,Bst2,Vsir,LOC100364500
9_Member	GO Biological Processes	GO:0002708	positive regulation of lymphocyte mediated immunity	-7.46941	-5.96234	42/136	24223,24232,24472,24494,24498,24699,24934,24973,24974,25145,25156,25441,25522,25663,29434,29665,58917,64678,65190,85471,155140,171369,287362,287437,291912,293500,294228,295279,301365,309607,316327,317578,365395,365527,367901,373540,414783,414792,414793,498287,100364500,102547056	B2m,C3,Hspa1b,Il1b,Il6,Ptprc,Klrk1,RT1-A1,RT1-A2,Cd24,Vav1,Fcer1g,Prkcz,Il1r1,Rasgrp1,P2rx7,Hpx,Tfrc,Rsad2,Gata3,Il23a,Cd40,Nlrp3,Tnfsf13,Nod2,Pagr1,RT1-S3,Fcgr1a,Il18r1,RT1-CE5,Arid5a,Sash3,Clcf1,RT1-M6-2,Btk,Il18rap,RT1-CE4,RT1-CE10,RT1-CE3,Slamf6,LOC100364500,Ulbp1
9_Member	GO Biological Processes	GO:0002824	positive regulation of adaptive immune response based on somatic recombination of immune receptors b	-7.46941	-5.96234	42/136	24223,24232,24472,24494,24498,24699,24932,24973,24974,25145,25441,25522,25663,29665,58917,64678,65190,85420,85471,155140,171369,287362,287437,291912,293500,294228,295279,301365,304005,309607,309622,316327,317578,362491,362506,365395,365527,367901,414783,414792,414793,100364500	B2m,C3,Hspa1b,Il1b,Il6,Ptprc,Cd4,RT1-A1,RT1-A2,Cd24,Fcer1g,Prkcz,Il1r1,P2rx7,Hpx,Tfrc,Rsad2,Prkcq,Gata3,Il23a,Cd40,Nlrp3,Tnfsf13,Nod2,Pagr1,RT1-S3,Fcgr1a,Il18r1,Nfkbiz,RT1-CE5,RT1-Bb,Arid5a,Sash3,Ripk2,Ccl19,Clcf1,RT1-M6-2,Btk,RT1-CE4,RT1-CE10,RT1-CE3,LOC100364500
9_Member	GO Biological Processes	GO:0002821	positive regulation of adaptive immune response	-7.07122	-5.59515	42/140	24223,24232,24472,24494,24498,24699,24932,24973,24974,25145,25441,25522,25663,29665,58917,64678,65190,85420,85471,155140,171369,287362,287437,291912,293500,294228,295279,301365,304005,309607,309622,316327,317578,362491,362506,365395,365527,367901,414783,414792,414793,100364500	B2m,C3,Hspa1b,Il1b,Il6,Ptprc,Cd4,RT1-A1,RT1-A2,Cd24,Fcer1g,Prkcz,Il1r1,P2rx7,Hpx,Tfrc,Rsad2,Prkcq,Gata3,Il23a,Cd40,Nlrp3,Tnfsf13,Nod2,Pagr1,RT1-S3,Fcgr1a,Il18r1,Nfkbiz,RT1-CE5,RT1-Bb,Arid5a,Sash3,Ripk2,Ccl19,Clcf1,RT1-M6-2,Btk,RT1-CE4,RT1-CE10,RT1-CE3,LOC100364500
9_Member	GO Biological Processes	GO:0002724	regulation of T cell cytokine production	-6.70248	-5.26655	17/34	24223,24494,24498,25522,25663,29221,29538,65190,85471,156767,287362,301365,309607,316327,317578,690899,100364500	B2m,Il1b,Il6,Prkcz,Il1r1,Arg1,Ccl20,Rsad2,Gata3,Tnfrsf1b,Nlrp3,Il18r1,RT1-CE5,Arid5a,Sash3,Vsir,LOC100364500
9_Member	GO Biological Processes	GO:0002440	production of molecular mediator of immune response	-6.54122	-5.12528	59/235	24223,24494,24498,24699,25084,25326,25441,25522,25599,25663,25703,25717,29221,29260,29538,58853,58917,58935,64030,64036,64566,64678,65190,81613,85471,89807,116677,156767,171060,171369,246097,252963,287362,287437,289399,291912,292844,293500,294228,294339,299206,301365,303836,309607,309622,310553,314870,315711,316327,317218,317578,361857,362364,365395,367901,373540,378947,690899,100364500	B2m,Il1b,Il6,Ptprc,Il4r,Jak3,Fcer1g,Prkcz,Cd74,Il1r1,Rbp4,Tgfb3,Arg1,Tlr4,Ccl20,Nr4a3,Hpx,Gas6,Kit,Cd55,Wnt5a,Tfrc,Rsad2,Ceacam1,Gata3,Angpt1,F2rl1,Tnfrsf1b,Il13ra2,Cd40,Fas,Il13ra1,Nlrp3,Tnfsf13,Inava,Nod2,Siglec10,Pagr1,RT1-S3,Mcm3ap,Batf,Il18r1,Bcl6,RT1-CE5,RT1-Bb,Tlr2,Irak3,Sema7a,Arid5a,Itm2a,Sash3,Traf3ip2,Tril,Clcf1,Btk,Il18rap,Bst2,Vsir,LOC100364500
9_Member	GO Biological Processes	GO:0002720	positive regulation of cytokine production involved in immune response	-6.34851	-4.95135	23/59	24223,24494,24498,25441,25522,25599,25663,29260,58853,64566,65190,85471,116677,287362,291912,294228,301365,309607,310553,315711,316327,317578,100364500	B2m,Il1b,Il6,Fcer1g,Prkcz,Cd74,Il1r1,Tlr4,Nr4a3,Wnt5a,Rsad2,Gata3,F2rl1,Nlrp3,Nod2,RT1-S3,Il18r1,RT1-CE5,Tlr2,Sema7a,Arid5a,Sash3,LOC100364500
9_Member	GO Biological Processes	GO:0002702	positive regulation of production of molecular mediator of immune response	-6.18619	-4.80557	34/110	24223,24494,24498,24699,25084,25441,25522,25599,25663,25703,29260,58853,58917,64566,64678,65190,81613,85471,116677,171369,252963,287362,287437,291912,293500,294228,301365,309607,310553,315711,316327,317578,365395,100364500	B2m,Il1b,Il6,Ptprc,Il4r,Fcer1g,Prkcz,Cd74,Il1r1,Rbp4,Tlr4,Nr4a3,Hpx,Wnt5a,Tfrc,Rsad2,Ceacam1,Gata3,F2rl1,Cd40,Il13ra1,Nlrp3,Tnfsf13,Nod2,Pagr1,RT1-S3,Il18r1,RT1-CE5,Tlr2,Sema7a,Arid5a,Sash3,Clcf1,LOC100364500
9_Member	GO Biological Processes	GO:0002711	positive regulation of T cell mediated immunity	-5.99824	-4.63606	25/70	24223,24472,24494,24498,24699,24973,24974,25145,25522,25663,29665,65190,85471,155140,287362,294228,301365,309607,316327,317578,365527,414783,414792,414793,100364500	B2m,Hspa1b,Il1b,Il6,Ptprc,RT1-A1,RT1-A2,Cd24,Prkcz,Il1r1,P2rx7,Rsad2,Gata3,Il23a,Nlrp3,RT1-S3,Il18r1,RT1-CE5,Arid5a,Sash3,RT1-M6-2,RT1-CE4,RT1-CE10,RT1-CE3,LOC100364500
9_Member	GO Biological Processes	GO:0002369	T cell cytokine production	-5.97597	-4.6175	19/45	24223,24494,24498,25522,25663,29221,29538,64036,65190,85471,156767,287362,301365,309607,316327,317578,373540,690899,100364500	B2m,Il1b,Il6,Prkcz,Il1r1,Arg1,Ccl20,Cd55,Rsad2,Gata3,Tnfrsf1b,Nlrp3,Il18r1,RT1-CE5,Arid5a,Sash3,Il18rap,Vsir,LOC100364500
9_Member	GO Biological Processes	GO:0002726	positive regulation of T cell cytokine production	-5.69154	-4.35415	12/21	24223,24494,24498,25522,25663,65190,85471,287362,301365,316327,317578,100364500	B2m,Il1b,Il6,Prkcz,Il1r1,Rsad2,Gata3,Nlrp3,Il18r1,Arid5a,Sash3,LOC100364500
9_Member	GO Biological Processes	GO:0035743	CD4-positive, alpha-beta T cell cytokine production	-4.8913	-3.64094	12/24	24494,24498,25522,25663,29221,64036,65190,85471,287362,301365,316327,373540	Il1b,Il6,Prkcz,Il1r1,Arg1,Cd55,Rsad2,Gata3,Nlrp3,Il18r1,Arid5a,Il18rap
10_Summary	GO Biological Processes	GO:0009611	response to wounding	-27.3247	-24.5166	186/641	24153,24175,24230,24232,24356,24366,24392,24482,24483,24493,24494,24498,24514,24536,24586,24587,24588,24599,24617,24680,24770,24771,24787,24791,24816,24827,24851,24854,24907,24914,24924,24936,25022,25026,25040,25083,25145,25155,25196,25239,25240,25267,25304,25307,25317,25353,25358,25404,25406,25438,25441,25443,25495,25619,25630,25651,25717,25745,29139,29146,29161,29215,29221,29260,29348,29366,293…	A2m,Adra2c,Tspo,C3,Ets1,Fgb,Gja1,Igf1,Igf2,Il1a,Il1b,Il6,Jak2,Lepr,Ncam1,Nefh,Nefm,Nos2,Serpine1,Prkca,Ccl2,Sdc4,Sod2,Sparc,Tbxa2r,Tgfa,Tpm1,Clu,Dmd,Lox,Ptn,Cd9,Fgfr2,Adm,Gip,Adra2a,Cd24,Syk,Inhbb,Apod,Aqp1,Pdgfra,Comp,Cst3,Fgf1,Spp1,Timp3,Cav1,Cd44,Eno3,Fcer1g,Fgf10,Nog,Plau,Pkm,Selp,Tgfb3,Myh9,Dcn,Jag1,Cav3,Arg2,Arg1,Tlr4,Fgf7,Serpine2,Col1a1,Gap43,Aif1,Map1b,Slc1a3,Notch2,Ccl20,Hif1a,P2ry2,Ptp…
10_Member	GO Biological Processes	GO:0009611	response to wounding	-27.3247	-24.5166	186/641	24153,24175,24230,24232,24356,24366,24392,24482,24483,24493,24494,24498,24514,24536,24586,24587,24588,24599,24617,24680,24770,24771,24787,24791,24816,24827,24851,24854,24907,24914,24924,24936,25022,25026,25040,25083,25145,25155,25196,25239,25240,25267,25304,25307,25317,25353,25358,25404,25406,25438,25441,25443,25495,25619,25630,25651,25717,25745,29139,29146,29161,29215,29221,29260,29348,29366,293…	A2m,Adra2c,Tspo,C3,Ets1,Fgb,Gja1,Igf1,Igf2,Il1a,Il1b,Il6,Jak2,Lepr,Ncam1,Nefh,Nefm,Nos2,Serpine1,Prkca,Ccl2,Sdc4,Sod2,Sparc,Tbxa2r,Tgfa,Tpm1,Clu,Dmd,Lox,Ptn,Cd9,Fgfr2,Adm,Gip,Adra2a,Cd24,Syk,Inhbb,Apod,Aqp1,Pdgfra,Comp,Cst3,Fgf1,Spp1,Timp3,Cav1,Cd44,Eno3,Fcer1g,Fgf10,Nog,Plau,Pkm,Selp,Tgfb3,Myh9,Dcn,Jag1,Cav3,Arg2,Arg1,Tlr4,Fgf7,Serpine2,Col1a1,Gap43,Aif1,Map1b,Slc1a3,Notch2,Ccl20,Hif1a,P2ry2,Ptp…
10_Member	GO Biological Processes	GO:0042060	wound healing	-23.0303	-20.4774	141/462	24175,24232,24356,24366,24392,24482,24483,24493,24494,24498,24536,24599,24617,24680,24770,24771,24791,24816,24827,24851,24907,24914,24924,24936,25022,25083,25155,25239,25240,25267,25304,25317,25358,25404,25406,25438,25441,25443,25495,25619,25630,25651,25717,25745,29139,29146,29161,29260,29348,29366,29393,29423,29492,29538,29560,29597,29645,50645,50692,54320,56761,57027,58935,59107,59115,60325,603…	Adra2c,C3,Ets1,Fgb,Gja1,Igf1,Igf2,Il1a,Il1b,Il6,Lepr,Nos2,Serpine1,Prkca,Ccl2,Sdc4,Sparc,Tbxa2r,Tgfa,Tpm1,Dmd,Lox,Ptn,Cd9,Fgfr2,Adra2a,Syk,Apod,Aqp1,Pdgfra,Comp,Fgf1,Timp3,Cav1,Cd44,Eno3,Fcer1g,Fgf10,Nog,Plau,Pkm,Selp,Tgfb3,Myh9,Dcn,Jag1,Cav3,Tlr4,Fgf7,Serpine2,Col1a1,Gap43,Notch2,Ccl20,Hif1a,P2ry2,Ptprj,Rab27a,Plaur,Pdpn,Notch3,Adam17,Gas6,Ltbp1,Ninj2,Serpinb2,F13a1,Fmod,Entpd1,Hpse,Wnt5a,P2ry12…
10_Member	GO Biological Processes	GO:0042246	tissue regeneration	-6.38535	-4.98549	31/94	24392,24482,24617,24907,24924,24936,25239,25358,25438,25443,25619,25630,29423,29492,50692,56761,58935,59115,81517,81526,81660,84410,85420,171160,266608,290553,296654,312492,315294,361945,100314133	Gja1,Igf1,Serpine1,Dmd,Ptn,Cd9,Apod,Timp3,Eno3,Fgf10,Plau,Pkm,Gap43,Notch2,Plaur,Notch3,Gas6,Ninj2,Mdk,Ccn3,Gatm,Klf5,Prkcq,Hopx,Fzd9,Mustn1,Gsn,Dysf,Wnt10b,Postn,Mir675
11_Summary	GO Biological Processes	GO:0070848	response to growth factor	-27.2655	-24.4745	213/781	24182,24311,24373,24392,24446,24471,24472,24477,24482,24498,24598,24617,24697,24770,24791,24854,24907,24914,24924,25022,25023,25043,25114,25236,25267,25283,25291,25295,25304,25317,25361,25404,25406,25412,25443,25495,25513,25557,25619,25644,25663,25667,25694,25717,25745,27064,29139,29161,29216,29221,29237,29300,29348,29373,29381,29393,29456,29492,29560,29577,29597,29600,29610,50566,50592,50662,506…	Agtr2,Ddc,Fst,Gja1,Hgf,Hspb1,Hspa1b,Ibsp,Igf1,Il6,Nos1,Serpine1,Ptpn1,Ccl2,Sparc,Clu,Dmd,Lox,Ptn,Fgfr2,Prkcb,Eln,Fgfr4,Gpc3,Pdgfra,Gclc,Anxa3,Bglap,Comp,Fgf1,Vcam1,Cav1,Cd44,Col2a1,Fgf10,Nog,Pik3r1,Star,Plau,Bmp6,Il1r1,Bmp3,Has2,Tgfb3,Myh9,Ankrd1,Dcn,Cav3,Lrp2,Arg1,Penk,Gata6,Fgf7,Bmp2,Acvr1b,Col1a1,Map1b,Notch2,Hif1a,Hes1,P2ry2,Atp2b4,Tgfbr3,Grem1,Gria1,Runx1,Pde3a,Adam17,Apln,Fzd1,Gpc1,Gas6,Ram…
11_Member	GO Biological Processes	GO:0070848	response to growth factor	-27.2655	-24.4745	213/781	24182,24311,24373,24392,24446,24471,24472,24477,24482,24498,24598,24617,24697,24770,24791,24854,24907,24914,24924,25022,25023,25043,25114,25236,25267,25283,25291,25295,25304,25317,25361,25404,25406,25412,25443,25495,25513,25557,25619,25644,25663,25667,25694,25717,25745,27064,29139,29161,29216,29221,29237,29300,29348,29373,29381,29393,29456,29492,29560,29577,29597,29600,29610,50566,50592,50662,506…	Agtr2,Ddc,Fst,Gja1,Hgf,Hspb1,Hspa1b,Ibsp,Igf1,Il6,Nos1,Serpine1,Ptpn1,Ccl2,Sparc,Clu,Dmd,Lox,Ptn,Fgfr2,Prkcb,Eln,Fgfr4,Gpc3,Pdgfra,Gclc,Anxa3,Bglap,Comp,Fgf1,Vcam1,Cav1,Cd44,Col2a1,Fgf10,Nog,Pik3r1,Star,Plau,Bmp6,Il1r1,Bmp3,Has2,Tgfb3,Myh9,Ankrd1,Dcn,Cav3,Lrp2,Arg1,Penk,Gata6,Fgf7,Bmp2,Acvr1b,Col1a1,Map1b,Notch2,Hif1a,Hes1,P2ry2,Atp2b4,Tgfbr3,Grem1,Gria1,Runx1,Pde3a,Adam17,Apln,Fzd1,Gpc1,Gas6,Ram…
11_Member	GO Biological Processes	GO:0071363	cellular response to growth factor stimulus	-26.5085	-23.7796	204/743	24182,24311,24373,24392,24446,24471,24472,24477,24498,24598,24617,24697,24770,24791,24854,24907,24914,24924,25022,25023,25043,25114,25236,25267,25283,25295,25304,25317,25361,25404,25406,25412,25443,25495,25557,25619,25644,25667,25694,25717,25745,27064,29139,29161,29216,29221,29237,29300,29348,29373,29381,29393,29456,29492,29560,29577,29600,29610,50566,50592,50662,50678,57027,58812,58868,58920,589…	Agtr2,Ddc,Fst,Gja1,Hgf,Hspb1,Hspa1b,Ibsp,Il6,Nos1,Serpine1,Ptpn1,Ccl2,Sparc,Clu,Dmd,Lox,Ptn,Fgfr2,Prkcb,Eln,Fgfr4,Gpc3,Pdgfra,Gclc,Bglap,Comp,Fgf1,Vcam1,Cav1,Cd44,Col2a1,Fgf10,Nog,Star,Plau,Bmp6,Bmp3,Has2,Tgfb3,Myh9,Ankrd1,Dcn,Cav3,Lrp2,Arg1,Penk,Gata6,Fgf7,Bmp2,Acvr1b,Col1a1,Map1b,Notch2,Hif1a,Hes1,Atp2b4,Tgfbr3,Grem1,Gria1,Runx1,Pde3a,Adam17,Apln,Fzd1,Gpc1,Gas6,Ramp2,Acan,Ltbp2,Ltbp1,Nrxn1,Fgf1…
11_Member	GO Biological Processes	GO:0090287	regulation of cellular response to growth factor stimulus	-19.0581	-16.7497	94/276	24182,24373,24472,24697,24907,24914,25023,25236,25317,25404,25443,25495,25717,29139,29161,29216,29300,29492,29560,29577,29600,29610,50566,57027,58812,58868,58920,59107,60391,64104,64558,64566,79128,81512,83727,83785,83837,84402,84574,85471,114208,117275,171049,171299,246060,246297,252835,266803,287129,289264,291610,291936,292401,294809,294981,298845,300455,300967,301291,303073,303875,304334,30525…	Agtr2,Fst,Hspa1b,Ptpn1,Dmd,Lox,Prkcb,Gpc3,Fgf1,Cav1,Fgf10,Nog,Tgfb3,Dcn,Cav3,Lrp2,Gata6,Notch2,Hif1a,Hes1,Atp2b4,Tgfbr3,Grem1,Adam17,Apln,Fzd1,Gpc1,Ltbp1,Nrxn1,Tnmd,Fzd4,Wnt5a,Dab2,Cnmd,Fbn1,Vegfa,Bambi,Sfrp1,Tgfb1i1,Gata3,Skil,Chrd,Folr1,Foxd1,Cdkn1c,Myocd,Gdf5,Sostdc1,Tmem204,Grem2,Spry4,Hhip,Smoc2,Adamts12,Spry1,Emilin1,Bmper,Tmem108,Il17f,Cyfip2,Nrros,Fam20c,Adamts3,Rasl11b,Aspn,Sfrp2,Ngf,Sul…
11_Member	GO Biological Processes	GO:0090288	negative regulation of cellular response to growth factor stimulus	-13.2104	-11.2777	55/148	24182,24472,24697,25404,25495,25717,29139,29216,29600,29610,50566,57027,58812,58868,58920,59107,64104,64566,81512,83727,83837,84402,84574,85471,114208,117275,266803,289264,291610,294809,294981,298845,300455,303875,305302,306805,310552,311642,314694,361324,361954,362165,362342,363104,363425,363455,365216,445442,497811,498159,498335,498528,689008,100314133,100363275	Agtr2,Hspa1b,Ptpn1,Cav1,Nog,Tgfb3,Dcn,Lrp2,Atp2b4,Tgfbr3,Grem1,Adam17,Apln,Fzd1,Gpc1,Ltbp1,Tnmd,Wnt5a,Cnmd,Fbn1,Bambi,Sfrp1,Tgfb1i1,Gata3,Skil,Chrd,Sostdc1,Grem2,Spry4,Adamts12,Spry1,Emilin1,Bmper,Nrros,Rasl11b,Aspn,Sfrp2,Sulf2,Chst11,Sema6a,Veph1,Creb3l1,Hipk2,Cd109,Cav2,Chrdl1,Cadm4,Thbs1,Xdh,Spry3,Cxcl13,Shisa2,Fbn2,Mir675,Adgra2
11_Member	GO Biological Processes	GO:0007178	transmembrane receptor protein serine/threonine kinase signaling pathway	-11.6071	-9.77944	96/363	24373,24472,24514,24770,24825,24914,25196,25236,25304,25404,25443,25476,25495,25644,25667,25717,29161,29200,29216,29300,29373,29381,29492,29577,29610,50566,57027,58868,59106,59107,64466,64566,79128,79216,81526,83727,83837,84032,84352,84402,84574,94338,113970,114208,117140,117275,161452,171049,171299,246060,246297,252834,252835,266803,289264,293135,298845,300455,301291,303113,303875,305302,306805,…	Fst,Hspa1b,Jak2,Ccl2,Tf,Lox,Inhbb,Gpc3,Comp,Cav1,Fgf10,Lgals9,Nog,Bmp6,Bmp3,Tgfb3,Cav3,Inhba,Lrp2,Gata6,Bmp2,Acvr1b,Notch2,Hes1,Tgfbr3,Grem1,Adam17,Fzd1,Ltbp2,Ltbp1,Cited1,Wnt5a,Dab2,Gdf10,Ccn3,Fbn1,Bambi,Col3a1,Col1a2,Sfrp1,Tgfb1i1,Smpd3,Magi2,Skil,Hivep1,Chrd,Lef1,Folr1,Foxd1,Cdkn1c,Myocd,Gdf6,Gdf5,Sostdc1,Grem2,Lrrc32,Emilin1,Bmper,Il17f,Jade2,Nrros,Rasl11b,Aspn,Gcnt2,Ppm1l,Sfrp2,Bmpr1b,Chst11…
11_Member	GO Biological Processes	GO:0090092	regulation of transmembrane receptor protein serine/threonine kinase signaling pathway	-11.4352	-9.62531	72/242	24373,24472,24514,24914,25196,25236,25404,25443,25476,25495,25644,25667,25717,29161,29200,29216,29300,29373,29381,29492,29577,29610,50566,57027,58868,59107,64566,79128,79216,81526,83727,83837,84402,84574,113970,114208,117275,171049,171299,246060,246297,252834,252835,266803,289264,298845,300455,301291,303875,305302,306805,310552,314694,315761,315824,338475,360606,361954,362342,363104,363425,363455…	Fst,Hspa1b,Jak2,Lox,Inhbb,Gpc3,Cav1,Fgf10,Lgals9,Nog,Bmp6,Bmp3,Tgfb3,Cav3,Inhba,Lrp2,Gata6,Bmp2,Acvr1b,Notch2,Hes1,Tgfbr3,Grem1,Adam17,Fzd1,Ltbp1,Wnt5a,Dab2,Gdf10,Ccn3,Fbn1,Bambi,Sfrp1,Tgfb1i1,Magi2,Skil,Chrd,Folr1,Foxd1,Cdkn1c,Myocd,Gdf6,Gdf5,Sostdc1,Grem2,Emilin1,Bmper,Il17f,Nrros,Rasl11b,Aspn,Sfrp2,Chst11,Cilp,Bmp5,Nrep,Itga3,Veph1,Hipk2,Cd109,Cav2,Chrdl1,Itga8,Thbs1,Rbpms,Dact1,Rbpj,Bmp8a,Npn…
11_Member	GO Biological Processes	GO:0071559	response to transforming growth factor beta	-11.1505	-9.35943	74/255	24472,24617,24770,24914,25022,25043,25404,25557,25663,25717,27064,29161,29221,29237,29393,29610,50662,50678,57027,59106,59107,64466,64566,65129,66018,79128,79216,81743,81780,83516,83727,83837,84032,84352,84402,84574,85431,85496,114208,114509,140586,156726,171049,246060,246297,293135,293165,298765,298845,301291,303875,305302,306805,306860,314694,315761,338475,360302,360606,360820,361945,361954,362…	Hspa1b,Serpine1,Ccl2,Lox,Fgfr2,Eln,Cav1,Star,Il1r1,Tgfb3,Ankrd1,Cav3,Arg1,Penk,Col1a1,Tgfbr3,Runx1,Pde3a,Adam17,Ltbp2,Ltbp1,Cited1,Wnt5a,Cldn1,Pdgfd,Dab2,Gdf10,Pde2a,Ccl5,Ppargc1a,Fbn1,Bambi,Col3a1,Col1a2,Sfrp1,Tgfb1i1,Nox4,Enpp1,Skil,Mapk7,Sox9,Runx3,Folr1,Cdkn1c,Myocd,Lrrc32,Sox6,Zfp36l2,Emilin1,Il17f,Nrros,Rasl11b,Aspn,Gcnt2,Chst11,Cilp,Nrep,Ptprk,Itga3,Pxn,Postn,Veph1,Dusp15,Hipk2,Cd109,Cav2,…
11_Member	GO Biological Processes	GO:0071560	cellular response to transforming growth factor beta stimulus	-10.427	-8.70668	71/248	24472,24617,24770,24914,25022,25043,25404,25557,25717,27064,29161,29221,29237,29393,29610,50662,50678,57027,59106,59107,64466,64566,65129,66018,79128,81743,81780,83516,83727,83837,84032,84352,84402,84574,85431,85496,114208,114509,140586,171049,246060,246297,293135,293165,298765,298845,301291,303875,305302,306805,306860,314694,315761,338475,360302,360606,360820,361945,361954,362238,362342,363104,3…	Hspa1b,Serpine1,Ccl2,Lox,Fgfr2,Eln,Cav1,Star,Tgfb3,Ankrd1,Cav3,Arg1,Penk,Col1a1,Tgfbr3,Runx1,Pde3a,Adam17,Ltbp2,Ltbp1,Cited1,Wnt5a,Cldn1,Pdgfd,Dab2,Pde2a,Ccl5,Ppargc1a,Fbn1,Bambi,Col3a1,Col1a2,Sfrp1,Tgfb1i1,Nox4,Enpp1,Skil,Mapk7,Sox9,Folr1,Cdkn1c,Myocd,Lrrc32,Sox6,Zfp36l2,Emilin1,Il17f,Nrros,Rasl11b,Aspn,Gcnt2,Chst11,Cilp,Nrep,Ptprk,Itga3,Pxn,Postn,Veph1,Dusp15,Hipk2,Cd109,Cav2,Itga8,Thbs1,Nlk,Me…
11_Member	GO Biological Processes	GO:0071772	response to BMP	-7.96751	-6.40492	52/180	24373,25236,25295,25304,25404,25412,25495,25644,25667,25717,29216,29300,29373,29492,29577,29610,50566,58868,64104,64566,79216,83727,84402,85471,94338,114208,117140,117275,161452,171299,252834,252835,266803,289264,292770,294809,300455,310552,310914,313575,315824,360606,362342,363455,367218,497979,679028,680712,680931,690899,100314100,100314133	Fst,Gpc3,Bglap,Comp,Cav1,Col2a1,Nog,Bmp6,Bmp3,Tgfb3,Lrp2,Gata6,Bmp2,Notch2,Hes1,Tgfbr3,Grem1,Fzd1,Tnmd,Wnt5a,Gdf10,Fbn1,Sfrp1,Gata3,Smpd3,Skil,Hivep1,Chrd,Lef1,Foxd1,Gdf6,Gdf5,Sostdc1,Grem2,Spint2,Adamts12,Bmper,Sfrp2,Bmpr1b,Heyl,Bmp5,Itga3,Hipk2,Chrdl1,Runx2,Tmem100,Rbpj,Scx,Bmp8a,Vsir,Mir147,Mir675
11_Member	GO Biological Processes	GO:0071773	cellular response to BMP stimulus	-7.96751	-6.40492	52/180	24373,25236,25295,25304,25404,25412,25495,25644,25667,25717,29216,29300,29373,29492,29577,29610,50566,58868,64104,64566,79216,83727,84402,85471,94338,114208,117140,117275,161452,171299,252834,252835,266803,289264,292770,294809,300455,310552,310914,313575,315824,360606,362342,363455,367218,497979,679028,680712,680931,690899,100314100,100314133	Fst,Gpc3,Bglap,Comp,Cav1,Col2a1,Nog,Bmp6,Bmp3,Tgfb3,Lrp2,Gata6,Bmp2,Notch2,Hes1,Tgfbr3,Grem1,Fzd1,Tnmd,Wnt5a,Gdf10,Fbn1,Sfrp1,Gata3,Smpd3,Skil,Hivep1,Chrd,Lef1,Foxd1,Gdf6,Gdf5,Sostdc1,Grem2,Spint2,Adamts12,Bmper,Sfrp2,Bmpr1b,Heyl,Bmp5,Itga3,Hipk2,Chrdl1,Runx2,Tmem100,Rbpj,Scx,Bmp8a,Vsir,Mir147,Mir675
11_Member	GO Biological Processes	GO:0090101	negative regulation of transmembrane receptor protein serine/threonine kinase signaling pathway	-7.06374	-5.59131	37/116	24373,24472,25404,25495,25717,29216,29610,50566,57027,58868,59107,64566,81526,83727,83837,84402,84574,113970,114208,117275,266803,289264,298845,300455,303875,305302,306805,310552,314694,315761,361954,362342,363104,363425,363455,689008,100314133	Fst,Hspa1b,Cav1,Nog,Tgfb3,Lrp2,Tgfbr3,Grem1,Adam17,Fzd1,Ltbp1,Wnt5a,Ccn3,Fbn1,Bambi,Sfrp1,Tgfb1i1,Magi2,Skil,Chrd,Sostdc1,Grem2,Emilin1,Bmper,Nrros,Rasl11b,Aspn,Sfrp2,Chst11,Cilp,Veph1,Hipk2,Cd109,Cav2,Chrdl1,Fbn2,Mir675
11_Member	GO Biological Processes	GO:0030509	BMP signaling pathway	-6.20235	-4.81847	45/165	24373,25236,25304,25404,25495,25644,25667,25717,29216,29300,29373,29492,29577,29610,50566,58868,64566,79216,83727,84402,94338,114208,117140,117275,161452,171299,252834,252835,266803,289264,300455,310552,310914,315824,360606,362342,363455,367218,497979,679028,680712,680931,690899,100314100,100314133	Fst,Gpc3,Comp,Cav1,Nog,Bmp6,Bmp3,Tgfb3,Lrp2,Gata6,Bmp2,Notch2,Hes1,Tgfbr3,Grem1,Fzd1,Wnt5a,Gdf10,Fbn1,Sfrp1,Smpd3,Skil,Hivep1,Chrd,Lef1,Foxd1,Gdf6,Gdf5,Sostdc1,Grem2,Bmper,Sfrp2,Bmpr1b,Bmp5,Itga3,Hipk2,Chrdl1,Runx2,Tmem100,Rbpj,Scx,Bmp8a,Vsir,Mir147,Mir675
11_Member	GO Biological Processes	GO:0017015	regulation of transforming growth factor beta receptor signaling pathway	-5.42025	-4.10963	32/108	24472,24914,25404,25717,29161,29610,57027,59107,79128,83727,83837,84574,114208,171049,246060,246297,298845,301291,303875,305302,306805,314694,338475,360606,361954,362342,363104,363425,364786,445442,686753,689008	Hspa1b,Lox,Cav1,Tgfb3,Cav3,Tgfbr3,Adam17,Ltbp1,Dab2,Fbn1,Bambi,Tgfb1i1,Skil,Folr1,Cdkn1c,Myocd,Emilin1,Il17f,Nrros,Rasl11b,Aspn,Chst11,Nrep,Itga3,Veph1,Hipk2,Cd109,Cav2,Itga8,Thbs1,Npnt,Fbn2
11_Member	GO Biological Processes	GO:1903844	regulation of cellular response to transforming growth factor beta stimulus	-5.23379	-3.9515	32/110	24472,24914,25404,25717,29161,29610,57027,59107,79128,83727,83837,84574,114208,171049,246060,246297,298845,301291,303875,305302,306805,314694,338475,360606,361954,362342,363104,363425,364786,445442,686753,689008	Hspa1b,Lox,Cav1,Tgfb3,Cav3,Tgfbr3,Adam17,Ltbp1,Dab2,Fbn1,Bambi,Tgfb1i1,Skil,Folr1,Cdkn1c,Myocd,Emilin1,Il17f,Nrros,Rasl11b,Aspn,Chst11,Nrep,Itga3,Veph1,Hipk2,Cd109,Cav2,Itga8,Thbs1,Npnt,Fbn2
11_Member	GO Biological Processes	GO:0007179	transforming growth factor beta receptor signaling pathway	-5.03734	-3.77331	43/170	24472,24770,24914,25404,25717,29161,29610,57027,59106,59107,64466,79128,83727,83837,84032,84352,84574,114208,171049,246060,246297,293135,298845,301291,303875,305302,306805,306860,314694,338475,360302,360606,360820,361954,362238,362342,363104,363425,364786,445442,497961,686753,689008	Hspa1b,Ccl2,Lox,Cav1,Tgfb3,Cav3,Tgfbr3,Adam17,Ltbp2,Ltbp1,Cited1,Dab2,Fbn1,Bambi,Col3a1,Col1a2,Tgfb1i1,Skil,Folr1,Cdkn1c,Myocd,Lrrc32,Emilin1,Il17f,Nrros,Rasl11b,Aspn,Gcnt2,Chst11,Nrep,Ptprk,Itga3,Pxn,Veph1,Dusp15,Hipk2,Cd109,Cav2,Itga8,Thbs1,Nlk,Npnt,Fbn2
11_Member	GO Biological Processes	GO:0030510	regulation of BMP signaling pathway	-4.5921	-3.37551	28/97	24373,25236,25404,25495,29216,29300,29492,29577,29610,50566,58868,64566,83727,84402,114208,117275,171299,252835,266803,289264,300455,310552,360606,362342,363455,679028,690899,100314133	Fst,Gpc3,Cav1,Nog,Lrp2,Gata6,Notch2,Hes1,Tgfbr3,Grem1,Fzd1,Wnt5a,Fbn1,Sfrp1,Skil,Chrd,Foxd1,Gdf5,Sostdc1,Grem2,Bmper,Sfrp2,Itga3,Hipk2,Chrdl1,Rbpj,Vsir,Mir675
11_Member	GO Biological Processes	GO:0030514	negative regulation of BMP signaling pathway	-3.61603	-2.52024	17/53	25404,25495,29216,50566,58868,64566,83727,84402,114208,117275,266803,289264,300455,310552,362342,363455,100314133	Cav1,Nog,Lrp2,Grem1,Fzd1,Wnt5a,Fbn1,Sfrp1,Skil,Chrd,Sostdc1,Grem2,Bmper,Sfrp2,Hipk2,Chrdl1,Mir675
11_Member	GO Biological Processes	GO:0030512	negative regulation of transforming growth factor beta receptor signaling pathway	-3.29466	-2.24849	19/66	24472,25404,25717,29610,57027,59107,83727,83837,84574,114208,298845,303875,305302,306805,314694,361954,363104,363425,689008	Hspa1b,Cav1,Tgfb3,Tgfbr3,Adam17,Ltbp1,Fbn1,Bambi,Tgfb1i1,Skil,Emilin1,Nrros,Rasl11b,Aspn,Chst11,Veph1,Cd109,Cav2,Fbn2
11_Member	GO Biological Processes	GO:1903845	negative regulation of cellular response to transforming growth factor beta stimulus	-3.11817	-2.09909	19/68	24472,25404,25717,29610,57027,59107,83727,83837,84574,114208,298845,303875,305302,306805,314694,361954,363104,363425,689008	Hspa1b,Cav1,Tgfb3,Tgfbr3,Adam17,Ltbp1,Fbn1,Bambi,Tgfb1i1,Skil,Emilin1,Nrros,Rasl11b,Aspn,Chst11,Veph1,Cd109,Cav2,Fbn2
12_Summary	GO Biological Processes	GO:0031589	cell-substrate adhesion	-26.79	-24.0153	124/350	24214,24366,24514,24604,24617,24771,24832,24907,24924,25163,25197,25239,25312,25353,25361,25513,25522,25528,25613,25619,25694,25745,29146,29210,29393,29645,50566,50568,50646,54266,54320,57341,58935,60333,64032,64387,64537,64547,64558,78965,79128,81506,81517,81778,81823,83785,84032,84050,84574,89805,89807,116548,140433,155151,170921,171009,192179,192248,287989,288038,288515,289785,292401,293860,29…	Atp1b2,Fgb,Jak2,Npy,Serpine1,Sdc4,Thy1,Dmd,Ptn,Cdkn2a,St6gal1,Apod,Dmp1,Spp1,Vcam1,Pik3r1,Prkcz,Sirpa,Ptprz1,Plau,Has2,Myh9,Jag1,Epha3,Col1a1,Ptprj,Grem1,Cspg5,Ptk2b,Madcam1,Pdpn,Parva,Gas6,Msln,Ccn2,Ccdc80,Hpse,Bcl2l11,Fzd4,Csf1,Dab2,Bst1,Mdk,S100a10,Cib1,Vegfa,Col3a1,Enpp2,Tgfb1i1,Angpt2,Angpt1,Pcsk5,Lama5,Coro1a,Itga2,Actn3,Gpm6b,Cdh13,Ephb3,Meltf,Micall2,Myo1g,Smoc2,Flna,Adamts12,Cass4,Sema3e…
12_Member	GO Biological Processes	GO:0031589	cell-substrate adhesion	-26.79	-24.0153	124/350	24214,24366,24514,24604,24617,24771,24832,24907,24924,25163,25197,25239,25312,25353,25361,25513,25522,25528,25613,25619,25694,25745,29146,29210,29393,29645,50566,50568,50646,54266,54320,57341,58935,60333,64032,64387,64537,64547,64558,78965,79128,81506,81517,81778,81823,83785,84032,84050,84574,89805,89807,116548,140433,155151,170921,171009,192179,192248,287989,288038,288515,289785,292401,293860,29…	Atp1b2,Fgb,Jak2,Npy,Serpine1,Sdc4,Thy1,Dmd,Ptn,Cdkn2a,St6gal1,Apod,Dmp1,Spp1,Vcam1,Pik3r1,Prkcz,Sirpa,Ptprz1,Plau,Has2,Myh9,Jag1,Epha3,Col1a1,Ptprj,Grem1,Cspg5,Ptk2b,Madcam1,Pdpn,Parva,Gas6,Msln,Ccn2,Ccdc80,Hpse,Bcl2l11,Fzd4,Csf1,Dab2,Bst1,Mdk,S100a10,Cib1,Vegfa,Col3a1,Enpp2,Tgfb1i1,Angpt2,Angpt1,Pcsk5,Lama5,Coro1a,Itga2,Actn3,Gpm6b,Cdh13,Ephb3,Meltf,Micall2,Myo1g,Smoc2,Flna,Adamts12,Cass4,Sema3e…
12_Member	GO Biological Processes	GO:0010810	regulation of cell-substrate adhesion	-18.1093	-15.867	80/221	24514,24604,24617,24771,24832,24907,24924,25163,25197,25239,25312,25353,25513,25522,25613,25619,25694,25745,29146,29210,29393,29645,50566,50568,50646,54320,64387,64558,78965,79128,81506,81517,81778,81823,83785,84050,89805,116548,192179,192248,288038,292401,293860,296409,296789,298594,298845,299858,300768,302396,303836,304021,305332,305679,306860,307098,311647,312279,313831,315191,317470,360468,36…	Jak2,Npy,Serpine1,Sdc4,Thy1,Dmd,Ptn,Cdkn2a,St6gal1,Apod,Dmp1,Spp1,Pik3r1,Prkcz,Ptprz1,Plau,Has2,Myh9,Jag1,Epha3,Col1a1,Ptprj,Grem1,Cspg5,Ptk2b,Pdpn,Ccdc80,Fzd4,Csf1,Dab2,Bst1,Mdk,S100a10,Cib1,Vegfa,Enpp2,Angpt2,Pcsk5,Gpm6b,Cdh13,Meltf,Smoc2,Flna,Cass4,Sema3e,Rcc2,Emilin1,Lrp1,Coro2b,Nexmif,Bcl6,Col8a1,Limch1,Vcl,Gcnt2,Net1,Prex1,Epha1,Vit,Fbln1,Egfl6,Emp2,Itga3,Dmtn,Lims2,Spock2,Postn,Plet1,Col16…
12_Member	GO Biological Processes	GO:0007160	cell-matrix adhesion	-14.3093	-12.3046	72/215	24366,24617,24771,24832,24907,25163,25239,25361,25513,25522,25528,25619,25745,29146,29210,29645,50566,50646,54266,60333,64032,64537,64547,78965,81506,81778,81823,83785,84032,84050,116548,170921,171009,192179,192248,294809,296789,298594,298845,299858,300768,302396,303836,304109,305081,305332,305679,308995,309684,309696,310683,311144,312279,315744,316638,360302,360468,360820,361069,361945,362800,36…	Fgb,Serpine1,Sdc4,Thy1,Dmd,Cdkn2a,Apod,Vcam1,Pik3r1,Prkcz,Sirpa,Plau,Myh9,Jag1,Epha3,Ptprj,Grem1,Ptk2b,Madcam1,Msln,Ccn2,Hpse,Bcl2l11,Csf1,Bst1,S100a10,Cib1,Vegfa,Col3a1,Enpp2,Pcsk5,Itga2,Actn3,Gpm6b,Cdh13,Adamts12,Sema3e,Rcc2,Emilin1,Lrp1,Coro2b,Nexmif,Bcl6,Tiam1,Cd34,Limch1,Vcl,Itgal,Itgb2,Bcr,Itga10,Itga4,Epha1,Itga11,Sned1,Ptprk,Emp2,Pxn,Dmtn,Postn,Itgb8,Plet1,Itga8,Col16a1,Col19a1,Thbs1,Itgb…
12_Member	GO Biological Processes	GO:0010811	positive regulation of cell-substrate adhesion	-11.5427	-9.72061	49/134	24514,24604,24771,24832,24907,24924,25312,25353,25522,25694,25745,29645,50568,50646,64387,78965,79128,81517,81778,81823,83785,84050,116548,192248,292401,293860,296409,298845,304021,307098,311647,312279,313831,315191,317470,360468,360606,361069,361303,361840,366474,369016,445442,684785,685612,686753,687536,688400,100361383	Jak2,Npy,Sdc4,Thy1,Dmd,Ptn,Dmp1,Spp1,Prkcz,Has2,Myh9,Ptprj,Cspg5,Ptk2b,Ccdc80,Csf1,Dab2,Mdk,S100a10,Cib1,Vegfa,Enpp2,Pcsk5,Cdh13,Smoc2,Flna,Cass4,Emilin1,Col8a1,Net1,Prex1,Epha1,Vit,Fbln1,Egfl6,Emp2,Itga3,Dmtn,Lims2,Spock2,Col16a1,Myadm,Thbs1,Plekha2,Col26a1,Npnt,Foxf1,Edil3,Ecm2
12_Member	GO Biological Processes	GO:0001952	regulation of cell-matrix adhesion	-8.49855	-6.90423	41/122	24617,24771,24832,24907,25163,25239,25513,25522,25619,25745,29146,29210,29645,50566,50646,78965,81506,81778,81823,83785,84050,116548,192179,192248,296789,298594,299858,302396,303836,305332,305679,312279,360468,361069,361945,363060,366474,445442,684785,685611,100363276	Serpine1,Sdc4,Thy1,Dmd,Cdkn2a,Apod,Pik3r1,Prkcz,Plau,Myh9,Jag1,Epha3,Ptprj,Grem1,Ptk2b,Csf1,Bst1,S100a10,Cib1,Vegfa,Enpp2,Pcsk5,Gpm6b,Cdh13,Sema3e,Rcc2,Lrp1,Nexmif,Bcl6,Limch1,Vcl,Epha1,Emp2,Dmtn,Postn,Plet1,Col16a1,Thbs1,Plekha2,Phldb2,Arhgap6
12_Member	GO Biological Processes	GO:0034332	adherens junction organization	-7.67686	-6.14933	42/134	24771,24832,25239,25409,25644,25745,29162,29181,29210,29645,50566,50646,58966,81778,83501,83502,83785,84050,84407,84408,116777,170921,171009,192179,192248,289399,298594,299858,300768,305332,305679,306636,309696,310174,316539,360302,360820,361069,366474,499249,685611,100363276	Sdc4,Thy1,Apod,Cdh6,Bmp6,Myh9,Cdh7,Cdh10,Epha3,Ptprj,Grem1,Ptk2b,Ramp2,S100a10,Cdh2,Cdh1,Vegfa,Enpp2,Cdh11,Cdh8,Cdh3,Itga2,Actn3,Gpm6b,Cdh13,Inava,Rcc2,Lrp1,Coro2b,Limch1,Vcl,Efnb2,Bcr,Cdh18,Epha4,Ptprk,Pxn,Dmtn,Col16a1,Plekha7,Phldb2,Arhgap6
12_Member	GO Biological Processes	GO:0034330	cell junction organization	-6.00005	-4.63701	65/277	24392,24494,24660,24680,24771,24832,24936,25239,25404,25409,25644,25717,25745,29162,29181,29210,29645,50566,50646,50677,58966,65129,81613,81778,83501,83502,83785,84050,84407,84408,84588,89843,116479,116677,116777,170921,171009,192129,192179,192248,288515,289399,293860,298594,299858,300768,305332,305679,306636,307035,307403,309696,310174,316539,360302,360820,361069,361303,361921,366474,369016,3942…	Gja1,Il1b,Pmp22,Prkca,Sdc4,Thy1,Cd9,Apod,Cav1,Cdh6,Bmp6,Tgfb3,Myh9,Cdh7,Cdh10,Epha3,Ptprj,Grem1,Ptk2b,Ptpro,Ramp2,Cldn1,Ceacam1,S100a10,Cdh2,Cdh1,Vegfa,Enpp2,Cdh11,Cdh8,Cldn11,Cxadr,F11r,F2rl1,Cdh3,Itga2,Actn3,Vmp1,Gpm6b,Cdh13,Micall2,Inava,Flna,Rcc2,Lrp1,Coro2b,Limch1,Vcl,Efnb2,Mpp7,Csf1r,Bcr,Cdh18,Epha4,Ptprk,Pxn,Dmtn,Lims2,Ect2,Col16a1,Myadm,Gjb2,Plekha7,Phldb2,Arhgap6
12_Member	GO Biological Processes	GO:0007045	cell-substrate adherens junction assembly	-5.10752	-3.83765	26/82	24771,24832,25239,25745,29210,29645,50566,50646,81778,83785,84050,170921,171009,192179,298594,299858,300768,305332,305679,309696,360302,360820,361069,366474,685611,100363276	Sdc4,Thy1,Apod,Myh9,Epha3,Ptprj,Grem1,Ptk2b,S100a10,Vegfa,Enpp2,Itga2,Actn3,Gpm6b,Rcc2,Lrp1,Coro2b,Limch1,Vcl,Bcr,Ptprk,Pxn,Dmtn,Col16a1,Phldb2,Arhgap6
12_Member	GO Biological Processes	GO:0048041	focal adhesion assembly	-5.10752	-3.83765	26/82	24771,24832,25239,25745,29210,29645,50566,50646,81778,83785,84050,170921,171009,192179,298594,299858,300768,305332,305679,309696,360302,360820,361069,366474,685611,100363276	Sdc4,Thy1,Apod,Myh9,Epha3,Ptprj,Grem1,Ptk2b,S100a10,Vegfa,Enpp2,Itga2,Actn3,Gpm6b,Rcc2,Lrp1,Coro2b,Limch1,Vcl,Bcr,Ptprk,Pxn,Dmtn,Col16a1,Phldb2,Arhgap6
12_Member	GO Biological Processes	GO:0034329	cell junction assembly	-4.62697	-3.40501	52/227	24392,24494,24660,24680,24771,24832,24936,25239,25404,25409,25745,29162,29181,29210,29645,50566,50646,50677,58966,65129,81778,83501,83502,83785,84050,84407,84408,84588,116479,116777,170921,171009,192129,192179,192248,288515,298594,299858,300768,305332,305679,307035,309696,310174,360302,360820,361069,361921,366474,394266,685611,100363276	Gja1,Il1b,Pmp22,Prkca,Sdc4,Thy1,Cd9,Apod,Cav1,Cdh6,Myh9,Cdh7,Cdh10,Epha3,Ptprj,Grem1,Ptk2b,Ptpro,Ramp2,Cldn1,S100a10,Cdh2,Cdh1,Vegfa,Enpp2,Cdh11,Cdh8,Cldn11,F11r,Cdh3,Itga2,Actn3,Vmp1,Gpm6b,Cdh13,Micall2,Rcc2,Lrp1,Coro2b,Limch1,Vcl,Mpp7,Bcr,Cdh18,Ptprk,Pxn,Dmtn,Ect2,Col16a1,Gjb2,Phldb2,Arhgap6
12_Member	GO Biological Processes	GO:0034333	adherens junction assembly	-4.49952	-3.29478	27/93	24771,24832,25239,25745,29210,29645,50566,50646,58966,81778,83785,84050,170921,171009,192179,298594,299858,300768,305332,305679,309696,360302,360820,361069,366474,685611,100363276	Sdc4,Thy1,Apod,Myh9,Epha3,Ptprj,Grem1,Ptk2b,Ramp2,S100a10,Vegfa,Enpp2,Itga2,Actn3,Gpm6b,Rcc2,Lrp1,Coro2b,Limch1,Vcl,Bcr,Ptprk,Pxn,Dmtn,Col16a1,Phldb2,Arhgap6
12_Member	GO Biological Processes	GO:0007044	cell-substrate junction assembly	-4.05192	-2.9024	26/93	24771,24832,25239,25745,29210,29645,50566,50646,81778,83785,84050,170921,171009,192179,298594,299858,300768,305332,305679,309696,360302,360820,361069,366474,685611,100363276	Sdc4,Thy1,Apod,Myh9,Epha3,Ptprj,Grem1,Ptk2b,S100a10,Vegfa,Enpp2,Itga2,Actn3,Gpm6b,Rcc2,Lrp1,Coro2b,Limch1,Vcl,Bcr,Ptprk,Pxn,Dmtn,Col16a1,Phldb2,Arhgap6
12_Member	GO Biological Processes	GO:0051893	regulation of focal adhesion assembly	-3.57898	-2.49186	19/63	24771,24832,25239,25745,29210,29645,50566,81778,83785,84050,192179,298594,299858,305332,305679,361069,366474,685611,100363276	Sdc4,Thy1,Apod,Myh9,Epha3,Ptprj,Grem1,S100a10,Vegfa,Enpp2,Gpm6b,Rcc2,Lrp1,Limch1,Vcl,Dmtn,Col16a1,Phldb2,Arhgap6
12_Member	GO Biological Processes	GO:0090109	regulation of cell-substrate junction assembly	-3.57898	-2.49186	19/63	24771,24832,25239,25745,29210,29645,50566,81778,83785,84050,192179,298594,299858,305332,305679,361069,366474,685611,100363276	Sdc4,Thy1,Apod,Myh9,Epha3,Ptprj,Grem1,S100a10,Vegfa,Enpp2,Gpm6b,Rcc2,Lrp1,Limch1,Vcl,Dmtn,Col16a1,Phldb2,Arhgap6
12_Member	GO Biological Processes	GO:0001954	positive regulation of cell-matrix adhesion	-3.48961	-2.41933	18/59	24771,24832,24907,25522,25745,29645,50646,78965,81778,81823,83785,84050,116548,192248,312279,360468,366474,684785	Sdc4,Thy1,Dmd,Prkcz,Myh9,Ptprj,Ptk2b,Csf1,S100a10,Cib1,Vegfa,Enpp2,Pcsk5,Cdh13,Epha1,Emp2,Col16a1,Plekha2
12_Member	GO Biological Processes	GO:1903391	regulation of adherens junction organization	-3.39009	-2.33007	20/70	24771,24832,25239,25644,25745,29210,29645,50566,81778,83785,84050,192179,298594,299858,305332,305679,361069,366474,685611,100363276	Sdc4,Thy1,Apod,Bmp6,Myh9,Epha3,Ptprj,Grem1,S100a10,Vegfa,Enpp2,Gpm6b,Rcc2,Lrp1,Limch1,Vcl,Dmtn,Col16a1,Phldb2,Arhgap6
12_Member	GO Biological Processes	GO:1901888	regulation of cell junction assembly	-2.87705	-1.89154	24/98	24392,24494,24771,24832,25239,25404,25745,29210,29645,50566,65129,81778,83785,84050,116479,192179,298594,299858,305332,305679,361069,366474,685611,100363276	Gja1,Il1b,Sdc4,Thy1,Apod,Cav1,Myh9,Epha3,Ptprj,Grem1,Cldn1,S100a10,Vegfa,Enpp2,F11r,Gpm6b,Rcc2,Lrp1,Limch1,Vcl,Dmtn,Col16a1,Phldb2,Arhgap6
13_Summary	GO Biological Processes	GO:0007169	transmembrane receptor protein tyrosine kinase signaling pathway	-26.6453	-23.9016	173/583	24182,24446,24471,24482,24483,24484,24494,24514,24680,24697,24770,24827,24914,25022,25023,25083,25114,25136,25155,25186,25193,25239,25267,25317,25346,25443,25495,25513,25522,25641,25662,25734,29139,29183,29210,29290,29332,29348,29373,29393,29560,29645,50566,50646,50692,56766,57027,58812,58852,58853,58920,59114,59325,60391,60664,63851,64019,64030,64032,64104,64312,64457,64536,64558,64566,64681,660…	Agtr2,Hgf,Hspb1,Igf1,Igf2,Igfbp3,Il1b,Jak2,Prkca,Ptpn1,Ccl2,Tgfa,Lox,Fgfr2,Prkcb,Adra2a,Fgfr4,Gfra2,Syk,Efnb1,Ccnd3,Apod,Pdgfra,Fgf1,Ros1,Fgf10,Nog,Pik3r1,Prkcz,Igfbp6,Igfbp2,Hck,Dcn,Areg,Epha3,Adora1,Stmn1,Fgf7,Bmp2,Col1a1,Hif1a,Ptprj,Grem1,Ptk2b,Plaur,Leprot,Adam17,Apln,Nr1h3,Nr4a3,Gpc1,Slc9a3r1,Ereg,Nrxn1,Pik3r3,Fgf14,Pag1,Kit,Ccn2,Tnmd,Aplp2,Ndrg4,Esm1,Fzd4,Wnt5a,Mvp,Pdgfd,Csf1,Fgr,Pdgfc,Cnmd…
13_Member	GO Biological Processes	GO:0007169	transmembrane receptor protein tyrosine kinase signaling pathway	-26.6453	-23.9016	173/583	24182,24446,24471,24482,24483,24484,24494,24514,24680,24697,24770,24827,24914,25022,25023,25083,25114,25136,25155,25186,25193,25239,25267,25317,25346,25443,25495,25513,25522,25641,25662,25734,29139,29183,29210,29290,29332,29348,29373,29393,29560,29645,50566,50646,50692,56766,57027,58812,58852,58853,58920,59114,59325,60391,60664,63851,64019,64030,64032,64104,64312,64457,64536,64558,64566,64681,660…	Agtr2,Hgf,Hspb1,Igf1,Igf2,Igfbp3,Il1b,Jak2,Prkca,Ptpn1,Ccl2,Tgfa,Lox,Fgfr2,Prkcb,Adra2a,Fgfr4,Gfra2,Syk,Efnb1,Ccnd3,Apod,Pdgfra,Fgf1,Ros1,Fgf10,Nog,Pik3r1,Prkcz,Igfbp6,Igfbp2,Hck,Dcn,Areg,Epha3,Adora1,Stmn1,Fgf7,Bmp2,Col1a1,Hif1a,Ptprj,Grem1,Ptk2b,Plaur,Leprot,Adam17,Apln,Nr1h3,Nr4a3,Gpc1,Slc9a3r1,Ereg,Nrxn1,Pik3r3,Fgf14,Pag1,Kit,Ccn2,Tnmd,Aplp2,Ndrg4,Esm1,Fzd4,Wnt5a,Mvp,Pdgfd,Csf1,Fgr,Pdgfc,Cnmd…
14_Summary	GO Biological Processes	GO:0008285	negative regulation of cell proliferation	-26.2326	-23.5179	198/715	24182,24223,24230,24253,24392,24472,24482,24484,24493,24494,24498,24508,24514,24598,24660,24680,24770,24771,24787,24791,24832,24851,24873,24924,24936,25022,25026,25145,25159,25163,25236,25239,25245,25319,25367,25369,25404,25406,25426,25443,25445,25476,25495,25513,25526,25556,25587,25613,25664,25703,25704,25717,29200,29215,29221,29290,29316,29366,29373,29427,29527,29555,29577,29610,29618,29639,296…	Agtr2,B2m,Tspo,Cebpb,Gja1,Hspa1b,Igf1,Igfbp3,Il1a,Il1b,Il6,Irf1,Jak2,Nos1,Pmp22,Prkca,Ccl2,Sdc4,Sod2,Sparc,Thy1,Tpm1,Vdr,Ptn,Cd9,Fgfr2,Adm,Cd24,Gata2,Cdkn2a,Gpc3,Apod,Bdkrb2,Fth1,Adarb1,Adora2a,Cav1,Cd44,Cyp1b1,Fgf10,Fosl1,Lgals9,Nog,Pik3r1,Ptgds,Il1rl1,Id2,Ptprz1,Pparg,Rbp4,Il2ra,Tgfb3,Inhba,Arg2,Arg1,Adora1,Adora2b,Serpine2,Bmp2,Aif1,Ptgs2,Vipr2,Hes1,Tgfbr3,Btg1,Fxyd2,Ptprj,Pla2g2a,Grem1,Ptk2b,…
14_Member	GO Biological Processes	GO:0008285	negative regulation of cell proliferation	-26.2326	-23.5179	198/715	24182,24223,24230,24253,24392,24472,24482,24484,24493,24494,24498,24508,24514,24598,24660,24680,24770,24771,24787,24791,24832,24851,24873,24924,24936,25022,25026,25145,25159,25163,25236,25239,25245,25319,25367,25369,25404,25406,25426,25443,25445,25476,25495,25513,25526,25556,25587,25613,25664,25703,25704,25717,29200,29215,29221,29290,29316,29366,29373,29427,29527,29555,29577,29610,29618,29639,296…	Agtr2,B2m,Tspo,Cebpb,Gja1,Hspa1b,Igf1,Igfbp3,Il1a,Il1b,Il6,Irf1,Jak2,Nos1,Pmp22,Prkca,Ccl2,Sdc4,Sod2,Sparc,Thy1,Tpm1,Vdr,Ptn,Cd9,Fgfr2,Adm,Cd24,Gata2,Cdkn2a,Gpc3,Apod,Bdkrb2,Fth1,Adarb1,Adora2a,Cav1,Cd44,Cyp1b1,Fgf10,Fosl1,Lgals9,Nog,Pik3r1,Ptgds,Il1rl1,Id2,Ptprz1,Pparg,Rbp4,Il2ra,Tgfb3,Inhba,Arg2,Arg1,Adora1,Adora2b,Serpine2,Bmp2,Aif1,Ptgs2,Vipr2,Hes1,Tgfbr3,Btg1,Fxyd2,Ptprj,Pla2g2a,Grem1,Ptk2b,…
15_Summary	GO Biological Processes	GO:0002237	response to molecule of bacterial origin	-25.1513	-22.4504	159/529	24223,24230,24253,24392,24450,24464,24482,24484,24493,24494,24498,24499,24514,24517,24586,24598,24599,24617,24626,24627,24653,24680,24770,24787,24791,24816,24873,24934,25022,25026,25145,25166,25248,25256,25275,25361,25443,25464,25476,25493,25528,25542,25557,25586,25610,25619,25644,25651,25652,25698,25750,27064,29139,29210,29215,29221,29237,29244,29260,29335,29337,29452,29469,29527,29538,29560,295…	B2m,Tspo,Cebpb,Gja1,Hmgcs2,Hp,Igf1,Igfbp3,Il1a,Il1b,Il6,Il6r,Jak2,Junb,Ncam1,Nos1,Nos2,Serpine1,Pde4b,Pde4d,Pla2g4a,Prkca,Ccl2,Sod2,Sparc,Tbxa2r,Vdr,Klrk1,Fgfr2,Adm,Cd24,Casp1,Cnr1,Fmo1,Cnp,Vcam1,Fgf10,Icam1,Lgals9,Nfkbia,Sirpa,Ccl3,Star,Alpl,Csf3,Plau,Bmp6,Selp,Ptgfr,Ass1,Maob,Ankrd1,Dcn,Epha3,Arg2,Arg1,Penk,Gch1,Tlr4,Oprk1,Plcg2,Epas1,Lbp,Ptgs2,Ccl20,Hif1a,P2ry2,P2rx7,Ednrb,Cd86,Adam17,Nr1h3,Pt…
15_Member	GO Biological Processes	GO:0002237	response to molecule of bacterial origin	-25.1513	-22.4504	159/529	24223,24230,24253,24392,24450,24464,24482,24484,24493,24494,24498,24499,24514,24517,24586,24598,24599,24617,24626,24627,24653,24680,24770,24787,24791,24816,24873,24934,25022,25026,25145,25166,25248,25256,25275,25361,25443,25464,25476,25493,25528,25542,25557,25586,25610,25619,25644,25651,25652,25698,25750,27064,29139,29210,29215,29221,29237,29244,29260,29335,29337,29452,29469,29527,29538,29560,295…	B2m,Tspo,Cebpb,Gja1,Hmgcs2,Hp,Igf1,Igfbp3,Il1a,Il1b,Il6,Il6r,Jak2,Junb,Ncam1,Nos1,Nos2,Serpine1,Pde4b,Pde4d,Pla2g4a,Prkca,Ccl2,Sod2,Sparc,Tbxa2r,Vdr,Klrk1,Fgfr2,Adm,Cd24,Casp1,Cnr1,Fmo1,Cnp,Vcam1,Fgf10,Icam1,Lgals9,Nfkbia,Sirpa,Ccl3,Star,Alpl,Csf3,Plau,Bmp6,Selp,Ptgfr,Ass1,Maob,Ankrd1,Dcn,Epha3,Arg2,Arg1,Penk,Gch1,Tlr4,Oprk1,Plcg2,Epas1,Lbp,Ptgs2,Ccl20,Hif1a,P2ry2,P2rx7,Ednrb,Cd86,Adam17,Nr1h3,Pt…
15_Member	GO Biological Processes	GO:0032496	response to lipopolysaccharide	-25.0847	-22.3972	155/510	24223,24230,24253,24392,24450,24464,24482,24484,24493,24494,24498,24499,24514,24517,24598,24599,24617,24626,24627,24653,24680,24770,24787,24791,24816,24873,24934,25022,25026,25166,25248,25256,25275,25361,25443,25464,25476,25493,25528,25542,25557,25586,25610,25619,25644,25651,25652,25698,25750,27064,29139,29210,29215,29221,29237,29244,29260,29335,29337,29452,29469,29527,29538,29560,29597,29665,506…	B2m,Tspo,Cebpb,Gja1,Hmgcs2,Hp,Igf1,Igfbp3,Il1a,Il1b,Il6,Il6r,Jak2,Junb,Nos1,Nos2,Serpine1,Pde4b,Pde4d,Pla2g4a,Prkca,Ccl2,Sod2,Sparc,Tbxa2r,Vdr,Klrk1,Fgfr2,Adm,Casp1,Cnr1,Fmo1,Cnp,Vcam1,Fgf10,Icam1,Lgals9,Nfkbia,Sirpa,Ccl3,Star,Alpl,Csf3,Plau,Bmp6,Selp,Ptgfr,Ass1,Maob,Ankrd1,Dcn,Epha3,Arg2,Arg1,Penk,Gch1,Tlr4,Oprk1,Plcg2,Epas1,Lbp,Ptgs2,Ccl20,Hif1a,P2ry2,P2rx7,Ednrb,Cd86,Adam17,Nr1h3,Ptges,Cd14,Il…
15_Member	GO Biological Processes	GO:0071216	cellular response to biotic stimulus	-14.6276	-12.5976	100/347	24223,24230,24253,24450,24493,24494,24498,24514,24586,24599,24617,24626,24627,24680,24770,24816,24873,24934,25155,25166,25464,25493,25528,25542,25557,25610,25619,25644,25698,27064,29215,29221,29260,29335,29452,29469,29538,29560,29597,50672,56822,58852,60350,60665,64036,64519,64547,64566,64625,65161,78969,81503,81525,81687,81736,81743,81780,83516,89808,114105,116630,117029,117514,155012,156767,170…	B2m,Tspo,Cebpb,Hmgcs2,Il1a,Il1b,Il6,Jak2,Ncam1,Nos2,Serpine1,Pde4b,Pde4d,Prkca,Ccl2,Tbxa2r,Vdr,Klrk1,Syk,Casp1,Icam1,Nfkbia,Sirpa,Ccl3,Star,Csf3,Plau,Bmp6,Ass1,Ankrd1,Arg2,Arg1,Tlr4,Oprk1,Epas1,Lbp,Ccl20,Hif1a,P2ry2,Ednrb,Cd86,Nr1h3,Cd14,Cxcl6,Cd55,Entpd1,Bcl2l11,Wnt5a,Bid,Litaf,Trib1,Cxcl1,Nfkbib,Mmp9,Nfkb1,Pde2a,Ccl5,Ppargc1a,Cx3cl1,Cxcl2,Csf2,Ccr5,Txnip,Cfh,Tnfrsf1b,Lcn2,Gbp2,Cd40,Cxcl3,Cxcl10…
15_Member	GO Biological Processes	GO:0071219	cellular response to molecule of bacterial origin	-13.9817	-12.001	93/319	24223,24230,24253,24450,24493,24494,24498,24514,24586,24599,24617,24626,24627,24680,24770,24816,24873,24934,25166,25464,25493,25528,25542,25557,25610,25619,25644,25698,27064,29215,29221,29260,29335,29452,29469,29538,29560,29597,50672,56822,58852,60350,60665,64036,64519,64566,65161,78969,81503,81525,81687,81736,81743,81780,83516,89808,114105,116630,117029,155012,156767,170496,171164,171369,171551,…	B2m,Tspo,Cebpb,Hmgcs2,Il1a,Il1b,Il6,Jak2,Ncam1,Nos2,Serpine1,Pde4b,Pde4d,Prkca,Ccl2,Tbxa2r,Vdr,Klrk1,Casp1,Icam1,Nfkbia,Sirpa,Ccl3,Star,Csf3,Plau,Bmp6,Ass1,Ankrd1,Arg2,Arg1,Tlr4,Oprk1,Epas1,Lbp,Ccl20,Hif1a,P2ry2,Ednrb,Cd86,Nr1h3,Cd14,Cxcl6,Cd55,Entpd1,Wnt5a,Litaf,Trib1,Cxcl1,Nfkbib,Mmp9,Nfkb1,Pde2a,Ccl5,Ppargc1a,Cx3cl1,Cxcl2,Csf2,Ccr5,Cfh,Tnfrsf1b,Lcn2,Gbp2,Cd40,Cxcl3,Cxcl10,Nlrp3,Cd68,Mrc1,Nod2,…
15_Member	GO Biological Processes	GO:0071222	cellular response to lipopolysaccharide	-13.7081	-11.7401	90/307	24223,24230,24253,24450,24493,24494,24498,24514,24599,24617,24626,24627,24680,24770,24816,24873,24934,25166,25464,25493,25528,25542,25557,25610,25619,25644,25698,27064,29215,29221,29260,29335,29452,29469,29538,29560,29597,50672,56822,58852,60350,60665,64036,64519,64566,65161,78969,81503,81525,81687,81736,81743,81780,83516,89808,114105,116630,117029,155012,156767,170496,171164,171369,171551,245920…	B2m,Tspo,Cebpb,Hmgcs2,Il1a,Il1b,Il6,Jak2,Nos2,Serpine1,Pde4b,Pde4d,Prkca,Ccl2,Tbxa2r,Vdr,Klrk1,Casp1,Icam1,Nfkbia,Sirpa,Ccl3,Star,Csf3,Plau,Bmp6,Ass1,Ankrd1,Arg2,Arg1,Tlr4,Oprk1,Epas1,Lbp,Ccl20,Hif1a,P2ry2,Ednrb,Cd86,Nr1h3,Cd14,Cxcl6,Cd55,Entpd1,Wnt5a,Litaf,Trib1,Cxcl1,Nfkbib,Mmp9,Nfkb1,Pde2a,Ccl5,Ppargc1a,Cx3cl1,Cxcl2,Csf2,Ccr5,Cfh,Tnfrsf1b,Lcn2,Gbp2,Cd40,Cxcl3,Cxcl10,Nlrp3,Cd68,Mrc1,Nod2,Irf8,C…
16_Summary	GO Biological Processes	GO:0044057	regulation of system process	-24.4139	-21.7761	179/638	24173,24175,24180,24182,24212,24239,24366,24373,24377,24392,24412,24414,24446,24472,24482,24493,24494,24498,24514,24586,24598,24599,24626,24627,24680,24769,24807,24816,24825,24837,24851,24886,24907,24923,25026,25029,25083,25114,25154,25196,25230,25240,25290,25369,25399,25404,25423,25443,25464,25513,25522,25542,25550,25644,25650,25668,25742,29161,29200,29209,29215,29244,29254,29260,29290,29316,293…	Adra1b,Adra2c,Agtr1a,Agtr2,Atp1a2,Cacna1c,Fgb,Fst,G6pd,Gja1,Grin2d,Grm1,Hgf,Hspa1b,Igf1,Il1a,Il1b,Il6,Jak2,Ncam1,Nos1,Nos2,Pde4b,Pde4d,Prkca,Sct,Tacr1,Tbxa2r,Tf,Tnnt2,Tpm1,Tbxas1,Dmd,Stx1b,Adm,Calcrl,Adra2a,Fgfr4,Pgr,Inhbb,Add3,Aqp1,Alox5,Adora2a,Cacna2d1,Cav1,Ctsc,Fgf10,Icam1,Pik3r1,Prkcz,Ccl3,Slc1a1,Bmp6,Atp1b1,Cd38,S100b,Cav3,Inhba,Casq2,Arg2,Gch1,Mgll,Tlr4,Adora1,Adora2b,Oprk1,Adra1d,Aif1,Epa…
16_Member	GO Biological Processes	GO:0044057	regulation of system process	-24.4139	-21.7761	179/638	24173,24175,24180,24182,24212,24239,24366,24373,24377,24392,24412,24414,24446,24472,24482,24493,24494,24498,24514,24586,24598,24599,24626,24627,24680,24769,24807,24816,24825,24837,24851,24886,24907,24923,25026,25029,25083,25114,25154,25196,25230,25240,25290,25369,25399,25404,25423,25443,25464,25513,25522,25542,25550,25644,25650,25668,25742,29161,29200,29209,29215,29244,29254,29260,29290,29316,293…	Adra1b,Adra2c,Agtr1a,Agtr2,Atp1a2,Cacna1c,Fgb,Fst,G6pd,Gja1,Grin2d,Grm1,Hgf,Hspa1b,Igf1,Il1a,Il1b,Il6,Jak2,Ncam1,Nos1,Nos2,Pde4b,Pde4d,Prkca,Sct,Tacr1,Tbxa2r,Tf,Tnnt2,Tpm1,Tbxas1,Dmd,Stx1b,Adm,Calcrl,Adra2a,Fgfr4,Pgr,Inhbb,Add3,Aqp1,Alox5,Adora2a,Cacna2d1,Cav1,Ctsc,Fgf10,Icam1,Pik3r1,Prkcz,Ccl3,Slc1a1,Bmp6,Atp1b1,Cd38,S100b,Cav3,Inhba,Casq2,Arg2,Gch1,Mgll,Tlr4,Adora1,Adora2b,Oprk1,Adra1d,Aif1,Epa…
16_Member	GO Biological Processes	GO:0003013	circulatory system process	-19.3508	-17.0255	144/517	24173,24175,24180,24182,24212,24213,24239,24250,24255,24366,24377,24392,24472,24514,24598,24599,24604,24626,24627,24680,24787,24807,24816,24837,24851,24886,24907,25026,25083,25230,25245,25248,25283,25290,25304,25369,25399,25404,25464,25513,25550,25587,25644,25645,25650,25664,25668,29161,29209,29244,29254,29290,29316,29413,29452,29480,29527,29560,29595,29597,29600,29645,29659,29712,29715,29716,297…	Adra1b,Adra2c,Agtr1a,Agtr2,Atp1a2,Atp1a3,Cacna1c,Cbs,Cftr,Fgb,G6pd,Gja1,Hspa1b,Jak2,Nos1,Nos2,Npy,Pde4b,Pde4d,Prkca,Sod2,Tacr1,Tbxa2r,Tnnt2,Tpm1,Tbxas1,Dmd,Adm,Adra2a,Add3,Bdkrb2,Cnr1,Gclc,Alox5,Comp,Adora2a,Cacna2d1,Cav1,Icam1,Pik3r1,Slc1a1,Id2,Bmp6,Adrb3,Atp1b1,Pparg,Cd38,Cav3,Casq2,Gch1,Mgll,Adora1,Adora2b,Adra1d,Epas1,Rgs4,Ptgs2,Hif1a,Htr2a,P2ry2,Atp2b4,Ptprj,P2rx4,Kcnj2,Slc8a1,Cacna1d,Cacna1…
16_Member	GO Biological Processes	GO:0008015	blood circulation	-19.3253	-17.0057	142/507	24173,24175,24180,24182,24212,24213,24239,24250,24255,24366,24377,24392,24472,24514,24598,24599,24604,24626,24627,24680,24787,24807,24816,24837,24851,24886,24907,25026,25083,25230,25245,25248,25283,25290,25304,25369,25399,25404,25464,25513,25550,25587,25644,25645,25650,25664,25668,29161,29209,29244,29254,29290,29316,29413,29452,29480,29527,29560,29595,29597,29600,29645,29659,29712,29715,29716,297…	Adra1b,Adra2c,Agtr1a,Agtr2,Atp1a2,Atp1a3,Cacna1c,Cbs,Cftr,Fgb,G6pd,Gja1,Hspa1b,Jak2,Nos1,Nos2,Npy,Pde4b,Pde4d,Prkca,Sod2,Tacr1,Tbxa2r,Tnnt2,Tpm1,Tbxas1,Dmd,Adm,Adra2a,Add3,Bdkrb2,Cnr1,Gclc,Alox5,Comp,Adora2a,Cacna2d1,Cav1,Icam1,Pik3r1,Slc1a1,Id2,Bmp6,Adrb3,Atp1b1,Pparg,Cd38,Cav3,Casq2,Gch1,Mgll,Adora1,Adora2b,Adra1d,Epas1,Rgs4,Ptgs2,Hif1a,Htr2a,P2ry2,Atp2b4,Ptprj,P2rx4,Kcnj2,Slc8a1,Cacna1d,Cacna1…
16_Member	GO Biological Processes	GO:0003012	muscle system process	-15.13	-13.0793	116/423	24173,24175,24182,24212,24213,24239,24377,24482,24582,24598,24626,24627,24680,24807,24816,24837,24851,24907,24967,25029,25083,25154,25245,25304,25399,25404,25650,25668,29161,29209,29215,29260,29290,29300,29316,29413,29422,29427,29437,29480,29527,29595,29600,29659,29712,29715,29716,29717,50672,54305,58853,58971,64030,64032,64155,64672,65154,79129,81509,81574,81633,81660,81801,83516,83731,84023,845…	Adra1b,Adra2c,Agtr2,Atp1a2,Atp1a3,Cacna1c,G6pd,Igf1,Myh11,Nos1,Pde4b,Pde4d,Prkca,Tacr1,Tbxa2r,Tnnt2,Tpm1,Dmd,Psmb9,Calcrl,Adra2a,Pgr,Bdkrb2,Comp,Cacna2d1,Cav1,Atp1b1,Cd38,Cav3,Casq2,Arg2,Tlr4,Adora1,Gata6,Adora2b,Adra1d,Chrne,Aif1,Acta1,Rgs4,Ptgs2,Htr2a,Atp2b4,P2rx4,Kcnj2,Slc8a1,Cacna1d,Cacna1g,Ednrb,Sstr2,Nr4a3,Fxyd1,Kit,Ccn2,Scn7a,Pln,Ccn4,Cyba,Bdkrb1,Scn1a,Acta2,Gatm,Stc1,Ppargc1a,Kcnma1,Ptger…
16_Member	GO Biological Processes	GO:0006936	muscle contraction	-12.9808	-11.0625	89/310	24173,24175,24212,24213,24239,24582,24598,24626,24627,24680,24807,24816,24837,24851,24907,25029,25083,25154,25245,25304,25399,25404,25650,25668,29161,29209,29215,29260,29290,29316,29413,29422,29527,29595,29600,29659,29712,29715,29716,29717,50672,54305,58971,64030,64032,64155,64672,81509,81574,81633,81801,83731,84023,84583,94338,114207,114495,114553,116600,140448,140939,170546,170921,171009,171115…	Adra1b,Adra2c,Atp1a2,Atp1a3,Cacna1c,Myh11,Nos1,Pde4b,Pde4d,Prkca,Tacr1,Tbxa2r,Tnnt2,Tpm1,Dmd,Calcrl,Adra2a,Pgr,Bdkrb2,Comp,Cacna2d1,Cav1,Atp1b1,Cd38,Cav3,Casq2,Arg2,Tlr4,Adora1,Adora2b,Adra1d,Chrne,Ptgs2,Htr2a,Atp2b4,P2rx4,Kcnj2,Slc8a1,Cacna1d,Cacna1g,Ednrb,Sstr2,Fxyd1,Kit,Ccn2,Scn7a,Pln,Bdkrb1,Scn1a,Acta2,Stc1,Kcnma1,Ptger4,Rgs2,Smpd3,Ryr1,Map2k6,Ncf1,Cacnb2,Slc8a3,Trim63,Ryr3,Itga2,Actn3,Pde5a,…
16_Member	GO Biological Processes	GO:1903522	regulation of blood circulation	-11.5149	-9.69807	76/261	24173,24175,24180,24182,24212,24239,24366,24392,24472,24514,24598,24599,24626,24627,24680,24807,24816,24837,24851,24886,24907,25026,25083,25230,25290,25399,25404,25464,25513,25550,25650,25668,29161,29209,29244,29290,29413,29452,29480,29527,29560,29595,29600,29659,29712,29715,29716,29717,29751,58812,58971,59299,64032,64672,81686,81801,84583,85420,89808,89843,116600,116677,155430,171115,171160,1922…	Adra1b,Adra2c,Agtr1a,Agtr2,Atp1a2,Cacna1c,Fgb,Gja1,Hspa1b,Jak2,Nos1,Nos2,Pde4b,Pde4d,Prkca,Tacr1,Tbxa2r,Tnnt2,Tpm1,Tbxas1,Dmd,Adm,Adra2a,Add3,Alox5,Cacna2d1,Cav1,Icam1,Pik3r1,Slc1a1,Atp1b1,Cd38,Cav3,Casq2,Gch1,Adora1,Adra1d,Epas1,Rgs4,Ptgs2,Hif1a,Htr2a,Atp2b4,P2rx4,Kcnj2,Slc8a1,Cacna1d,Cacna1g,Sema3a,Apln,Fxyd1,Trdn,Ccn2,Pln,Mmp2,Stc1,Rgs2,Prkcq,Cx3cl1,Cxadr,Cacnb2,F2rl1,Hey2,Pde5a,Hopx,Ehd3,Smtn…
16_Member	GO Biological Processes	GO:0003015	heart process	-9.00697	-7.36796	65/234	24173,24182,24212,24213,24239,24392,24514,24598,24599,24626,24627,24680,24837,24851,24907,25026,25399,25404,25513,25550,25650,29161,29209,29244,29290,29413,29452,29480,29600,29659,29712,29715,29716,29717,29751,56820,58812,58971,59299,64032,64672,81574,81801,84583,85431,89843,114495,116600,117269,155430,171115,171160,192249,289734,291760,295214,305941,313587,315611,363287,365603,367562,497892,5008…	Adra1b,Agtr2,Atp1a2,Atp1a3,Cacna1c,Gja1,Jak2,Nos1,Nos2,Pde4b,Pde4d,Prkca,Tnnt2,Tpm1,Dmd,Adm,Cacna2d1,Cav1,Pik3r1,Slc1a1,Atp1b1,Cav3,Casq2,Gch1,Adora1,Adra1d,Epas1,Rgs4,Atp2b4,P2rx4,Kcnj2,Slc8a1,Cacna1d,Cacna1g,Sema3a,Ramp3,Apln,Fxyd1,Trdn,Ccn2,Pln,Scn1a,Stc1,Rgs2,Nox4,Cxadr,Map2k6,Cacnb2,Rps6ka2,Hey2,Pde5a,Hopx,Ehd3,Smtn,Dsc2,S100a1,Sgcg,Zc3h12a,Scn4b,Hdac4,Bves,Gaa,Sgcd,Tmem65,Myl4
16_Member	GO Biological Processes	GO:0006941	striated muscle contraction	-9.00312	-7.36528	53/174	24173,24212,24213,24239,24598,24626,24627,24837,24851,24907,25399,25404,25650,29161,29209,29215,29260,29290,29422,29659,29712,29715,29716,29717,58971,64032,64672,81574,81801,84583,114495,116600,140448,170546,171009,171115,192249,287408,289734,291760,306616,308709,313587,315611,316740,360872,363152,363287,367562,497892,500267,688228,691889	Adra1b,Atp1a2,Atp1a3,Cacna1c,Nos1,Pde4b,Pde4d,Tnnt2,Tpm1,Dmd,Cacna2d1,Cav1,Atp1b1,Cav3,Casq2,Arg2,Tlr4,Adora1,Chrne,P2rx4,Kcnj2,Slc8a1,Cacna1d,Cacna1g,Fxyd1,Ccn2,Pln,Scn1a,Stc1,Rgs2,Map2k6,Cacnb2,Slc8a3,Ryr3,Actn3,Pde5a,Ehd3,Myh1,Smtn,Dsc2,Myom2,Synm,Zc3h12a,Scn4b,Myom1,Rcsd1,Stac,Hdac4,Gaa,Sgcd,Lmod3,Myl4,Atp8a2
16_Member	GO Biological Processes	GO:0008016	regulation of heart contraction	-8.96916	-7.33366	57/194	24173,24182,24212,24239,24392,24514,24598,24599,24626,24627,24680,24837,24851,24907,25026,25399,25404,25513,25550,25650,29161,29209,29244,29290,29413,29452,29480,29600,29659,29712,29715,29716,29717,29751,58812,58971,59299,64032,64672,81801,84583,89843,116600,155430,171115,171160,192249,289734,291760,295214,313587,315611,363287,365603,367562,500874,688228	Adra1b,Agtr2,Atp1a2,Cacna1c,Gja1,Jak2,Nos1,Nos2,Pde4b,Pde4d,Prkca,Tnnt2,Tpm1,Dmd,Adm,Cacna2d1,Cav1,Pik3r1,Slc1a1,Atp1b1,Cav3,Casq2,Gch1,Adora1,Adra1d,Epas1,Rgs4,Atp2b4,P2rx4,Kcnj2,Slc8a1,Cacna1d,Cacna1g,Sema3a,Apln,Fxyd1,Trdn,Ccn2,Pln,Stc1,Rgs2,Cxadr,Cacnb2,Hey2,Pde5a,Hopx,Ehd3,Smtn,Dsc2,S100a1,Zc3h12a,Scn4b,Hdac4,Bves,Gaa,Tmem65,Myl4
16_Member	GO Biological Processes	GO:0060047	heart contraction	-8.9021	-7.26893	63/225	24173,24182,24212,24213,24239,24392,24514,24598,24599,24626,24627,24680,24837,24851,24907,25026,25399,25404,25513,25550,25650,29161,29209,29244,29290,29413,29452,29480,29600,29659,29712,29715,29716,29717,29751,58812,58971,59299,64032,64672,81574,81801,84583,89843,114495,116600,117269,155430,171115,171160,192249,289734,291760,295214,305941,313587,315611,363287,365603,367562,497892,500874,688228	Adra1b,Agtr2,Atp1a2,Atp1a3,Cacna1c,Gja1,Jak2,Nos1,Nos2,Pde4b,Pde4d,Prkca,Tnnt2,Tpm1,Dmd,Adm,Cacna2d1,Cav1,Pik3r1,Slc1a1,Atp1b1,Cav3,Casq2,Gch1,Adora1,Adra1d,Epas1,Rgs4,Atp2b4,P2rx4,Kcnj2,Slc8a1,Cacna1d,Cacna1g,Sema3a,Apln,Fxyd1,Trdn,Ccn2,Pln,Scn1a,Stc1,Rgs2,Cxadr,Map2k6,Cacnb2,Rps6ka2,Hey2,Pde5a,Hopx,Ehd3,Smtn,Dsc2,S100a1,Sgcg,Zc3h12a,Scn4b,Hdac4,Bves,Gaa,Sgcd,Tmem65,Myl4
16_Member	GO Biological Processes	GO:0090257	regulation of muscle system process	-8.52116	-6.92364	69/261	24173,24175,24212,24239,24377,24482,24626,24627,24680,24807,24816,24837,24907,25029,25083,25154,25404,25650,29161,29209,29215,29290,29316,29413,29427,29480,29527,29600,29659,29712,29715,50662,54305,58853,58971,64030,64032,64672,65154,81509,81801,83516,83731,84023,84583,114505,114553,140448,140939,156767,170921,171009,171043,171115,191569,192249,246297,289734,291760,308899,313587,313729,363287,494…	Adra1b,Adra2c,Atp1a2,Cacna1c,G6pd,Igf1,Pde4b,Pde4d,Prkca,Tacr1,Tbxa2r,Tnnt2,Dmd,Calcrl,Adra2a,Pgr,Cav1,Atp1b1,Cav3,Casq2,Arg2,Adora1,Adora2b,Adra1d,Aif1,Rgs4,Ptgs2,Atp2b4,P2rx4,Kcnj2,Slc8a1,Runx1,Sstr2,Nr4a3,Fxyd1,Kit,Ccn2,Pln,Ccn4,Bdkrb1,Stc1,Ppargc1a,Kcnma1,Ptger4,Rgs2,Klf4,Ncf1,Slc8a3,Trim63,Tnfrsf1b,Itga2,Actn3,Fbxo32,Pde5a,Pde9a,Ehd3,Myocd,Smtn,Dsc2,Mrvi1,Zc3h12a,Errfi1,Hdac4,Lmcd1,Gucy1a1,M…
16_Member	GO Biological Processes	GO:0006937	regulation of muscle contraction	-8.44889	-6.85775	50/165	24173,24175,24212,24239,24626,24627,24680,24807,24816,24837,24907,25029,25083,25154,25404,25650,29161,29209,29215,29290,29316,29413,29527,29659,29712,29715,54305,58971,64030,64032,64672,81509,81801,83731,84023,84583,114553,140448,170921,171009,171115,192249,246297,289734,291760,308899,313587,363287,497757,686753	Adra1b,Adra2c,Atp1a2,Cacna1c,Pde4b,Pde4d,Prkca,Tacr1,Tbxa2r,Tnnt2,Dmd,Calcrl,Adra2a,Pgr,Cav1,Atp1b1,Cav3,Casq2,Arg2,Adora1,Adora2b,Adra1d,Ptgs2,P2rx4,Kcnj2,Slc8a1,Sstr2,Fxyd1,Kit,Ccn2,Pln,Bdkrb1,Stc1,Kcnma1,Ptger4,Rgs2,Ncf1,Slc8a3,Itga2,Actn3,Pde5a,Ehd3,Myocd,Smtn,Dsc2,Mrvi1,Zc3h12a,Hdac4,Gucy1a1,Npnt
16_Member	GO Biological Processes	GO:0060048	cardiac muscle contraction	-6.24059	-4.85344	38/129	24173,24212,24213,24239,24626,24627,24837,24851,24907,25399,25404,25650,29161,29209,29290,29659,29712,29715,29716,29717,58971,64032,64672,81574,81801,84583,114495,116600,171115,192249,289734,291760,313587,315611,363287,367562,497892,688228	Adra1b,Atp1a2,Atp1a3,Cacna1c,Pde4b,Pde4d,Tnnt2,Tpm1,Dmd,Cacna2d1,Cav1,Atp1b1,Cav3,Casq2,Adora1,P2rx4,Kcnj2,Slc8a1,Cacna1d,Cacna1g,Fxyd1,Ccn2,Pln,Scn1a,Stc1,Rgs2,Map2k6,Cacnb2,Pde5a,Ehd3,Smtn,Dsc2,Zc3h12a,Scn4b,Hdac4,Gaa,Sgcd,Myl4
16_Member	GO Biological Processes	GO:0030048	actin filament-based movement	-5.97373	-4.61649	35/117	24212,24239,24598,24626,24627,24837,24851,25399,25404,25485,25745,29161,29209,29290,29712,29716,29717,54320,57341,58971,64672,81574,81633,81801,116600,291760,305332,314654,315611,317371,360468,362770,497892,498834,100911597	Atp1a2,Cacna1c,Nos1,Pde4b,Pde4d,Tnnt2,Tpm1,Cacna2d1,Cav1,Myo1d,Myh9,Cav3,Casq2,Adora1,Kcnj2,Cacna1d,Cacna1g,Pdpn,Parva,Fxyd1,Pln,Scn1a,Acta2,Stc1,Cacnb2,Dsc2,Limch1,Myo1f,Scn4b,Was,Emp2,Ccdc88c,Sgcd,Myo7b,Myh9l1
16_Member	GO Biological Processes	GO:0070252	actin-mediated cell contraction	-5.89421	-4.54247	29/89	24212,24239,24598,24626,24627,24837,24851,25399,25404,29161,29209,29290,29712,29716,29717,54320,57341,58971,64672,81574,81633,81801,116600,291760,305332,315611,360468,362770,497892	Atp1a2,Cacna1c,Nos1,Pde4b,Pde4d,Tnnt2,Tpm1,Cacna2d1,Cav1,Cav3,Casq2,Adora1,Kcnj2,Cacna1d,Cacna1g,Pdpn,Parva,Fxyd1,Pln,Scn1a,Acta2,Stc1,Cacnb2,Dsc2,Limch1,Scn4b,Emp2,Ccdc88c,Sgcd
16_Member	GO Biological Processes	GO:0006942	regulation of striated muscle contraction	-5.37678	-4.07165	28/89	24173,24212,24239,24626,24627,24907,25404,25650,29161,29209,29215,29290,29659,29712,29715,58971,64032,64672,81801,84583,140448,171009,171115,192249,289734,291760,313587,363287	Adra1b,Atp1a2,Cacna1c,Pde4b,Pde4d,Dmd,Cav1,Atp1b1,Cav3,Casq2,Arg2,Adora1,P2rx4,Kcnj2,Slc8a1,Fxyd1,Ccn2,Pln,Stc1,Rgs2,Slc8a3,Actn3,Pde5a,Ehd3,Smtn,Dsc2,Zc3h12a,Hdac4
16_Member	GO Biological Processes	GO:0055117	regulation of cardiac muscle contraction	-5.36995	-4.06754	25/75	24173,24212,24239,24626,24627,24907,25404,25650,29161,29209,29290,29659,29712,29715,58971,64032,64672,81801,84583,171115,192249,289734,291760,313587,363287	Adra1b,Atp1a2,Cacna1c,Pde4b,Pde4d,Dmd,Cav1,Atp1b1,Cav3,Casq2,Adora1,P2rx4,Kcnj2,Slc8a1,Fxyd1,Ccn2,Pln,Stc1,Rgs2,Pde5a,Ehd3,Smtn,Dsc2,Zc3h12a,Hdac4
16_Member	GO Biological Processes	GO:1903115	regulation of actin filament-based movement	-4.09144	-2.93539	17/49	24212,24239,24598,24626,24627,24837,25404,29161,29209,29290,29712,54320,58971,64672,81633,81801,291760	Atp1a2,Cacna1c,Nos1,Pde4b,Pde4d,Tnnt2,Cav1,Cav3,Casq2,Adora1,Kcnj2,Pdpn,Fxyd1,Pln,Acta2,Stc1,Dsc2
16_Member	GO Biological Processes	GO:0086003	cardiac muscle cell contraction	-4.07984	-2.92533	20/63	24212,24239,24626,24627,25399,25404,29161,29209,29290,29712,29716,29717,58971,64672,81574,81801,116600,291760,315611,497892	Atp1a2,Cacna1c,Pde4b,Pde4d,Cacna2d1,Cav1,Cav3,Casq2,Adora1,Kcnj2,Cacna1d,Cacna1g,Fxyd1,Pln,Scn1a,Stc1,Cacnb2,Dsc2,Scn4b,Sgcd
16_Member	GO Biological Processes	GO:0002027	regulation of heart rate	-3.67033	-2.57018	27/103	24173,24182,24239,24627,24851,24907,25026,25399,25404,25513,25550,29161,29209,29244,29452,29480,29712,29715,29716,29717,29751,64672,116600,155430,291760,315611,365603	Adra1b,Agtr2,Cacna1c,Pde4d,Tpm1,Dmd,Adm,Cacna2d1,Cav1,Pik3r1,Slc1a1,Cav3,Casq2,Gch1,Epas1,Rgs4,Kcnj2,Slc8a1,Cacna1d,Cacna1g,Sema3a,Pln,Cacnb2,Hey2,Dsc2,Scn4b,Bves
16_Member	GO Biological Processes	GO:0086004	regulation of cardiac muscle cell contraction	-2.84258	-1.86364	13/41	24212,24239,24626,24627,25404,29161,29209,29290,29712,58971,64672,81801,291760	Atp1a2,Cacna1c,Pde4b,Pde4d,Cav1,Cav3,Casq2,Adora1,Kcnj2,Fxyd1,Pln,Stc1,Dsc2
17_Summary	GO Biological Processes	GO:0009612	response to mechanical stimulus	-24.3574	-21.7312	116/333	24212,24356,24392,24412,24471,24482,24483,24494,24498,24508,24517,24598,24599,24617,24680,24770,24772,24778,24807,24907,24924,25112,25166,25240,25283,25295,25333,25358,25404,25412,25445,25446,25493,25644,25654,25662,25664,25745,27064,29139,29161,29260,29290,29335,29366,29373,29393,29437,29456,29483,29527,29560,29595,29642,29665,29712,29715,50646,58968,59107,59312,60391,60590,64030,64519,79129,815…	Atp1a2,Ets1,Gja1,Grin2d,Hspb1,Igf1,Igf2,Il1b,Il6,Irf1,Junb,Nos1,Nos2,Serpine1,Prkca,Ccl2,Cxcl12,Slc2a1,Tacr1,Dmd,Ptn,Gadd45a,Casp1,Aqp1,Gclc,Bglap,Mgp,Timp3,Cav1,Col2a1,Fosl1,Fosl2,Nfkbia,Bmp6,Col11a1,Igfbp2,Pparg,Myh9,Ankrd1,Dcn,Cav3,Tlr4,Adora1,Oprk1,Serpine2,Bmp2,Col1a1,Acta1,Map1b,Slc1a3,Ptgs2,Hif1a,Htr2a,Slc38a2,P2rx7,Kcnj2,Slc8a1,Ptk2b,Acan,Ltbp1,Shank3,Nrxn1,Grm8,Kit,Entpd1,Cyba,Bdkrb1,Mdk…
17_Member	GO Biological Processes	GO:0009612	response to mechanical stimulus	-24.3574	-21.7312	116/333	24212,24356,24392,24412,24471,24482,24483,24494,24498,24508,24517,24598,24599,24617,24680,24770,24772,24778,24807,24907,24924,25112,25166,25240,25283,25295,25333,25358,25404,25412,25445,25446,25493,25644,25654,25662,25664,25745,27064,29139,29161,29260,29290,29335,29366,29373,29393,29437,29456,29483,29527,29560,29595,29642,29665,29712,29715,50646,58968,59107,59312,60391,60590,64030,64519,79129,815…	Atp1a2,Ets1,Gja1,Grin2d,Hspb1,Igf1,Igf2,Il1b,Il6,Irf1,Junb,Nos1,Nos2,Serpine1,Prkca,Ccl2,Cxcl12,Slc2a1,Tacr1,Dmd,Ptn,Gadd45a,Casp1,Aqp1,Gclc,Bglap,Mgp,Timp3,Cav1,Col2a1,Fosl1,Fosl2,Nfkbia,Bmp6,Col11a1,Igfbp2,Pparg,Myh9,Ankrd1,Dcn,Cav3,Tlr4,Adora1,Oprk1,Serpine2,Bmp2,Col1a1,Acta1,Map1b,Slc1a3,Ptgs2,Hif1a,Htr2a,Slc38a2,P2rx7,Kcnj2,Slc8a1,Ptk2b,Acan,Ltbp1,Shank3,Nrxn1,Grm8,Kit,Entpd1,Cyba,Bdkrb1,Mdk…
17_Member	GO Biological Processes	GO:0071260	cellular response to mechanical stimulus	-9.99444	-8.30294	45/128	24212,24392,24483,24494,24508,24598,24617,24778,25112,25166,25240,25283,25404,25412,25644,25745,27064,29260,29373,29393,29527,29560,29642,29712,59107,79129,81736,81743,84023,84480,85496,116479,140586,170921,171060,171369,246097,307380,317468,360916,361430,363287,680712,684440,100314156	Atp1a2,Gja1,Igf2,Il1b,Irf1,Nos1,Serpine1,Slc2a1,Gadd45a,Casp1,Aqp1,Gclc,Cav1,Col2a1,Bmp6,Myh9,Ankrd1,Tlr4,Bmp2,Col1a1,Ptgs2,Hif1a,Slc38a2,Kcnj2,Ltbp1,Cyba,Nfkb1,Pde2a,Ptger4,Bnip3,Enpp1,F11r,Sox9,Itga2,Il13ra2,Cd40,Fas,Piezo2,Tlr7,Tmem150c,Piezo1,Hdac4,Scx,Tlr8,Mir125b1
17_Member	GO Biological Processes	GO:0104004	cellular response to environmental stimulus	-4.8414	-3.59535	81/395	24212,24230,24392,24414,24482,24483,24494,24508,24590,24598,24617,24778,24924,24967,25112,25166,25240,25245,25283,25332,25404,25412,25420,25513,25523,25644,25745,27064,29260,29373,29393,29527,29560,29639,29642,29712,59107,64347,64443,79129,81736,81743,84023,84402,84480,85431,85471,85483,85496,114243,116479,140586,170921,171060,171369,246097,287382,288057,289443,300993,304485,307098,307380,310552,…	Atp1a2,Tspo,Gja1,Grm1,Igf1,Igf2,Il1b,Irf1,Mme,Nos1,Serpine1,Slc2a1,Ptn,Psmb9,Gadd45a,Casp1,Aqp1,Bdkrb2,Gclc,Mgmt,Cav1,Col2a1,Cryab,Pik3r1,Prkg2,Bmp6,Myh9,Ankrd1,Tlr4,Bmp2,Col1a1,Ptgs2,Hif1a,Fxyd2,Slc38a2,Kcnj2,Ltbp1,Sncg,Gpr88,Cyba,Nfkb1,Pde2a,Ptger4,Sfrp1,Bnip3,Nox4,Gata3,Ciita,Enpp1,Nox1,F11r,Sox9,Itga2,Il13ra2,Cd40,Fas,Mfap4,Mylk,Lrrc8c,Hyal3,Hvcn1,Net1,Piezo2,Sfrp2,Dysf,Errfi1,Wnt10b,Rhbdd1,T…
17_Member	GO Biological Processes	GO:0071214	cellular response to abiotic stimulus	-4.8414	-3.59535	81/395	24212,24230,24392,24414,24482,24483,24494,24508,24590,24598,24617,24778,24924,24967,25112,25166,25240,25245,25283,25332,25404,25412,25420,25513,25523,25644,25745,27064,29260,29373,29393,29527,29560,29639,29642,29712,59107,64347,64443,79129,81736,81743,84023,84402,84480,85431,85471,85483,85496,114243,116479,140586,170921,171060,171369,246097,287382,288057,289443,300993,304485,307098,307380,310552,…	Atp1a2,Tspo,Gja1,Grm1,Igf1,Igf2,Il1b,Irf1,Mme,Nos1,Serpine1,Slc2a1,Ptn,Psmb9,Gadd45a,Casp1,Aqp1,Bdkrb2,Gclc,Mgmt,Cav1,Col2a1,Cryab,Pik3r1,Prkg2,Bmp6,Myh9,Ankrd1,Tlr4,Bmp2,Col1a1,Ptgs2,Hif1a,Fxyd2,Slc38a2,Kcnj2,Ltbp1,Sncg,Gpr88,Cyba,Nfkb1,Pde2a,Ptger4,Sfrp1,Bnip3,Nox4,Gata3,Ciita,Enpp1,Nox1,F11r,Sox9,Itga2,Il13ra2,Cd40,Fas,Mfap4,Mylk,Lrrc8c,Hyal3,Hvcn1,Net1,Piezo2,Sfrp2,Dysf,Errfi1,Wnt10b,Rhbdd1,T…
18_Summary	GO Biological Processes	GO:0070371	ERK1 and ERK2 cascade	-23.9936	-21.3896	120/354	24232,24366,24482,24493,24494,24498,24604,24680,24697,24699,24770,24825,24907,24932,25022,25114,25155,25267,25346,25358,25404,25406,25425,25443,25464,25476,25522,25528,25542,25555,25599,25745,29260,29354,29373,29397,29434,29492,29538,29595,29610,29692,50646,56820,57027,58935,59114,60391,60584,60587,64032,64457,66018,79128,79429,81613,81633,81780,81823,83425,83785,84023,84348,84489,85332,85431,898…	C3,Fgb,Igf1,Il1a,Il1b,Il6,Npy,Prkca,Ptpn1,Ptprc,Ccl2,Tf,Dmd,Cd4,Fgfr2,Fgfr4,Syk,Pdgfra,Ros1,Timp3,Cav1,Cd44,Ctsh,Fgf10,Icam1,Lgals9,Prkcz,Sirpa,Ccl3,Sstr4,Cd74,Myh9,Tlr4,Pla2g5,Bmp2,Ccl11,Rasgrp1,Notch2,Ccl20,Htr2a,Tgfbr3,Pla2g2a,Ptk2b,Ramp3,Adam17,Gas6,Slc9a3r1,Nrxn1,Lif,Dusp4,Ccn2,Ndrg4,Pdgfd,Dab2,Pdgfc,Ceacam1,Acta2,Ccl5,Cib1,Akap12,Vegfa,Ptger4,Ackr3,Fgfr3,Cavin3,Nox4,Angpt1,Cx3cl1,Chi3l1,Ptp…
18_Member	GO Biological Processes	GO:0070371	ERK1 and ERK2 cascade	-23.9936	-21.3896	120/354	24232,24366,24482,24493,24494,24498,24604,24680,24697,24699,24770,24825,24907,24932,25022,25114,25155,25267,25346,25358,25404,25406,25425,25443,25464,25476,25522,25528,25542,25555,25599,25745,29260,29354,29373,29397,29434,29492,29538,29595,29610,29692,50646,56820,57027,58935,59114,60391,60584,60587,64032,64457,66018,79128,79429,81613,81633,81780,81823,83425,83785,84023,84348,84489,85332,85431,898…	C3,Fgb,Igf1,Il1a,Il1b,Il6,Npy,Prkca,Ptpn1,Ptprc,Ccl2,Tf,Dmd,Cd4,Fgfr2,Fgfr4,Syk,Pdgfra,Ros1,Timp3,Cav1,Cd44,Ctsh,Fgf10,Icam1,Lgals9,Prkcz,Sirpa,Ccl3,Sstr4,Cd74,Myh9,Tlr4,Pla2g5,Bmp2,Ccl11,Rasgrp1,Notch2,Ccl20,Htr2a,Tgfbr3,Pla2g2a,Ptk2b,Ramp3,Adam17,Gas6,Slc9a3r1,Nrxn1,Lif,Dusp4,Ccn2,Ndrg4,Pdgfd,Dab2,Pdgfc,Ceacam1,Acta2,Ccl5,Cib1,Akap12,Vegfa,Ptger4,Ackr3,Fgfr3,Cavin3,Nox4,Angpt1,Cx3cl1,Chi3l1,Ptp…
18_Member	GO Biological Processes	GO:0043408	regulation of MAPK cascade	-22.7997	-20.2749	197/753	24173,24175,24232,24250,24366,24414,24446,24482,24483,24484,24493,24494,24498,24499,24514,24536,24604,24680,24697,24699,24770,24825,24827,24907,24932,25022,25083,25112,25114,25145,25155,25267,25317,25346,25358,25404,25406,25443,25464,25476,25522,25528,25542,25555,25599,25645,25717,25745,29161,29260,29290,29335,29354,29373,29397,29433,29434,29492,29538,29595,29610,29645,29665,29692,50566,50646,542…	Adra1b,Adra2c,C3,Cbs,Fgb,Grm1,Hgf,Igf1,Igf2,Igfbp3,Il1a,Il1b,Il6,Il6r,Jak2,Lepr,Npy,Prkca,Ptpn1,Ptprc,Ccl2,Tf,Tgfa,Dmd,Cd4,Fgfr2,Adra2a,Gadd45a,Fgfr4,Cd24,Syk,Pdgfra,Fgf1,Ros1,Timp3,Cav1,Cd44,Fgf10,Icam1,Lgals9,Prkcz,Sirpa,Ccl3,Sstr4,Cd74,Adrb3,Tgfb3,Myh9,Cav3,Tlr4,Adora1,Oprk1,Pla2g5,Bmp2,Ccl11,Pak3,Rasgrp1,Notch2,Ccl20,Htr2a,Tgfbr3,Ptprj,P2rx7,Pla2g2a,Grem1,Ptk2b,Mid1,Ramp3,Adam17,Gas6,Slc9a3r1…
18_Member	GO Biological Processes	GO:0070372	regulation of ERK1 and ERK2 cascade	-22.7827	-20.2668	113/332	24232,24366,24482,24493,24494,24498,24604,24680,24697,24699,24770,24907,24932,25022,25114,25155,25267,25346,25358,25404,25406,25443,25464,25476,25522,25528,25542,25555,25599,25745,29260,29354,29373,29397,29434,29492,29538,29595,29610,29692,50646,56820,57027,58935,59114,60391,60584,60587,64032,64457,66018,79128,79429,81613,81633,81780,81823,83425,83785,84348,84489,85332,85431,89807,89808,89824,942…	C3,Fgb,Igf1,Il1a,Il1b,Il6,Npy,Prkca,Ptpn1,Ptprc,Ccl2,Dmd,Cd4,Fgfr2,Fgfr4,Syk,Pdgfra,Ros1,Timp3,Cav1,Cd44,Fgf10,Icam1,Lgals9,Prkcz,Sirpa,Ccl3,Sstr4,Cd74,Myh9,Tlr4,Pla2g5,Bmp2,Ccl11,Rasgrp1,Notch2,Ccl20,Htr2a,Tgfbr3,Pla2g2a,Ptk2b,Ramp3,Adam17,Gas6,Slc9a3r1,Nrxn1,Lif,Dusp4,Ccn2,Ndrg4,Pdgfd,Dab2,Pdgfc,Ceacam1,Acta2,Ccl5,Cib1,Akap12,Vegfa,Ackr3,Fgfr3,Cavin3,Nox4,Angpt1,Cx3cl1,Chi3l1,Ptprr,C5ar1,Klf4,R…
18_Member	GO Biological Processes	GO:0043410	positive regulation of MAPK cascade	-20.3177	-17.9349	153/552	24173,24175,24232,24366,24414,24446,24482,24483,24484,24493,24494,24498,24499,24514,24536,24604,24680,24697,24699,24770,24825,24827,24932,25022,25083,25112,25114,25145,25155,25267,25317,25406,25443,25464,25476,25522,25542,25555,25599,25645,25717,25745,29260,29290,29335,29354,29373,29397,29433,29434,29492,29538,29595,29645,29665,29692,50646,54252,56820,57027,58935,60391,60427,60582,60584,64030,640…	Adra1b,Adra2c,C3,Fgb,Grm1,Hgf,Igf1,Igf2,Igfbp3,Il1a,Il1b,Il6,Il6r,Jak2,Lepr,Npy,Prkca,Ptpn1,Ptprc,Ccl2,Tf,Tgfa,Cd4,Fgfr2,Adra2a,Gadd45a,Fgfr4,Cd24,Syk,Pdgfra,Fgf1,Cd44,Fgf10,Icam1,Lgals9,Prkcz,Ccl3,Sstr4,Cd74,Adrb3,Tgfb3,Myh9,Tlr4,Adora1,Oprk1,Pla2g5,Bmp2,Ccl11,Pak3,Rasgrp1,Notch2,Ccl20,Htr2a,Ptprj,P2rx7,Pla2g2a,Ptk2b,Mid1,Ramp3,Adam17,Gas6,Nrxn1,Kitlg,Il1rn,Lif,Kit,Ccn2,Ndrg4,Fzd4,Wnt5a,Pdgfd,Da…
18_Member	GO Biological Processes	GO:0070374	positive regulation of ERK1 and ERK2 cascade	-16.7954	-14.6347	82/240	24232,24366,24493,24494,24498,24604,24680,24699,24770,24932,25022,25114,25267,25406,25443,25464,25476,25522,25542,25555,25599,25745,29260,29354,29373,29397,29434,29492,29538,29595,29692,50646,56820,57027,58935,60391,64032,64457,66018,79429,81633,81780,81823,83425,83785,84348,84489,85332,85431,89807,89808,89824,113959,116637,116677,117264,117516,287561,287562,291084,291912,294806,299609,299858,300…	C3,Fgb,Il1a,Il1b,Il6,Npy,Prkca,Ptprc,Ccl2,Cd4,Fgfr2,Fgfr4,Pdgfra,Cd44,Fgf10,Icam1,Lgals9,Prkcz,Ccl3,Sstr4,Cd74,Myh9,Tlr4,Pla2g5,Bmp2,Ccl11,Rasgrp1,Notch2,Ccl20,Htr2a,Pla2g2a,Ptk2b,Ramp3,Adam17,Gas6,Nrxn1,Ccn2,Ndrg4,Pdgfd,Pdgfc,Acta2,Ccl5,Cib1,Akap12,Vegfa,Ackr3,Fgfr3,Cavin3,Nox4,Angpt1,Cx3cl1,Chi3l1,C5ar1,Ccl4,F2rl1,P2ry6,Tnfsf11,Ccl7,Ccl12,Nqo2,Nod2,C1qtnf3,Abca7,Lrp1,Arhgap8,Bmper,Trem2,Gcnt2,C…
18_Member	GO Biological Processes	GO:0045859	regulation of protein kinase activity	-10.7362	-8.98653	162/753	24175,24180,24250,24414,24446,24471,24482,24483,24494,24498,24499,24514,24599,24660,24680,24697,24699,24771,24825,24827,24832,24854,24932,25083,25112,25145,25155,25163,25193,25317,25367,25369,25404,25443,25476,25510,25522,25599,25717,29161,29260,29290,29373,29433,29434,29595,29600,29645,29665,50566,50646,50677,57027,58919,58935,59114,59325,60341,60391,60427,60582,60587,64030,64312,64558,64566,646…	Adra2c,Agtr1a,Cbs,Grm1,Hgf,Hspb1,Igf1,Igf2,Il1b,Il6,Il6r,Jak2,Nos2,Pmp22,Prkca,Ptpn1,Ptprc,Sdc4,Tf,Tgfa,Thy1,Clu,Cd4,Adra2a,Gadd45a,Cd24,Syk,Cdkn2a,Ccnd3,Fgf1,Adarb1,Adora2a,Cav1,Fgf10,Lgals9,Pcp4,Prkcz,Cd74,Tgfb3,Cav3,Tlr4,Adora1,Bmp2,Pak3,Rasgrp1,Htr2a,Atp2b4,Ptprj,P2rx7,Grem1,Ptk2b,Ptpro,Adam17,Ccnd1,Gas6,Slc9a3r1,Ereg,Camkk1,Nrxn1,Kitlg,Il1rn,Dusp4,Kit,Aplp2,Fzd4,Wnt5a,Mvp,Pdgfd,Csf1,Trib1,Fg…
18_Member	GO Biological Processes	GO:0043405	regulation of MAP kinase activity	-10.4566	-8.73059	85/320	24250,24414,24446,24482,24494,24514,24680,24697,24699,24825,24827,25083,25112,25145,25155,25317,25404,25443,25599,25717,29161,29260,29290,29373,29433,29434,29595,29645,29665,50646,60427,60582,60587,64030,64558,64566,66018,78969,79128,79429,81613,81651,83785,84402,84583,85431,114495,114509,114705,116596,116677,116689,117516,171115,171369,246253,246273,289399,291610,291912,294981,298947,300160,3041…	Cbs,Grm1,Hgf,Igf1,Il1b,Jak2,Prkca,Ptpn1,Ptprc,Tf,Tgfa,Adra2a,Gadd45a,Cd24,Syk,Fgf1,Cav1,Fgf10,Cd74,Tgfb3,Cav3,Tlr4,Adora1,Bmp2,Pak3,Rasgrp1,Htr2a,Ptprj,P2rx7,Ptk2b,Kitlg,Il1rn,Dusp4,Kit,Fzd4,Wnt5a,Pdgfd,Trib1,Dab2,Pdgfc,Ceacam1,Cspg4,Vegfa,Sfrp1,Rgs2,Nox4,Map2k6,Mapk7,Rgs14,Map3k8,F2rl1,Ptpn6,Tnfsf11,Pde5a,Cd40,Adipoq,Trib3,Inava,Spry4,Nod2,Spry1,Pik3cg,Lrrk2,Tiam1,Serpinb3,Paqr3,Spred3,Sfrp2,Map…
18_Member	GO Biological Processes	GO:0033674	positive regulation of kinase activity	-8.16811	-6.59755	123/574	24175,24180,24414,24446,24482,24483,24494,24499,24514,24697,24699,24771,24825,24827,24854,24932,25022,25083,25112,25114,25145,25155,25193,25267,25317,25346,25406,25443,25476,25522,25599,25717,29210,29260,29290,29373,29433,29434,29595,29600,29665,50566,50646,57027,58919,58935,59325,60341,60391,60427,60582,64030,64558,64566,66018,78965,79113,79128,79429,81613,81651,81780,81823,83727,83785,84489,854…	Adra2c,Agtr1a,Grm1,Hgf,Igf1,Igf2,Il1b,Il6r,Jak2,Ptpn1,Ptprc,Sdc4,Tf,Tgfa,Clu,Cd4,Fgfr2,Adra2a,Gadd45a,Fgfr4,Cd24,Syk,Ccnd3,Pdgfra,Fgf1,Ros1,Cd44,Fgf10,Lgals9,Prkcz,Cd74,Tgfb3,Epha3,Tlr4,Adora1,Bmp2,Pak3,Rasgrp1,Htr2a,Atp2b4,P2rx7,Grem1,Ptk2b,Adam17,Ccnd1,Gas6,Ereg,Camkk1,Nrxn1,Kitlg,Il1rn,Kit,Fzd4,Wnt5a,Pdgfd,Csf1,Fgr,Dab2,Pdgfc,Ceacam1,Cspg4,Ccl5,Cib1,Fbn1,Vegfa,Fgfr3,Nox4,Angpt1,Chi3l1,Map2k6,N…
18_Member	GO Biological Processes	GO:0071900	regulation of protein serine/threonine kinase activity	-7.88014	-6.32487	107/485	24250,24414,24446,24471,24482,24483,24494,24514,24599,24660,24680,24697,24699,24825,24827,24832,25083,25112,25145,25155,25163,25193,25317,25404,25443,25476,25599,25717,29161,29260,29290,29373,29433,29434,29595,29600,29645,29665,50646,57027,58919,60391,60427,60582,60587,64030,64558,64566,66018,78969,79128,79429,81613,81651,81823,83785,84402,84583,85431,114495,114509,114705,116596,116677,116689,117…	Cbs,Grm1,Hgf,Hspb1,Igf1,Igf2,Il1b,Jak2,Nos2,Pmp22,Prkca,Ptpn1,Ptprc,Tf,Tgfa,Thy1,Adra2a,Gadd45a,Cd24,Syk,Cdkn2a,Ccnd3,Fgf1,Cav1,Fgf10,Lgals9,Cd74,Tgfb3,Cav3,Tlr4,Adora1,Bmp2,Pak3,Rasgrp1,Htr2a,Atp2b4,Ptprj,P2rx7,Ptk2b,Adam17,Ccnd1,Nrxn1,Kitlg,Il1rn,Dusp4,Kit,Fzd4,Wnt5a,Pdgfd,Trib1,Dab2,Pdgfc,Ceacam1,Cspg4,Cib1,Vegfa,Sfrp1,Rgs2,Nox4,Map2k6,Mapk7,Rgs14,Map3k8,F2rl1,Ptpn6,Rgcc,Tnfsf11,Slc8a3,Higd1a,…
18_Member	GO Biological Processes	GO:0043406	positive regulation of MAP kinase activity	-7.61567	-6.09357	62/236	24414,24446,24482,24494,24514,24697,24699,24825,24827,25083,25112,25145,25155,25317,25443,25599,25717,29260,29290,29373,29433,29434,29595,29665,50646,60427,60582,64030,64558,64566,66018,79128,79429,81613,81651,83785,85431,114495,116596,116677,117516,171115,171369,289399,291912,298947,300160,304109,313022,315196,315907,316539,360573,360820,362506,364754,365057,445442,497886,497931,689256,100909849	Grm1,Hgf,Igf1,Il1b,Jak2,Ptpn1,Ptprc,Tf,Tgfa,Adra2a,Gadd45a,Cd24,Syk,Fgf1,Fgf10,Cd74,Tgfb3,Tlr4,Adora1,Bmp2,Pak3,Rasgrp1,Htr2a,P2rx7,Ptk2b,Kitlg,Il1rn,Kit,Fzd4,Wnt5a,Pdgfd,Dab2,Pdgfc,Ceacam1,Cspg4,Vegfa,Nox4,Map2k6,Map3k8,F2rl1,Tnfsf11,Pde5a,Cd40,Inava,Nod2,Pik3cg,Lrrk2,Tiam1,Map3k6,Wnt7b,Nrk,Epha4,Ksr1,Pxn,Ccl19,Fzd8,Map3k5,Thbs1,C1qtnf2,Pik3r5,Tpd52l1,LOC100909849
18_Member	GO Biological Processes	GO:0045860	positive regulation of protein kinase activity	-7.48249	-5.9728	108/499	24175,24180,24414,24446,24482,24483,24494,24499,24514,24697,24699,24771,24825,24827,24854,24932,25083,25112,25145,25155,25193,25317,25443,25476,25522,25599,25717,29260,29290,29373,29433,29434,29595,29600,29665,50566,50646,57027,58919,58935,59325,60341,60391,60427,60582,64030,64558,64566,66018,78965,79128,79429,81613,81651,81780,81823,83727,83785,85431,89807,89824,114495,114553,116596,116677,11718…	Adra2c,Agtr1a,Grm1,Hgf,Igf1,Igf2,Il1b,Il6r,Jak2,Ptpn1,Ptprc,Sdc4,Tf,Tgfa,Clu,Cd4,Adra2a,Gadd45a,Cd24,Syk,Ccnd3,Fgf1,Fgf10,Lgals9,Prkcz,Cd74,Tgfb3,Tlr4,Adora1,Bmp2,Pak3,Rasgrp1,Htr2a,Atp2b4,P2rx7,Grem1,Ptk2b,Adam17,Ccnd1,Gas6,Ereg,Camkk1,Nrxn1,Kitlg,Il1rn,Kit,Fzd4,Wnt5a,Pdgfd,Csf1,Dab2,Pdgfc,Ceacam1,Cspg4,Ccl5,Cib1,Fbn1,Vegfa,Nox4,Angpt1,Chi3l1,Map2k6,Ncf1,Map3k8,F2rl1,Rgcc,Tnfsf11,Higd1a,Il23a,Lc…
18_Member	GO Biological Processes	GO:0031098	stress-activated protein kinase signaling cascade	-6.92059	-5.45962	72/301	24250,24446,24493,24494,24697,24825,25112,25155,25420,25476,25528,29161,29260,29335,29373,29433,29434,29610,50566,50646,54252,60582,63851,64032,64558,64566,78969,79128,81613,83785,84023,84402,84489,114243,114495,114553,116596,116677,117186,117516,246097,252834,288444,289399,291912,304109,304688,306417,310552,311437,313587,315196,315833,315907,316539,317589,360161,362238,362342,362491,362506,36277…	Cbs,Hgf,Il1a,Il1b,Ptpn1,Tf,Gadd45a,Syk,Cryab,Lgals9,Sirpa,Cav3,Tlr4,Oprk1,Bmp2,Pak3,Rasgrp1,Tgfbr3,Grem1,Ptk2b,Mid1,Il1rn,Fgf14,Ccn2,Fzd4,Wnt5a,Trib1,Dab2,Ceacam1,Vegfa,Ptger4,Sfrp1,Fgfr3,Nox1,Map2k6,Ncf1,Map3k8,F2rl1,Sh3bp5,Tnfsf11,Fas,Gdf6,Hsph1,Inava,Nod2,Tiam1,Serpinb3,Sh3rf1,Sfrp2,Rassf2,Zc3h12a,Wnt7b,Klhl31,Nrk,Epha4,Stk26,Nek6,Dusp15,Hipk2,Ripk2,Ccl19,Ccdc88c,Dixdc1,Fzd8,Map3k5,Xdh,Wnt16,N…
18_Member	GO Biological Processes	GO:0051403	stress-activated MAPK cascade	-6.89741	-5.438	66/268	24250,24446,24493,24494,24697,24825,25112,25155,25420,25476,25528,29161,29260,29335,29373,29434,29610,50566,50646,54252,60582,63851,64032,64558,64566,78969,79128,81613,83785,84023,84402,84489,114243,114553,116677,117186,117516,246097,252834,288444,289399,291912,304109,304688,306417,310552,311437,313587,315196,315833,315907,316539,362238,362342,362491,362506,363062,364754,365057,497811,500047,5001…	Cbs,Hgf,Il1a,Il1b,Ptpn1,Tf,Gadd45a,Syk,Cryab,Lgals9,Sirpa,Cav3,Tlr4,Oprk1,Bmp2,Rasgrp1,Tgfbr3,Grem1,Ptk2b,Mid1,Il1rn,Fgf14,Ccn2,Fzd4,Wnt5a,Trib1,Dab2,Ceacam1,Vegfa,Ptger4,Sfrp1,Fgfr3,Nox1,Ncf1,F2rl1,Sh3bp5,Tnfsf11,Fas,Gdf6,Hsph1,Inava,Nod2,Tiam1,Serpinb3,Sh3rf1,Sfrp2,Rassf2,Zc3h12a,Wnt7b,Klhl31,Nrk,Epha4,Dusp15,Hipk2,Ripk2,Ccl19,Dixdc1,Fzd8,Map3k5,Xdh,Wnt16,Nod1,Dact1,Traf1,Tpd52l1,LOC100909849
18_Member	GO Biological Processes	GO:0051347	positive regulation of transferase activity	-6.821	-5.37538	130/648	24175,24180,24414,24446,24482,24483,24494,24499,24514,24697,24699,24771,24825,24827,24854,24932,25022,25083,25112,25114,25145,25155,25193,25267,25317,25346,25406,25443,25476,25522,25599,25717,29210,29260,29290,29373,29433,29434,29595,29600,29665,50566,50646,57027,58919,58935,59325,60341,60391,60427,60582,64030,64558,64566,66018,78965,79113,79128,79429,81613,81651,81780,81823,83727,83785,83789,844…	Adra2c,Agtr1a,Grm1,Hgf,Igf1,Igf2,Il1b,Il6r,Jak2,Ptpn1,Ptprc,Sdc4,Tf,Tgfa,Clu,Cd4,Fgfr2,Adra2a,Gadd45a,Fgfr4,Cd24,Syk,Ccnd3,Pdgfra,Fgf1,Ros1,Cd44,Fgf10,Lgals9,Prkcz,Cd74,Tgfb3,Epha3,Tlr4,Adora1,Bmp2,Pak3,Rasgrp1,Htr2a,Atp2b4,P2rx7,Grem1,Ptk2b,Adam17,Ccnd1,Gas6,Ereg,Camkk1,Nrxn1,Kitlg,Il1rn,Kit,Fzd4,Wnt5a,Pdgfd,Csf1,Fgr,Dab2,Pdgfc,Ceacam1,Cspg4,Ccl5,Cib1,Fbn1,Vegfa,Rps2,Fgfr3,Prkcq,Nox4,Angpt1,Chi3…
18_Member	GO Biological Processes	GO:0071902	positive regulation of protein serine/threonine kinase activity	-6.52815	-5.1138	74/319	24414,24446,24482,24483,24494,24514,24697,24699,24825,24827,25083,25112,25145,25155,25193,25317,25443,25476,25599,25717,29260,29290,29373,29433,29434,29595,29600,29665,50646,57027,58919,60391,60427,60582,64030,64558,64566,66018,79128,79429,81613,81651,81823,83785,85431,114495,116596,116677,117183,117516,140937,171115,171369,246253,289399,291912,298947,300160,304109,307403,313022,315196,315907,316…	Grm1,Hgf,Igf1,Igf2,Il1b,Jak2,Ptpn1,Ptprc,Tf,Tgfa,Adra2a,Gadd45a,Cd24,Syk,Ccnd3,Fgf1,Fgf10,Lgals9,Cd74,Tgfb3,Tlr4,Adora1,Bmp2,Pak3,Rasgrp1,Htr2a,Atp2b4,P2rx7,Ptk2b,Adam17,Ccnd1,Nrxn1,Kitlg,Il1rn,Kit,Fzd4,Wnt5a,Pdgfd,Dab2,Pdgfc,Ceacam1,Cspg4,Cib1,Vegfa,Nox4,Map2k6,Map3k8,F2rl1,Rgcc,Tnfsf11,Higd1a,Pde5a,Cd40,Adipoq,Inava,Nod2,Pik3cg,Lrrk2,Tiam1,Csf1r,Map3k6,Wnt7b,Nrk,Epha4,Ksr1,Pxn,Ccl19,Fzd8,Map3k5…
18_Member	GO Biological Processes	GO:0032872	regulation of stress-activated MAPK cascade	-6.43919	-5.0318	60/242	24250,24446,24493,24494,24697,24825,25112,25155,25476,25528,29161,29260,29335,29373,29434,29610,50566,50646,54252,60582,64032,64558,64566,79128,81613,83785,84402,114243,114553,116677,117516,246097,252834,288444,289399,291912,304109,304688,306417,310552,311437,313587,315196,315833,315907,316539,362238,362342,362491,362506,363062,364754,365057,497811,500047,500133,500666,687813,689256,100909849	Cbs,Hgf,Il1a,Il1b,Ptpn1,Tf,Gadd45a,Syk,Lgals9,Sirpa,Cav3,Tlr4,Oprk1,Bmp2,Rasgrp1,Tgfbr3,Grem1,Ptk2b,Mid1,Il1rn,Ccn2,Fzd4,Wnt5a,Dab2,Ceacam1,Vegfa,Sfrp1,Nox1,Ncf1,F2rl1,Tnfsf11,Fas,Gdf6,Hsph1,Inava,Nod2,Tiam1,Serpinb3,Sh3rf1,Sfrp2,Rassf2,Zc3h12a,Wnt7b,Klhl31,Nrk,Epha4,Dusp15,Hipk2,Ripk2,Ccl19,Dixdc1,Fzd8,Map3k5,Xdh,Wnt16,Nod1,Dact1,Traf1,Tpd52l1,LOC100909849
18_Member	GO Biological Processes	GO:0070302	regulation of stress-activated protein kinase signaling cascade	-6.24429	-4.85516	60/245	24250,24446,24493,24494,24697,24825,25112,25155,25476,25528,29161,29260,29335,29373,29434,29610,50566,50646,54252,60582,64032,64558,64566,79128,81613,83785,84402,114243,114553,116677,117516,246097,252834,288444,289399,291912,304109,304688,306417,310552,311437,313587,315196,315833,315907,316539,362238,362342,362491,362506,363062,364754,365057,497811,500047,500133,500666,687813,689256,100909849	Cbs,Hgf,Il1a,Il1b,Ptpn1,Tf,Gadd45a,Syk,Lgals9,Sirpa,Cav3,Tlr4,Oprk1,Bmp2,Rasgrp1,Tgfbr3,Grem1,Ptk2b,Mid1,Il1rn,Ccn2,Fzd4,Wnt5a,Dab2,Ceacam1,Vegfa,Sfrp1,Nox1,Ncf1,F2rl1,Tnfsf11,Fas,Gdf6,Hsph1,Inava,Nod2,Tiam1,Serpinb3,Sh3rf1,Sfrp2,Rassf2,Zc3h12a,Wnt7b,Klhl31,Nrk,Epha4,Dusp15,Hipk2,Ripk2,Ccl19,Dixdc1,Fzd8,Map3k5,Xdh,Wnt16,Nod1,Dact1,Traf1,Tpd52l1,LOC100909849
18_Member	GO Biological Processes	GO:0032874	positive regulation of stress-activated MAPK cascade	-5.90937	-4.55641	46/174	24493,24494,24697,24825,25112,25155,29260,29335,29373,29434,50646,54252,60582,64032,64558,64566,79128,81613,83785,114243,114553,116677,117516,252834,289399,291912,304109,306417,311437,313587,315196,315907,316539,362238,362342,362491,362506,363062,364754,365057,497811,500047,500133,687813,689256,100909849	Il1a,Il1b,Ptpn1,Tf,Gadd45a,Syk,Tlr4,Oprk1,Bmp2,Rasgrp1,Ptk2b,Mid1,Il1rn,Ccn2,Fzd4,Wnt5a,Dab2,Ceacam1,Vegfa,Nox1,Ncf1,F2rl1,Tnfsf11,Gdf6,Inava,Nod2,Tiam1,Sh3rf1,Rassf2,Zc3h12a,Wnt7b,Nrk,Epha4,Dusp15,Hipk2,Ripk2,Ccl19,Dixdc1,Fzd8,Map3k5,Xdh,Wnt16,Nod1,Traf1,Tpd52l1,LOC100909849
18_Member	GO Biological Processes	GO:0070304	positive regulation of stress-activated protein kinase signaling cascade	-5.76009	-4.42093	46/176	24493,24494,24697,24825,25112,25155,29260,29335,29373,29434,50646,54252,60582,64032,64558,64566,79128,81613,83785,114243,114553,116677,117516,252834,289399,291912,304109,306417,311437,313587,315196,315907,316539,362238,362342,362491,362506,363062,364754,365057,497811,500047,500133,687813,689256,100909849	Il1a,Il1b,Ptpn1,Tf,Gadd45a,Syk,Tlr4,Oprk1,Bmp2,Rasgrp1,Ptk2b,Mid1,Il1rn,Ccn2,Fzd4,Wnt5a,Dab2,Ceacam1,Vegfa,Nox1,Ncf1,F2rl1,Tnfsf11,Gdf6,Inava,Nod2,Tiam1,Sh3rf1,Rassf2,Zc3h12a,Wnt7b,Nrk,Epha4,Dusp15,Hipk2,Ripk2,Ccl19,Dixdc1,Fzd8,Map3k5,Xdh,Wnt16,Nod1,Traf1,Tpd52l1,LOC100909849
18_Member	GO Biological Processes	GO:0007254	JNK cascade	-5.26295	-3.9765	50/205	24250,24493,24494,24697,24825,25112,25155,25528,29260,29434,29610,50646,60582,63851,64032,64558,64566,78969,79128,81613,84023,84402,114243,114553,116677,117186,117516,291912,304109,304688,306417,310552,311437,315196,315833,315907,316539,362238,362342,362491,362506,363062,364754,365057,500047,500133,500666,687813,689256,100909849	Cbs,Il1a,Il1b,Ptpn1,Tf,Gadd45a,Syk,Sirpa,Tlr4,Rasgrp1,Tgfbr3,Ptk2b,Il1rn,Fgf14,Ccn2,Fzd4,Wnt5a,Trib1,Dab2,Ceacam1,Ptger4,Sfrp1,Nox1,Ncf1,F2rl1,Sh3bp5,Tnfsf11,Nod2,Tiam1,Serpinb3,Sh3rf1,Sfrp2,Rassf2,Wnt7b,Klhl31,Nrk,Epha4,Dusp15,Hipk2,Ripk2,Ccl19,Dixdc1,Fzd8,Map3k5,Wnt16,Nod1,Dact1,Traf1,Tpd52l1,LOC100909849
18_Member	GO Biological Processes	GO:0032147	activation of protein kinase activity	-5.18618	-3.90597	64/286	24175,24180,24414,24446,24482,24494,24499,24514,24697,24699,24825,24827,25083,25112,25155,25317,25443,25522,25599,25717,29260,29290,29373,29433,29665,50566,50646,58935,60341,64030,64566,79128,79429,81651,83727,83785,89807,89824,114495,116596,116677,117183,117516,155140,252878,252971,289399,296269,300160,310738,313022,315196,315348,315907,317589,360161,360468,360573,360820,361921,362506,365057,445…	Adra2c,Agtr1a,Grm1,Hgf,Igf1,Il1b,Il6r,Jak2,Ptpn1,Ptprc,Tf,Tgfa,Adra2a,Gadd45a,Syk,Fgf1,Fgf10,Prkcz,Cd74,Tgfb3,Tlr4,Adora1,Bmp2,Pak3,P2rx7,Grem1,Ptk2b,Gas6,Camkk1,Kit,Wnt5a,Dab2,Pdgfc,Cspg4,Fbn1,Vegfa,Angpt1,Chi3l1,Map2k6,Map3k8,F2rl1,Rgcc,Tnfsf11,Il23a,Tnfsf15,Socs1,Inava,Angpt4,Lrrk2,Ngf,Map3k6,Wnt7b,Nckap1l,Nrk,Stk26,Nek6,Emp2,Ksr1,Pxn,Ect2,Ccl19,Map3k5,Thbs1,C1qtnf2
18_Member	GO Biological Processes	GO:0046330	positive regulation of JNK cascade	-5.13151	-3.85744	38/142	24493,24494,24697,24825,25112,25155,29260,29434,50646,60582,64032,64558,64566,79128,81613,114243,114553,116677,117516,291912,304109,306417,311437,315196,315907,316539,362238,362342,362491,362506,363062,364754,365057,500047,500133,687813,689256,100909849	Il1a,Il1b,Ptpn1,Tf,Gadd45a,Syk,Tlr4,Rasgrp1,Ptk2b,Il1rn,Ccn2,Fzd4,Wnt5a,Dab2,Ceacam1,Nox1,Ncf1,F2rl1,Tnfsf11,Nod2,Tiam1,Sh3rf1,Rassf2,Wnt7b,Nrk,Epha4,Dusp15,Hipk2,Ripk2,Ccl19,Dixdc1,Fzd8,Map3k5,Wnt16,Nod1,Traf1,Tpd52l1,LOC100909849
18_Member	GO Biological Processes	GO:0080135	regulation of cellular response to stress	-4.833	-3.5879	130/705	24223,24250,24446,24471,24472,24493,24494,24697,24772,24787,24825,24832,24854,24924,25060,25112,25155,25163,25245,25332,25353,25404,25406,25443,25476,25513,25528,25599,27064,29142,29158,29161,29215,29244,29260,29335,29373,29434,29527,29560,29610,29625,29642,29884,50566,50646,54252,57027,58853,58868,60582,64032,64133,64157,64558,64566,64625,79128,81613,83722,83725,83785,84348,84402,114107,114208,1…	B2m,Cbs,Hgf,Hspb1,Hspa1b,Il1a,Il1b,Ptpn1,Cxcl12,Sod2,Tf,Thy1,Clu,Ptn,Hk3,Gadd45a,Syk,Cdkn2a,Bdkrb2,Mgmt,Spp1,Cav1,Cd44,Fgf10,Lgals9,Pik3r1,Sirpa,Cd74,Ankrd1,Vnn1,Fbln5,Cav3,Arg2,Gch1,Tlr4,Oprk1,Bmp2,Rasgrp1,Ptgs2,Hif1a,Tgfbr3,Crhbp,Slc38a2,Bok,Grem1,Ptk2b,Mid1,Adam17,Nr4a3,Fzd1,Il1rn,Ccn2,Xylt1,Ddah1,Fzd4,Wnt5a,Bid,Dab2,Ceacam1,Plk2,Wfs1,Vegfa,Ackr3,Sfrp1,Kremen1,Skil,Nox1,Klf4,Mapk7,Ncf1,F2rl1,H…
18_Member	GO Biological Processes	GO:0046328	regulation of JNK cascade	-4.8067	-3.56539	46/190	24250,24493,24494,24697,24825,25112,25155,25528,29260,29434,29610,50646,60582,64032,64558,64566,79128,81613,84402,114243,114553,116677,117516,291912,304109,304688,306417,310552,311437,315196,315833,315907,316539,362238,362342,362491,362506,363062,364754,365057,500047,500133,500666,687813,689256,100909849	Cbs,Il1a,Il1b,Ptpn1,Tf,Gadd45a,Syk,Sirpa,Tlr4,Rasgrp1,Tgfbr3,Ptk2b,Il1rn,Ccn2,Fzd4,Wnt5a,Dab2,Ceacam1,Sfrp1,Nox1,Ncf1,F2rl1,Tnfsf11,Nod2,Tiam1,Serpinb3,Sh3rf1,Sfrp2,Rassf2,Wnt7b,Klhl31,Nrk,Epha4,Dusp15,Hipk2,Ripk2,Ccl19,Dixdc1,Fzd8,Map3k5,Wnt16,Nod1,Dact1,Traf1,Tpd52l1,LOC100909849
18_Member	GO Biological Processes	GO:0000187	activation of MAPK activity	-4.31499	-3.12807	32/121	24414,24446,24482,24494,24697,24699,24825,24827,25155,25317,25443,25599,25717,29260,29373,29433,29665,64030,64566,79128,81651,114495,116677,117516,289399,300160,315196,360820,362506,365057,445442,497886	Grm1,Hgf,Igf1,Il1b,Ptpn1,Ptprc,Tf,Tgfa,Syk,Fgf1,Fgf10,Cd74,Tgfb3,Tlr4,Bmp2,Pak3,P2rx7,Kit,Wnt5a,Dab2,Cspg4,Map2k6,F2rl1,Tnfsf11,Inava,Lrrk2,Wnt7b,Pxn,Ccl19,Map3k5,Thbs1,C1qtnf2
18_Member	GO Biological Processes	GO:0043506	regulation of JUN kinase activity	-2.48439	-1.57193	22/93	24250,24494,24697,24825,25155,50646,60582,64558,64566,79128,84402,117516,304109,304688,310552,315196,315907,316539,362506,364754,365057,100909849	Cbs,Il1b,Ptpn1,Tf,Syk,Ptk2b,Il1rn,Fzd4,Wnt5a,Dab2,Sfrp1,Tnfsf11,Tiam1,Serpinb3,Sfrp2,Wnt7b,Nrk,Epha4,Ccl19,Fzd8,Map3k5,LOC100909849
19_Summary	GO Biological Processes	GO:0019221	cytokine-mediated signaling pathway	-22.9162	-20.373	123/377	24472,24493,24494,24498,24499,24508,24514,24536,24699,24770,24772,24932,25084,25145,25155,25166,25205,25326,25404,25406,25441,25493,25542,25556,25599,25626,25647,25663,25664,25704,29221,29397,29511,29538,50646,57027,58917,58935,59325,60582,60665,64030,64558,64566,78965,81503,81613,81680,81780,81823,83626,83681,84348,89807,89808,114105,114203,114555,114709,115769,116465,116637,116660,116677,117022…	Hspa1b,Il1a,Il1b,Il6,Il6r,Irf1,Jak2,Lepr,Ptprc,Ccl2,Cxcl12,Cd4,Il4r,Cd24,Syk,Casp1,Il6st,Jak3,Cav1,Cd44,Fcer1g,Nfkbia,Ccl3,Il1rl1,Cd74,Krt8,Il7,Il1r1,Pparg,Il2ra,Arg1,Ccl11,Padi2,Ccl20,Ptk2b,Adam17,Hpx,Gas6,Ereg,Il1rn,Cxcl6,Kit,Fzd4,Wnt5a,Csf1,Cxcl1,Ceacam1,Lifr,Ccl5,Cib1,Ugcg,Cish,Ackr3,Angpt1,Cx3cl1,Cxcl2,Sh2b2,Casp4,Ifitm2,Tjp2,Ifngr1,Ccl4,Ptprn,F2rl1,Il1r2,Ccr5,Tnfsf11,Il2rg,Tnfrsf1b,Ifi27,Il…
19_Member	GO Biological Processes	GO:0019221	cytokine-mediated signaling pathway	-22.9162	-20.373	123/377	24472,24493,24494,24498,24499,24508,24514,24536,24699,24770,24772,24932,25084,25145,25155,25166,25205,25326,25404,25406,25441,25493,25542,25556,25599,25626,25647,25663,25664,25704,29221,29397,29511,29538,50646,57027,58917,58935,59325,60582,60665,64030,64558,64566,78965,81503,81613,81680,81780,81823,83626,83681,84348,89807,89808,114105,114203,114555,114709,115769,116465,116637,116660,116677,117022…	Hspa1b,Il1a,Il1b,Il6,Il6r,Irf1,Jak2,Lepr,Ptprc,Ccl2,Cxcl12,Cd4,Il4r,Cd24,Syk,Casp1,Il6st,Jak3,Cav1,Cd44,Fcer1g,Nfkbia,Ccl3,Il1rl1,Cd74,Krt8,Il7,Il1r1,Pparg,Il2ra,Arg1,Ccl11,Padi2,Ccl20,Ptk2b,Adam17,Hpx,Gas6,Ereg,Il1rn,Cxcl6,Kit,Fzd4,Wnt5a,Csf1,Cxcl1,Ceacam1,Lifr,Ccl5,Cib1,Ugcg,Cish,Ackr3,Angpt1,Cx3cl1,Cxcl2,Sh2b2,Casp4,Ifitm2,Tjp2,Ifngr1,Ccl4,Ptprn,F2rl1,Il1r2,Ccr5,Tnfsf11,Il2rg,Tnfrsf1b,Ifi27,Il…
20_Summary	GO Biological Processes	GO:0098657	import into cell	-21.3399	-18.8897	199/784	24180,24210,24212,24213,24214,24223,24231,24232,24233,24235,24494,24536,24575,24598,24617,24680,24697,24699,24770,24783,24825,24854,24923,24936,25012,25026,25029,25145,25155,25156,25159,25236,25291,25404,25441,25528,25550,25609,25645,25648,25650,25664,25715,25716,25734,25745,29161,29210,29216,29260,29337,29364,29427,29469,29480,29483,29627,29645,29665,29704,29712,29715,29719,50566,50592,50645,543…	Agtr1a,Asgr1,Atp1a2,Atp1a3,Atp1b2,B2m,C2,C3,C4a,C4bpa,Il1b,Lepr,Mx1,Nos1,Serpine1,Prkca,Ptpn1,Ptprc,Ccl2,Slc9a2,Tf,Clu,Stx1b,Cd9,Snap25,Adm,Calcrl,Cd24,Syk,Vav1,Gata2,Gpc3,Anxa3,Cav1,Fcer1g,Sirpa,Slc1a1,Tub,Adrb3,Slc7a1,Atp1b1,Pparg,Slc11a2,Syt1,Hck,Myh9,Cav3,Epha3,Lrp2,Tlr4,Plcg2,Cd47,Aif1,Lbp,Rgs4,Slc1a3,Gria2,Ptprj,P2rx7,Pacsin1,Kcnj2,Slc8a1,Kcnj16,Grem1,Gria1,Rab27a,Arc,Tgm2,Ramp3,Apln,Nr1h3,…
20_Member	GO Biological Processes	GO:0098657	import into cell	-21.3399	-18.8897	199/784	24180,24210,24212,24213,24214,24223,24231,24232,24233,24235,24494,24536,24575,24598,24617,24680,24697,24699,24770,24783,24825,24854,24923,24936,25012,25026,25029,25145,25155,25156,25159,25236,25291,25404,25441,25528,25550,25609,25645,25648,25650,25664,25715,25716,25734,25745,29161,29210,29216,29260,29337,29364,29427,29469,29480,29483,29627,29645,29665,29704,29712,29715,29719,50566,50592,50645,543…	Agtr1a,Asgr1,Atp1a2,Atp1a3,Atp1b2,B2m,C2,C3,C4a,C4bpa,Il1b,Lepr,Mx1,Nos1,Serpine1,Prkca,Ptpn1,Ptprc,Ccl2,Slc9a2,Tf,Clu,Stx1b,Cd9,Snap25,Adm,Calcrl,Cd24,Syk,Vav1,Gata2,Gpc3,Anxa3,Cav1,Fcer1g,Sirpa,Slc1a1,Tub,Adrb3,Slc7a1,Atp1b1,Pparg,Slc11a2,Syt1,Hck,Myh9,Cav3,Epha3,Lrp2,Tlr4,Plcg2,Cd47,Aif1,Lbp,Rgs4,Slc1a3,Gria2,Ptprj,P2rx7,Pacsin1,Kcnj2,Slc8a1,Kcnj16,Grem1,Gria1,Rab27a,Arc,Tgm2,Ramp3,Apln,Nr1h3,…
20_Member	GO Biological Processes	GO:0006897	endocytosis	-18.9722	-16.6693	169/654	24210,24223,24231,24232,24233,24235,24494,24536,24575,24617,24680,24697,24699,24770,24825,24854,24923,24936,25012,25026,25029,25145,25155,25156,25159,25236,25291,25404,25441,25528,25609,25645,25664,25716,25734,25745,29161,29210,29216,29260,29337,29364,29427,29469,29627,29645,29665,29704,50566,50592,50645,54323,56083,56820,58812,58852,58935,58965,58966,60350,64316,64566,64634,64678,79113,79126,791…	Asgr1,B2m,C2,C3,C4a,C4bpa,Il1b,Lepr,Mx1,Serpine1,Prkca,Ptpn1,Ptprc,Ccl2,Tf,Clu,Stx1b,Cd9,Snap25,Adm,Calcrl,Cd24,Syk,Vav1,Gata2,Gpc3,Anxa3,Cav1,Fcer1g,Sirpa,Tub,Adrb3,Pparg,Syt1,Hck,Myh9,Cav3,Epha3,Lrp2,Tlr4,Plcg2,Cd47,Aif1,Lbp,Gria2,Ptprj,P2rx7,Pacsin1,Grem1,Gria1,Rab27a,Arc,Tgm2,Ramp3,Apln,Nr1h3,Gas6,Ramp1,Ramp2,Cd14,Srpx,Wnt5a,Sh3bp4,Tfrc,Fgr,Cfi,Dab2,Cyba,Abca2,Ceacam1,Hip1r,Sh3gl3,Lrp4,Lgals3…
20_Member	GO Biological Processes	GO:0006909	phagocytosis	-13.8419	-11.8638	72/219	24231,24232,24233,24235,24494,24536,24699,24770,25155,25156,25159,25291,25441,25528,25609,25664,25734,25745,29260,29364,29427,29469,29645,29665,50645,56083,58852,58935,64316,79113,79129,116677,117264,140924,155151,170921,246253,287009,289785,291912,292060,295279,295629,296654,299609,299858,301227,307124,309684,309696,310553,311426,312492,313033,313644,313785,314543,315348,361251,361537,362792,366…	C2,C3,C4a,C4bpa,Il1b,Lepr,Ptprc,Ccl2,Syk,Vav1,Gata2,Anxa3,Fcer1g,Sirpa,Tub,Pparg,Hck,Myh9,Tlr4,Cd47,Aif1,Lbp,Ptprj,P2rx7,Rab27a,Tgm2,Nr1h3,Gas6,Srpx,Fgr,Cyba,F2rl1,P2ry6,Il2rg,Coro1a,Itga2,Adipoq,Ceacam4,Myo1g,Nod2,Irf8,Fcgr1a,Cd302,Gsn,Abca7,Lrp1,Trem2,Camk1d,Itgb2,Bcr,Tlr2,Siglec1,Dysf,Xkr8,Rap1gap,Icam5,Gulp1,Nckap1l,Elmo1,Tyrobp,Pld4,Rac2,Bin2,C4b,Thbs1,Msr1,Arhgap25,Ncf4,Clec7a,Rab20,Ptx3,Il…
20_Member	GO Biological Processes	GO:0060627	regulation of vesicle-mediated transport	-11.4785	-9.66343	141/615	24223,24231,24232,24233,24235,24255,24366,24494,24586,24617,24653,24680,24697,24699,24770,24771,24825,24854,24877,24923,25023,25083,25084,25155,25159,25236,25248,25369,25404,25441,25476,25528,25595,25609,25664,25672,25716,25734,25736,25745,29161,29210,29216,29316,29337,29364,29469,29595,29597,29645,29665,29704,29716,29717,50566,50568,50645,54323,56827,58812,58852,58935,60350,60564,60567,60590,644…	B2m,C2,C3,C4a,C4bpa,Cftr,Fgb,Il1b,Ncam1,Serpine1,Pla2g4a,Prkca,Ptpn1,Ptprc,Ccl2,Sdc4,Tf,Clu,Vsnl1,Stx1b,Prkcb,Adra2a,Il4r,Syk,Gata2,Gpc3,Cnr1,Adora2a,Cav1,Fcer1g,Lgals9,Sirpa,Map2,Tub,Pparg,Nr3c2,Syt1,Hck,Kcnb1,Myh9,Cav3,Epha3,Lrp2,Adora2b,Plcg2,Cd47,Lbp,Htr2a,P2ry2,Ptprj,P2rx7,Pacsin1,Cacna1d,Cacna1g,Grem1,Cspg5,Rab27a,Arc,Cacna1i,Apln,Nr1h3,Gas6,Cd14,Syt9,Syt10,Grm8,Ndrg4,Wnt5a,Unc13b,Fgr,Dab2,…
20_Member	GO Biological Processes	GO:0050766	positive regulation of phagocytosis	-11.3898	-9.58341	35/78	24231,24232,24233,24494,24699,24770,25159,25441,25528,25609,25664,25745,29364,29469,29645,50645,58935,79129,116677,140924,170921,291912,295279,299609,299858,301227,307124,309684,309696,313644,315348,406161,502902,689388,690369	C2,C3,C4a,Il1b,Ptprc,Ccl2,Gata2,Fcer1g,Sirpa,Tub,Pparg,Myh9,Cd47,Lbp,Ptprj,Rab27a,Gas6,Cyba,F2rl1,Il2rg,Itga2,Nod2,Fcgr1a,Abca7,Lrp1,Trem2,Camk1d,Itgb2,Bcr,Rap1gap,Nckap1l,C4b,Clec7a,Ptx3,Il15ra
20_Member	GO Biological Processes	GO:0050764	regulation of phagocytosis	-11.1799	-9.38547	43/111	24231,24232,24233,24235,24494,24699,24770,25155,25159,25441,25528,25609,25664,25734,25745,29364,29469,29645,50645,58935,79113,79129,116677,140924,170921,246253,291912,295279,299609,299858,301227,307124,309684,309696,310553,311426,312492,313644,315348,406161,502902,689388,690369	C2,C3,C4a,C4bpa,Il1b,Ptprc,Ccl2,Syk,Gata2,Fcer1g,Sirpa,Tub,Pparg,Hck,Myh9,Cd47,Lbp,Ptprj,Rab27a,Gas6,Fgr,Cyba,F2rl1,Il2rg,Itga2,Adipoq,Nod2,Fcgr1a,Abca7,Lrp1,Trem2,Camk1d,Itgb2,Bcr,Tlr2,Siglec1,Dysf,Rap1gap,Nckap1l,C4b,Clec7a,Ptx3,Il15ra
20_Member	GO Biological Processes	GO:0045807	positive regulation of endocytosis	-10.7396	-8.98842	59/186	24223,24231,24232,24233,24494,24617,24699,24770,24825,24854,25155,25159,25236,25404,25441,25528,25609,25664,25745,29161,29216,29337,29364,29469,29645,50566,50645,58812,58935,60350,64566,79128,79129,81917,83785,84394,89807,113970,116677,140694,140924,170921,291912,295279,299609,299858,300160,301227,307124,309684,309696,313644,315348,362466,362506,406161,502902,689388,690369	B2m,C2,C3,C4a,Il1b,Serpine1,Ptprc,Ccl2,Tf,Clu,Syk,Gata2,Gpc3,Cav1,Fcer1g,Sirpa,Tub,Pparg,Myh9,Cav3,Lrp2,Plcg2,Cd47,Lbp,Ptprj,Grem1,Rab27a,Apln,Gas6,Cd14,Wnt5a,Dab2,Cyba,Hip1r,Vegfa,Dcx,Angpt1,Magi2,F2rl1,Dnm1,Il2rg,Itga2,Nod2,Fcgr1a,Abca7,Lrp1,Lrrk2,Trem2,Camk1d,Itgb2,Bcr,Rap1gap,Nckap1l,Bicd1,Ccl19,C4b,Clec7a,Ptx3,Il15ra
20_Member	GO Biological Processes	GO:0030100	regulation of endocytosis	-9.96068	-8.27183	83/316	24223,24231,24232,24233,24235,24494,24617,24680,24697,24699,24770,24825,24854,24923,25155,25159,25236,25404,25441,25528,25609,25664,25734,25745,29161,29210,29216,29337,29364,29469,29645,29704,50566,50645,54323,58812,58852,58935,60350,64566,79113,79128,79129,79248,81917,81921,83781,83785,84394,89807,113970,116677,116743,140694,140924,170921,171026,192248,246253,289584,291912,295279,299609,299858,3…	B2m,C2,C3,C4a,C4bpa,Il1b,Serpine1,Prkca,Ptpn1,Ptprc,Ccl2,Tf,Clu,Stx1b,Syk,Gata2,Gpc3,Cav1,Fcer1g,Sirpa,Tub,Pparg,Hck,Myh9,Cav3,Epha3,Lrp2,Plcg2,Cd47,Lbp,Ptprj,Pacsin1,Grem1,Rab27a,Arc,Apln,Nr1h3,Gas6,Cd14,Wnt5a,Fgr,Dab2,Cyba,Abca2,Hip1r,Sh3gl3,Lgals3,Vegfa,Dcx,Angpt1,Magi2,F2rl1,Sh3gl2,Dnm1,Il2rg,Itga2,Akap5,Cdh13,Adipoq,Usp46,Nod2,Fcgr1a,Abca7,Lrp1,Lrrk2,Trem2,Efnb2,Camk1d,Itgb2,Bcr,Tlr2,Siglec1…
